# Supplementary material for: Assessing Diversity of DNA Structure-Related Sequence Features in Prokaryotic Genomes
Source: DNA Res. 2014 Jan 9;21(3):285–97. doi: 10.1093/dnares/dst057 (PMC4060949; doi:10.1093/dnares/dst057)
Supplement: Supplementary Data [file supp_dst057_dst057supp_table1.xlsx]

## Sheet: genome list
Organism Name	Domain	Phylum	Temperature Range	Temperature	Oxygen Requirement	%GC	Genome Size (kb)	1n8	2n5	3n4	4n4	5n4	6n3	7n3	8n3	9n2	10n2	11n2	4n6g12	6n6g24	8n4g24	cd8g6	cd10g50	cp8g6	cp10g50	pals9	pals9g12	pals12g20	cm8g6	cm10g50	mirs9	mirs9g12	mirs12g20	R15	R30	R30e3	R45e6	R60e6	R60e9	Rmirs9	Rmirs9g10	Rmirs12g20	GG8g2	GG8g4	GGG4g6	GGGG4g6	GC6	GC8	RY12
Acidobacterium_capsulatum_ATCC_51196	bacterial	Acidobacteria	mesophile	30	aerobe	60.5	4127	-3	-1	0	0	0	0	1	0	0	0	0	0	2	1	0	1	4	4	3	4	4	0	0	0	0	0	-1	0	0	0	0	0	0	0	0	0	0	-1	0	-1	0	-1
Acidobacterium_sp_MP5ACTX9	bacterial	Acidobacteria			aerobe	59	4309	-4	-4	-1	0	0	3	1	0	0	0	0	1	3	4	1	1	4	4	1	4	4	0	1	0	2	1	-1	0	0	0	0	0	0	0	0	0	3	0	0	-3	-2	0
Koribacter_versatilis_Ellin345	bacterial	Acidobacteria	mesophile		aerobe	58.4	5650	-3	-2	0	0	0	0	0	0	0	0	1	0	0	4	0	0	3	3	1	4	3	0	0	0	1	0	0	0	0	1	0	0	0	0	0	0	1	0	0	-2	-1	-1
Solibacter_usitatus_Ellin6076	bacterial	Acidobacteria	mesophile	30	aerobe	61.9	9965	-3	-2	0	0	0	0	0	0	0	0	0	0	2	2	0	0	0	0	0	0	4	0	0	0	0	0	-1	0	0	0	0	0	0	0	0	0	1	0	0	-1	0	-2
Terriglobus_saanensis_SP1PR4	bacterial	Acidobacteria				57	5095	-3	-1	-1	0	0	0	0	0	0	0	0	0	1	1	0	0	4	4	4	4	4	0	1	-1	0	0	0	0	0	0	0	0	0	0	0	0	0	0	0	0	0	0
Acidimicrobium_ferrooxidans_DSM_10331	bacterial	Actinobacteria	thermophile	48	aerobe	68	2158	-3	-2	0	0	0	0	0	0	1	0	1	0	1	0	0	0	3	4	3	4	4	0	0	0	0	0	-1	0	0	0	0	0	0	0	0	0	-1	-2	0	-2	-4	-2
Acidothermus_cellulolyticus_11B	bacterial	Actinobacteria	thermophile	58	aerobe	66.9	2443	-4	-3	-1	0	0	2	0	0	0	0	0	4	3	4	2	4	1	3	2	4	4	0	0	0	1	0	0	0	0	0	0	0	0	0	0	0	1	0	0	-3	-4	-3
Actinosynnema_mirum_DSM_43827	bacterial	Actinobacteria	mesophile	20	aerobe	73.7	8248	-4	-4	-1	0	0	1	4	2	0	2	1	4	4	4	3	4	1	4	4	3	4	3	3	3	3	3	0	0	0	0	0	0	0	0	0	1	3	0	1	0	-2	-3
Amycolatopsis_mediterranei_U32	bacterial	Actinobacteria				71	10236	-4	-4	-3	0	0	0	0	0	0	0	1	1	2	2	1	1	2	4	4	4	4	1	0	1	1	1	0	0	0	0	0	0	0	0	0	0	1	-1	0	-2	-3	-3
Amycolicicoccus_subflavus_DQS3_9A1	bacterial	Actinobacteria				62.2	4738	-3	-1	-2	0	0	0	0	0	0	0	0	0	1	2	0	0	4	4	2	4	4	0	0	0	0	0	0	0	0	0	0	0	0	0	0	0	0	-1	0	-2	-2	-1
Arcanobacterium_haemolyticum_DSM_20595	bacterial	Actinobacteria	mesophile	37	anaerobe	53	1986	-4	-2	-1	0	0	0	0	0	0	0	0	2	2	3	1	0	4	4	4	4	4	0	0	0	0	0	0	0	0	0	0	0	0	0	0	0	0	0	0	-1	0	-1
Arthrobacter_arilaitensis_Re117	bacterial	Actinobacteria	mesophile	30	aerobe	59	3859	-3	-2	-3	0	0	0	0	0	0	0	0	0	3	4	0	0	4	4	4	4	4	0	0	0	0	0	-2	0	0	0	0	0	0	0	0	0	0	-2	0	-3	-2	-1
Arthrobacter_aurescens_TC1	bacterial	Actinobacteria	mesophile	30	aerobe	62.3	4597	-4	-3	0	0	0	0	0	0	0	1	0	1	4	4	0	1	3	4	4	4	4	0	0	0	1	0	-1	0	-1	0	0	0	0	0	0	0	0	0	0	-4	-2	-2
Arthrobacter_chlorophenolicus_A6	bacterial	Actinobacteria	mesophile		aerobe	65.9	4395	-4	-3	0	0	0	0	0	0	0	0	0	0	3	1	0	0	4	4	4	4	4	0	0	0	0	0	-1	0	-1	0	0	0	0	0	0	-1	0	-2	0	-3	-3	-2
Arthrobacter_phenanthrenivorans_Sphe3	bacterial	Actinobacteria	mesophile	30	aerobe	65.4	4535	-4	-3	0	0	0	0	0	0	0	0	0	0	2	3	0	0	2	4	4	4	4	0	0	0	1	0	-1	0	0	0	0	0	0	0	0	0	0	-2	0	-3	-2	-1
Arthrobacter_sp_FB24_1	bacterial	Actinobacteria	mesophile		aerobe	65.5	4698	-4	-2	-1	0	0	0	0	0	0	0	0	2	0	3	0	2	4	4	4	4	4	0	0	0	0	0	-2	0	0	0	0	0	0	0	0	0	0	-2	0	-3	-3	-1
Atopobium_parvulum_DSM_20469	bacterial	Actinobacteria	mesophile	41	obligate_anaerobe	45.7	1543	-4	-4	-2	0	0	0	0	0	0	0	0	0	0	0	0	0	4	4	4	4	4	0	0	0	0	0	-1	0	0	0	0	0	0	0	0	0	0	0	0	0	0	1
Beutenbergia_cavernae_DSM_12333	bacterial	Actinobacteria	mesophile	28	aerobe	73	4669	-4	-4	0	0	0	0	0	0	0	0	0	0	3	4	1	1	1	3	3	2	4	0	0	0	1	0	-1	0	0	0	0	0	0	1	0	0	1	0	0	-2	-3	-2
Bifidobacterium_adolescentis_ATCC_15703	bacterial	Actinobacteria	mesophile	37	anaerobe	59.2	2089	-3	-3	-3	0	0	0	0	0	0	0	1	1	1	1	3	3	4	4	4	4	4	0	0	0	0	0	0	0	1	0	0	0	0	0	0	0	0	-1	0	-2	-2	0
Bifidobacterium_animalis_subsp_lactis_AD011	bacterial	Actinobacteria	mesophile	39.5	anaerobe	60.5	1933	-2	-2	-1	0	0	0	0	1	1	2	2	1	1	4	3	4	1	4	4	4	4	0	0	0	1	0	0	3	3	3	2	4	0	0	0	0	0	0	0	-2	0	0
Bifidobacterium_animalis_subsp_lactis_Bl_04	bacterial	Actinobacteria	mesophile	39.5	anaerobe	60	1938	-3	-2	-2	0	0	0	0	1	0	0	1	0	0	0	2	0	4	4	4	4	4	0	0	0	0	0	1	0	0	1	0	2	0	0	0	0	0	-2	0	-2	-1	0
Bifidobacterium_animalis_subsp_lactis_DSM_10140	bacterial	Actinobacteria	mesophile		anaerobe	60	1938	-3	-2	-1	0	0	0	0	0	0	2	2	0	1	4	3	3	2	4	4	4	4	0	0	0	0	0	0	2	2	3	3	3	0	0	0	0	0	0	0	-2	0	0
Bifidobacterium_bifidum_PRL2010	bacterial	Actinobacteria	mesophile	39.5	anaerobe	62	2214	-1	-2	-3	0	0	0	0	0	0	0	2	2	3	4	3	3	3	4	4	4	4	0	0	0	0	0	0	1	0	0	1	1	0	0	0	0	0	-2	0	-3	-4	-1
Bifidobacterium_bifidum_S17	bacterial	Actinobacteria	mesophile	37	anaerobe	62	2186	0	-3	-3	0	0	0	0	0	0	0	0	2	0	3	3	3	2	4	4	4	4	0	0	0	0	0	0	0	1	1	0	0	0	0	0	0	0	0	0	-3	-4	-1
Bifidobacterium_dentium_Bd1	bacterial	Actinobacteria	mesophile		anaerobe	58	2636	-3	-1	-3	0	0	0	0	0	0	0	0	0	1	1	0	0	4	4	4	4	4	0	0	0	0	0	0	0	0	0	0	0	0	0	0	0	0	0	0	-3	-2	0
Bifidobacterium_longum_DJO10A	bacterial	Actinobacteria	mesophile	39	anaerobe	59.1	2375	-2	-2	-3	0	0	1	0	0	2	1	1	1	3	4	4	4	4	4	4	4	4	0	0	0	2	1	0	1	0	0	0	0	0	0	0	0	1	0	0	-2	-1	-2
Bifidobacterium_longum_NCC2705	bacterial	Actinobacteria	mesophile	39	anaerobe	60.1	2256	-3	-1	-3	0	0	1	0	0	2	2	2	1	2	4	4	4	4	4	4	4	4	1	1	0	3	0	0	1	1	1	0	0	0	0	0	0	1	0	0	-2	0	0
Bifidobacterium_longum_subsp_infantis_157F	bacterial	Actinobacteria	mesophile		anaerobe	60	2400	-2	-2	-3	0	0	0	0	0	1	1	1	1	2	1	3	3	4	4	4	4	4	0	0	0	0	1	0	0	1	0	0	0	0	0	0	0	0	0	0	-2	0	-1
Bifidobacterium_longum_subsp_infantis_ATCC_15697	bacterial	Actinobacteria	mesophile		anaerobe	59	2832	-2	-2	-4	0	0	0	0	0	0	0	1	0	2	4	2	3	4	4	4	4	4	0	0	0	0	0	0	0	0	0	0	0	0	0	0	0	0	0	0	-2	-3	0
Bifidobacterium_longum_subsp_longum_BBMN68	bacterial	Actinobacteria	mesophile	37	anaerobe	60	2384	-2	-2	-3	0	0	0	0	0	3	3	1	1	1	4	4	4	4	4	4	4	4	0	0	1	2	0	0	1	1	0	0	0	0	0	0	0	0	-1	0	-2	-1	-1
Bifidobacterium_longum_subsp_longum_JCM_1217	bacterial	Actinobacteria	mesophile	37	anaerobe	60	2384	-2	-2	-3	0	0	0	0	0	2	3	2	1	2	3	4	4	4	4	4	4	4	0	1	0	1	0	0	0	0	0	0	0	0	0	0	0	0	-1	0	-1	-1	0
Bifidobacterium_longum_subsp_longum_JDM301	bacterial	Actinobacteria	mesophile	37		59	2477	-3	-2	-3	0	0	0	0	0	0	1	3	0	2	2	3	3	4	4	4	4	4	1	0	0	1	0	0	0	0	0	0	0	0	0	0	0	0	0	0	-1	-2	-1
Brachybacterium_faecium_DSM_4810	bacterial	Actinobacteria	mesophile	27.5	aerobe	72	3614	-4	-4	-3	0	0	0	0	0	1	0	0	2	2	1	3	3	2	3	4	3	4	0	0	0	1	2	0	0	0	0	0	0	0	0	0	0	1	0	0	-3	-4	-3
Catenulispora_acidiphila_DSM_44928	bacterial	Actinobacteria	mesophile	25	aerobe	70	10467	-3	-3	-1	0	0	3	2	0	3	0	1	4	4	4	4	3	0	4	3	4	4	1	1	1	2	0	0	0	0	0	0	0	0	0	0	2	4	0	0	-2	0	-3
Cellulomonas_fimi_ATCC_484	bacterial	Actinobacteria	mesophile	30	facultative		4266	-4	-4	-1	0	0	0	0	0	1	1	0	1	2	2	2	2	0	1	2	1	4	2	2	0	1	2	0	0	0	1	0	0	1	0	1	1	3	0	0	-2	-3	-1
Cellulomonas_flavigena_DSM_20109	bacterial	Actinobacteria	mesophile	30	facultative	74	4123	-4	-4	-1	0	0	0	1	0	2	0	0	0	1	2	3	1	2	3	4	3	4	1	1	1	2	1	-1	0	0	0	0	0	1	1	0	0	3	0	0	-1	-3	-1
Clavibacter_michiganensis_subsp_michiganensis_NCPPB_382	bacterial	Actinobacteria	mesophile	26.5	aerobe	72.7	3297	-4	-4	-2	0	0	1	0	0	0	0	0	1	0	2	1	0	-2	0	2	0	4	1	0	0	0	0	0	0	0	0	0	0	0	0	0	0	4	0	0	-1	-2	-1
Clavibacter_michiganensis_subsp_sepedonicus	bacterial	Actinobacteria	mesophile	26.5	aerobe	72.5	3258	-4	-3	0	0	0	2	1	0	0	0	0	1	1	4	0	1	-2	0	2	0	4	1	1	0	1	0	0	0	0	0	0	0	0	0	0	0	3	0	0	-2	-2	0
Conexibacter_woesei_DSM_14684	bacterial	Actinobacteria	mesophile	28	obligate_aerobe	72.6	6359	-3	-4	0	0	0	1	0	0	1	0	0	1	3	4	2	2	3	2	4	3	4	2	2	1	3	2	0	0	0	0	0	0	0	0	0	1	4	0	0	-2	-2	-1
Coriobacterium_glomerans_PW2	bacterial	Actinobacteria	mesophile	30	obligate_anaerobe		2115	-2	0	0	0	0	0	0	0	0	1	1	0	3	3	2	0	4	4	4	4	4	0	0	0	0	0	0	0	0	0	0	0	0	0	0	0	0	0	0	1	1	0
Corynebacterium_aurimucosum_ATCC_700975	bacterial	Actinobacteria	mesophile		anaerobe	60	2790	-4	-3	-3	0	0	0	0	0	0	0	0	0	0	2	0	0	3	4	3	4	4	0	0	0	0	0	0	0	0	0	0	0	0	0	0	0	0	0	0	0	0	-2
Corynebacterium_diphtheriae_NCTC_13129	bacterial	Actinobacteria	mesophile		facultative	53.5	2488	-4	-3	-2	0	0	0	0	0	0	1	0	0	0	0	0	0	4	4	4	4	4	0	0	0	0	0	0	0	0	0	0	0	0	0	0	0	0	-1	0	-2	-1	0
Corynebacterium_efficiens_YS_314	bacterial	Actinobacteria	mesophile	37.5	facultative	63.1	3147	-4	-3	-2	0	0	0	0	0	0	0	1	1	0	2	3	2	3	4	4	4	4	0	0	0	0	0	0	0	0	0	0	0	0	0	0	0	0	-3	0	0	0	-2
Corynebacterium_glutamicum_ATCC_13032	bacterial	Actinobacteria	mesophile	35	facultative	53.8	3309	-4	-3	-3	0	0	0	0	0	0	0	1	0	0	2	0	0	3	4	4	4	4	0	0	0	0	0	-1	0	0	0	0	0	0	0	0	0	0	-1	0	0	0	0
Corynebacterium_glutamicum_R	bacterial	Actinobacteria	mesophile	35	facultative	54.1	3314	-4	-3	-3	0	0	0	0	0	0	0	0	0	0	0	1	0	3	4	4	4	4	0	0	0	1	0	-2	0	-1	0	0	0	0	0	0	0	0	-2	0	0	0	0
Corynebacterium_jeikeium_K411	bacterial	Actinobacteria	mesophile		facultative	61.4	2462	-4	-3	-3	0	0	0	0	0	1	1	0	1	2	4	3	3	1	2	1	4	3	0	0	0	1	0	0	0	0	0	0	0	0	0	0	0	0	-1	0	-1	-3	-1
Corynebacterium_kroppenstedtii_DSM_44385	bacterial	Actinobacteria	mesophile	37	anaerobe	57.5	2446	-4	-3	-2	0	0	0	0	0	1	0	2	1	0	2	4	4	0	3	1	4	4	0	0	0	0	1	0	0	0	0	0	0	0	0	0	0	0	-2	0	-2	-1	0
Corynebacterium_pseudotuberculosis_FRC41	bacterial	Actinobacteria	mesophile		facultative	52	2337	-4	-3	-2	0	0	0	0	0	0	0	0	0	0	1	0	0	4	4	4	4	4	0	0	0	0	0	-1	0	0	0	0	0	0	0	0	0	0	0	0	0	0	0
Corynebacterium_resistens_DSM_45100	bacterial	Actinobacteria	mesophile	37	anaerobe	57	2601	-4	-3	-2	0	0	0	0	0	0	0	0	1	1	4	0	2	2	4	2	4	4	0	1	0	1	0	0	0	0	0	0	0	0	0	0	0	0	0	0	-2	-2	0
Corynebacterium_ulcerans_BR_AD22	bacterial	Actinobacteria	mesophile		facultative		2606	-4	-1	-1	0	0	0	0	0	0	0	0	0	0	0	2	0	3	4	4	4	4	0	0	0	0	0	0	0	0	0	0	0	0	0	0	0	0	-1	0	-2	0	0
Corynebacterium_urealyticum_DSM_7109	bacterial	Actinobacteria	mesophile	37	anaerobe	64	2369	-4	-3	-3	0	0	0	0	0	0	0	0	0	3	3	1	2	2	4	4	4	4	0	-1	0	0	0	0	0	0	0	0	0	0	0	0	0	0	-1	0	-2	-3	-2
Cryptobacterium_curtum_DSM_15641	bacterial	Actinobacteria	mesophile	37	obligate_anaerobe	51	1617	-4	-2	-3	2	0	0	0	3	0	1	0	0	3	2	2	2	2	4	3	4	4	0	0	0	0	0	0	0	0	0	0	0	0	0	0	0	0	-1	0	0	-1	-1
Eggerthella_lenta_DSM_2243	bacterial	Actinobacteria	mesophile	37	anaerobe	64.2	3232	-3	-4	-3	0	0	0	0	0	0	1	0	0	0	0	1	0	4	4	4	4	4	0	0	0	0	0	0	0	0	0	0	0	0	0	0	0	0	0	0	0	-1	-1
Frankia_alni_ACN14a	bacterial	Actinobacteria	mesophile		aerobe	72	7497	-4	-3	0	0	0	4	4	0	4	0	0	4	4	4	4	4	2	4	3	4	4	3	3	2	3	4	-1	0	0	0	0	0	0	0	0	1	4	0	0	-3	-4	-3
Frankia_sp_CcI3	bacterial	Actinobacteria	mesophile		aerobe	70.1	5433	-4	-3	-1	0	0	4	2	1	4	4	3	4	4	4	4	4	4	4	4	4	4	2	2	3	3	4	0	0	0	0	0	1	0	0	0	2	4	0	2	-3	-4	-3
Frankia_sp_EAN1pec	bacterial	Actinobacteria	mesophile		aerobe	70.9	9035	-4	-3	0	0	0	3	2	3	4	1	0	4	3	4	3	4	3	4	4	4	4	1	1	1	2	1	0	0	0	0	0	0	0	0	0	0	4	0	0	-3	-4	-4
Frankia_sp_EuI1c	bacterial	Actinobacteria	mesophile		aerobe	72	8815	-4	-3	-2	0	1	0	0	0	0	0	0	4	3	4	3	3	2	3	3	3	4	3	1	3	3	2	-1	0	0	0	0	0	0	0	0	0	4	0	0	-3	-4	-3
Frankia_symbiont_of_Datisca_glomerata	bacterial	Actinobacteria	mesophile		aerobe	70	5323	-4	-3	-1	0	0	2	3	4	4	1	4	4	4	4	4	4	4	4	4	4	4	3	3	3	3	1	0	0	0	0	0	1	0	0	0	0	4	0	0	-3	-4	-3
Gardnerella_vaginalis_409_05	bacterial	Actinobacteria	mesophile		obligate_anaerobe	42	1617	-4	-3	-3	0	0	0	0	0	2	1	2	4	2	2	4	4	3	4	4	4	4	1	0	0	2	1	-1	0	0	0	1	2	0	0	0	0	0	0	0	0	0	0
Gardnerella_vaginalis_ATCC_14019	bacterial	Actinobacteria	mesophile		anaerobe	41	1667	-4	-3	-3	0	0	0	0	0	3	2	4	4	2	4	4	4	4	4	4	4	4	1	0	1	2	1	-2	1	0	0	1	0	1	1	0	0	2	0	0	0	0	0
Geodermatophilus_obscurus_DSM_43160	bacterial	Actinobacteria	mesophile	26	aerobe	74	5322	-4	-4	-2	0	0	0	0	0	0	0	0	2	1	2	2	1	1	3	3	3	4	0	0	0	1	1	0	0	0	0	0	0	0	0	0	1	2	0	0	-3	-4	-3
Gordonia_bronchialis_DSM_43247	bacterial	Actinobacteria	mesophile	28	obligate_aerobe	67	5208	-4	-2	-2	0	0	0	0	0	0	0	0	1	3	4	0	1	2	3	2	3	4	0	0	0	0	0	-1	0	0	0	0	0	0	0	0	0	1	0	0	-2	-3	-3
Intrasporangium_calvum_DSM_43043	bacterial	Actinobacteria	mesophile	37	aerobe	70.7	4024	-4	-2	-1	0	1	0	0	0	1	0	1	1	4	4	2	1	1	4	4	3	4	0	0	0	0	1	0	0	0	0	0	0	0	0	0	0	0	0	0	-3	-3	-3
Isoptericola_variabilis_225	bacterial	Actinobacteria			facultative		3307	-4	-4	-2	0	0	0	0	0	0	0	0	0	4	4	2	2	2	3	3	3	4	2	1	1	2	2	-1	0	0	0	0	0	0	0	0	0	1	0	0	-2	-3	-3
Jonesia_denitrificans_DSM_20603	bacterial	Actinobacteria	mesophile	37	facultative	58.4	2749	-4	-3	-1	0	0	0	0	0	0	0	0	0	1	3	1	0	4	4	4	4	4	0	0	0	0	0	0	0	0	0	0	0	0	0	0	0	0	0	0	-2	0	-1
Kineococcus_radiotolerans_SRS30216	bacterial	Actinobacteria	mesophile	32	aerobe	74.2	4761	-4	-4	0	0	0	0	0	0	3	1	1	3	3	4	3	3	3	3	4	3	4	0	0	0	0	1	-2	0	-1	0	0	0	0	0	0	0	3	0	0	-2	-3	-3
Kocuria_rhizophila_DC2201	bacterial	Actinobacteria	mesophile		aerobe	71.1	2697	-4	-3	-2	0	0	0	0	0	0	0	0	0	0	1	0	1	1	4	4	4	4	0	0	-1	0	0	-2	0	0	0	0	0	0	0	0	-3	-1	-2	0	0	-2	-2
Kribbella_flavida_DSM_17836	bacterial	Actinobacteria	mesophile	28	obligate_aerobe	70.6	7579	-3	-3	-3	0	0	0	0	0	-1	0	0	1	3	4	0	2	-1	3	2	2	4	0	1	0	1	0	0	0	0	0	0	0	0	0	0	0	4	-1	0	-3	-4	-3
Kytococcus_sedentarius_DSM_20547	bacterial	Actinobacteria	mesophile	32	obligate_aerobe	71.63	2785	-4	-3	-3	0	0	1	0	0	0	0	0	0	2	4	0	1	0	3	4	3	4	0	0	1	0	1	-1	0	0	0	0	0	0	0	0	0	0	-1	0	-2	-3	-3
Leifsonia_xyli_subsp_xyli_str_CTCB07	bacterial	Actinobacteria	mesophile	22.5	aerobe	67.7	2584	-3	-2	0	1	2	3	0	0	1	1	0	0	0	0	2	1	2	4	2	3	4	1	0	0	0	0	0	0	0	0	0	0	0	0	0	2	2	0	0	-3	-4	-2
Microbacterium_testaceum_StLB037	bacterial	Actinobacteria				70	3982	-4	-2	0	0	0	0	1	0	0	0	0	0	4	4	0	0	0	3	4	3	4	0	0	0	0	0	0	0	0	0	0	0	0	0	0	0	0	0	0	0	-1	0
Micrococcus_luteus_NCTC_2665	bacterial	Actinobacteria	mesophile		aerobe	72.9	2501	-4	-4	-3	0	0	0	1	0	1	0	0	0	0	0	1	0	3	3	4	3	4	1	0	0	1	0	-1	0	0	0	0	0	0	0	0	0	1	0	0	-2	-4	0
Microlunatus_phosphovorus_NM_1	bacterial	Actinobacteria	mesophile		aerobe	67	5683	-3	-2	-3	0	0	0	1	0	0	0	0	0	2	4	0	3	2	4	4	4	4	0	0	0	0	0	-2	0	0	0	0	0	0	0	0	0	0	0	0	-4	-3	-1
Micromonospora_aurantiaca_ATCC_27029	bacterial	Actinobacteria	mesophile	37	aerobe	72	6361	-4	-4	-2	0	1	0	0	0	2	1	0	4	4	4	3	3	0	4	3	4	4	2	2	1	2	1	0	0	0	0	0	1	0	0	0	2	4	0	1	-3	-4	-3
Micromonospora_sp_L5	bacterial	Actinobacteria	mesophile		aerobe	72	6962	-4	-4	-2	0	0	0	0	0	0	0	0	4	2	2	2	3	0	3	2	3	4	0	1	0	2	0	0	0	0	1	0	1	1	0	0	1	3	0	0	-3	-4	-2
Mobiluncus_curtisii_ATCC_43063	bacterial	Actinobacteria	mesophile		anaerobe	55	2146	-4	-3	-2	0	0	0	0	0	0	0	0	0	2	3	0	0	3	4	4	4	4	0	0	0	0	0	-2	0	0	0	0	0	0	1	0	0	0	-1	0	-1	-1	-2
Mycobacterium_abscessus_ATCC_19977_1	bacterial	Actinobacteria	mesophile	37	aerobe	64	5067	-3	-3	-2	0	0	0	0	0	0	0	0	0	2	2	0	-1	2	4	1	4	4	0	0	0	0	0	0	0	0	0	0	0	0	0	0	0	0	0	0	-2	-2	-1
Mycobacterium_avium_104	bacterial	Actinobacteria	mesophile	37	aerobe	69.3	4829	-3	-3	-2	0	0	0	0	1	1	0	2	3	1	2	2	1	3	3	0	3	4	0	0	0	0	1	-1	0	0	0	0	0	1	1	0	0	1	0	0	-3	-4	-3
Mycobacterium_avium_subsp_paratuberculosis_K_10	bacterial	Actinobacteria	mesophile	37	aerobe	69.3	4829	-4	-3	-1	0	0	0	0	0	1	0	0	3	2	3	3	2	3	4	3	3	4	0	0	0	0	0	-1	0	0	0	0	0	0	0	0	0	2	0	0	-3	-4	-3
Mycobacterium_bovis_AF2122_97	bacterial	Actinobacteria	mesophile	37	aerobe	65.6	4345	-4	-3	-4	0	0	-2	0	0	4	0	0	4	3	4	3	3	3	4	2	4	4	0	0	3	2	4	0	0	0	0	0	0	0	0	0	0	4	0	0	-3	-4	-3
Mycobacterium_bovis_BCG_str_Pasteur_1173P2	bacterial	Actinobacteria	mesophile		aerobe	65.6	4374	-4	-2	-2	1	0	0	0	0	3	0	0	3	4	4	2	0	2	2	1	3	4	0	0	1	0	1	0	0	0	0	0	0	0	0	0	1	4	0	0	-3	-4	-3
Mycobacterium_bovis_BCG_str_Tokyo_172	bacterial	Actinobacteria	mesophile		aerobe	65	4371	-4	-3	-2	0	0	0	0	0	4	0	0	2	4	2	2	1	2	2	1	3	4	0	0	0	0	2	-1	0	0	0	0	0	0	0	0	0	4	-1	0	-3	-4	-3
Mycobacterium_gilvum_PYR_GCK	bacterial	Actinobacteria	mesophile		aerobe	67	5619	-3	-2	-2	0	0	0	0	0	0	0	2	0	3	4	1	0	1	1	0	2	4	0	0	0	0	0	-1	0	0	0	0	0	0	0	0	0	0	0	0	-2	-3	-3
Mycobacterium_leprae_Br4923	bacterial	Actinobacteria	mesophile	37	aerobe	57	3268	-3	0	0	1	0	0	0	0	1	2	4	3	1	1	2	3	4	4	4	4	4	3	0	1	1	0	-1	0	0	0	0	0	0	0	0	0	0	0	0	-4	-3	-4
Mycobacterium_leprae_TN	bacterial	Actinobacteria	mesophile	37	aerobe	57.8	3268	-2	0	0	1	0	1	0	1	1	3	1	3	2	4	3	4	4	4	4	4	4	1	0	0	1	0	0	0	0	0	0	0	0	0	0	0	0	0	0	-3	-3	-4
Mycobacterium_marinum_M	bacterial	Actinobacteria	mesophile	32	aerobe	65	6636	-4	-2	-3	0	0	0	0	0	4	0	1	3	4	3	4	3	2	4	2	4	4	0	0	0	2	3	0	0	0	0	0	0	0	0	0	0	4	0	0	-3	-3	-3
Mycobacterium_smegmatis_str_MC2_155	bacterial	Actinobacteria	mesophile	37	aerobe	67.4	6988	-3	-3	-3	0	0	0	0	0	0	0	0	0	1	2	2	0	3	3	1	3	4	0	0	0	0	0	0	0	0	0	0	0	0	0	0	0	0	-2	0	-3	-4	-3
Mycobacterium_sp_JDM601	bacterial	Actinobacteria	mesophile		aerobe	68.4	4643	-4	-3	-3	0	0	0	0	0	3	0	2	2	4	4	2	0	1	1	2	1	4	0	0	0	1	2	0	0	0	0	0	0	0	0	0	0	4	-1	0	-3	-4	-4
Mycobacterium_sp_JLS	bacterial	Actinobacteria	mesophile		aerobe	68	6048	-3	-2	-2	0	0	0	0	0	0	0	0	0	2	4	2	0	0	1	0	0	4	0	0	0	0	0	0	0	0	0	0	0	0	0	0	0	0	0	0	-3	-4	-3
Mycobacterium_sp_KMS	bacterial	Actinobacteria	mesophile		aerobe	68.4	5737	-3	-3	-1	0	0	0	0	0	1	0	0	0	0	3	2	0	0	0	1	0	3	0	0	0	0	1	-1	0	0	0	0	0	0	0	0	0	0	-1	0	-3	-4	-4
Mycobacterium_sp_MCS	bacterial	Actinobacteria	mesophile		aerobe	68	5705	-3	-3	-1	0	0	0	0	0	0	0	0	0	2	4	2	0	1	1	0	0	4	0	0	0	0	2	-2	0	0	0	0	0	0	0	0	0	2	0	0	-3	-4	-4
Mycobacterium_sp_Spyr1	bacterial	Actinobacteria	mesophile	30.5	aerobe	67.8	6491	-3	-3	-2	0	0	0	0	0	0	0	0	0	1	3	1	0	1	2	0	2	4	0	0	0	0	0	-1	0	0	0	0	0	0	0	0	0	0	0	0	-2	-4	-3
Mycobacterium_tuberculosis_CDC1551	bacterial	Actinobacteria	mesophile	37	aerobe	65.6	4403	-4	-3	-1	0	0	0	0	0	4	0	0	4	4	4	3	2	2	2	1	3	4	0	0	2	1	2	0	0	0	0	0	0	0	0	0	1	4	-1	0	-3	-4	-3
Mycobacterium_tuberculosis_F11	bacterial	Actinobacteria	mesophile	37	aerobe	65.6	4424	-4	-3	-3	0	0	0	0	0	4	0	0	3	4	4	3	1	2	2	1	2	4	0	0	2	2	3	0	0	0	0	0	0	0	0	0	1	4	0	0	-3	-4	-3
Mycobacterium_tuberculosis_H37Ra	bacterial	Actinobacteria	mesophile	37	aerobe	65.6	4419	-4	-2	-2	0	0	0	0	0	3	0	0	3	4	4	2	1	1	2	2	3	4	0	0	1	0	1	0	0	0	0	0	0	0	0	0	1	4	-1	0	-2	-4	-3
Mycobacterium_tuberculosis_H37Rv	bacterial	Actinobacteria	mesophile	37	aerobe	65.6	4411	-3	-2	-4	0	0	-1	0	0	4	0	0	2	4	4	4	1	2	3	1	3	4	0	0	2	1	3	0	0	0	0	0	0	0	0	0	2	4	0	0	-3	-3	-3
Mycobacterium_tuberculosis_KZN_1435	bacterial	Actinobacteria	mesophile	37	aerobe	65	4398	-3	-2	-3	0	0	-1	0	0	4	0	0	3	4	4	3	2	2	4	3	4	4	0	0	2	1	3	0	0	0	0	0	0	0	0	0	0	4	0	0	-3	-3	-3
Mycobacterium_ulcerans_Agy99	bacterial	Actinobacteria	mesophile	32	aerobe	65.5	5631	-4	-2	-1	0	0	1	0	0	4	2	0	4	4	4	4	4	4	4	2	4	4	1	1	1	3	2	0	0	0	0	0	0	0	0	0	1	4	-1	0	-3	-4	-4
Mycobacterium_vanbaalenii_PYR_1	bacterial	Actinobacteria	mesophile	30.5	aerobe	67.8	6491	-3	-3	-1	0	0	0	0	0	1	0	0	1	2	4	2	2	1	3	0	3	4	0	0	1	0	1	0	0	0	0	0	0	0	0	0	0	2	0	0	-3	-4	-4
Nakamurella_multipartita_DSM_44233	bacterial	Actinobacteria	mesophile	25	aerobe	70	6060	-4	-3	-2	0	0	0	0	0	0	0	2	4	1	3	3	1	4	2	4	3	4	0	1	0	2	1	0	0	0	0	0	0	0	0	0	0	2	-1	0	-4	-4	-1
Nocardia_farcinica_IFM_10152	bacterial	Actinobacteria	mesophile	37	aerobe	70.8	6021	-4	-4	-2	0	0	0	0	0	0	0	0	1	2	3	0	0	1	2	3	3	4	0	0	0	0	0	0	0	0	0	0	0	0	0	0	0	3	0	0	-1	-3	-3
Nocardioides_sp_JS614	bacterial	Actinobacteria	mesophile	30	aerobe	71.7	4985	-4	-3	-2	0	0	0	0	0	0	0	0	1	0	2	3	0	3	3	4	4	4	1	0	1	0	1	-1	0	0	0	0	0	0	0	0	0	0	-1	0	-3	-4	-2
Nocardiopsis_dassonvillei_subsp_dassonvillei_DSM_43111	bacterial	Actinobacteria	mesophile	28	aerobe	72.7	5767	-4	-3	-3	0	0	0	0	0	0	0	0	1	2	4	2	3	4	4	4	4	4	0	0	0	0	0	0	0	1	0	0	0	0	0	0	0	2	-1	0	0	-1	0
Olsenella_uli_DSM_7084	bacterial	Actinobacteria	mesophile	37	anaerobe	64.7	2051	-4	-2	-2	0	0	0	0	0	0	0	0	1	1	2	1	3	4	4	4	4	4	1	1	0	1	0	-1	0	0	0	0	0	0	0	0	0	0	0	0	0	-1	0
Propionibacterium_acnes_KPA171202	bacterial	Actinobacteria	mesophile	37	anaerobe	60	2560	-3	-1	-2	0	0	0	0	0	0	0	0	0	0	1	0	0	2	4	4	4	4	0	0	0	0	0	-2	0	0	0	0	0	0	0	0	0	0	-1	0	-2	-1	0
Propionibacterium_acnes_SK137	bacterial	Actinobacteria	mesophile		anaerobe	60	2476	-3	0	-2	0	0	0	0	0	0	0	0	0	0	1	0	0	2	4	4	4	4	0	0	0	0	0	-2	0	0	0	0	0	0	0	0	0	0	-1	0	-2	0	-1
Propionibacterium_freudenreichii_subsp_shermanii_CIRM_BIA1	bacterial	Actinobacteria	mesophile		anaerobe	67	2616	-4	-3	-3	0	0	0	0	0	0	0	0	0	3	4	0	3	2	4	4	4	4	0	0	0	0	0	0	0	0	0	0	0	0	0	0	0	0	-2	0	-2	-3	-4
Pseudonocardia_dioxanivorans_CB1190	bacterial	Actinobacteria	mesophile	30	aerobe	74	7096	-4	-4	-1	0	0	0	0	0	0	0	0	2	4	4	2	3	1	3	3	3	4	1	0	1	2	1	0	0	0	0	0	0	0	0	0	0	3	0	0	-3	-4	-4
Renibacterium_salmoninarum_ATCC_33209	bacterial	Actinobacteria	mesophile	15	facultative	56.3	3558	-4	-2	-1	0	0	0	1	0	0	0	2	0	1	1	0	0	4	4	4	4	4	0	0	0	0	0	-1	0	0	0	0	0	0	0	0	0	0	0	0	-3	-3	-2
Rhodococcus_equi_103S	bacterial	Actinobacteria	mesophile		aerobe	68	5043	-3	-3	-2	0	0	0	0	0	0	1	0	0	0	1	0	0	2	4	4	3	4	0	0	0	0	0	0	0	0	0	0	0	0	0	0	0	0	-1	0	-3	-4	-1
Rhodococcus_erythropolis_PR4	bacterial	Actinobacteria	mesophile		aerobe	62	6516	-3	-2	-1	0	0	0	0	0	0	0	0	1	2	2	0	1	4	4	4	4	4	0	0	-1	0	0	-1	0	0	0	0	0	0	0	0	0	0	0	0	-2	-3	-1
Rhodococcus_jostii_RHA1	bacterial	Actinobacteria	mesophile	30	aerobe	67.5	7804	-3	-3	-1	0	0	0	0	0	0	0	0	0	2	1	0	0	2	2	4	4	4	0	0	1	0	1	0	0	0	0	0	0	0	0	0	0	0	-1	0	-3	-4	-2
Rhodococcus_opacus_B4	bacterial	Actinobacteria	mesophile		aerobe	67	7913	-4	-2	-1	0	0	0	0	0	0	0	0	0	3	4	0	0	2	4	3	4	4	0	0	0	0	1	-1	0	0	0	0	0	0	0	0	0	0	0	0	-3	-4	-1
Rothia_dentocariosa_ATCC_17931	bacterial	Actinobacteria	mesophile		aerobe	53	2506	-4	-3	-2	0	0	0	0	0	0	0	0	0	0	0	0	0	4	4	4	4	4	0	0	0	0	0	0	0	0	0	0	0	0	0	0	0	0	-1	0	-2	-1	0
Rothia_mucilaginosa_DY_18	bacterial	Actinobacteria	mesophile			59	2264	-3	-3	-2	0	0	0	0	0	2	0	2	2	4	4	4	4	4	4	4	4	4	0	0	0	1	0	0	0	1	0	0	0	0	0	0	0	0	0	0	-2	-4	0
Rubrobacter_xylanophilus_DSM_9941	bacterial	Actinobacteria	thermophile	60	aerobe	70.4	3225	-4	-4	-3	0	0	0	0	0	0	0	0	0	0	0	3	0	3	4	3	3	4	1	0	0	0	0	0	0	0	0	0	0	0	0	0	0	1	0	-1	-3	-3	-3
Saccharomonospora_viridis_DSM_43017	bacterial	Actinobacteria	thermophile	55	aerobe	67.3	4308	-4	-3	-2	0	0	0	0	1	1	0	0	0	1	4	2	0	2	4	4	4	4	0	0	0	0	0	0	0	0	0	0	0	0	0	0	0	0	-2	0	-3	-3	-2
Saccharopolyspora_erythraea_NRRL_2338	bacterial	Actinobacteria	mesophile	28.5	aerobe	71.1	8212	-4	-4	-3	0	0	0	0	0	0	0	0	0	2	2	0	0	3	4	3	4	4	0	0	0	0	0	0	0	0	0	0	0	0	0	0	0	0	-1	0	-3	-4	-3
Salinispora_arenicola_CNS_205	bacterial	Actinobacteria	mesophile		aerobe	69.5	5786	-4	-3	0	0	0	2	2	0	1	0	0	2	3	3	1	2	4	4	4	4	4	1	0	1	2	0	0	0	0	0	0	0	0	0	0	0	3	-2	0	-3	-4	-3
Salinispora_tropica_CNB_440	bacterial	Actinobacteria	mesophile	28	aerobe	69	5183	-4	-3	-1	0	0	0	0	0	0	0	1	2	3	3	1	2	4	4	4	4	4	0	1	0	1	0	0	0	0	0	0	0	0	0	0	1	3	0	0	-4	-4	-1
Sanguibacter_keddieii_DSM_10542	bacterial	Actinobacteria	mesophile	27.5	facultative	72	4253	-4	-3	-2	0	0	0	0	0	1	0	2	1	3	4	3	2	4	4	4	4	4	1	0	0	0	0	-1	0	0	0	0	0	0	0	0	0	0	0	0	-3	-4	-3
Segniliparus_rotundus_DSM_44985	bacterial	Actinobacteria	mesophile	33	aerobe	66.8	3157	-4	-3	0	0	0	0	0	0	1	0	0	0	0	2	2	1	3	4	4	4	4	0	0	0	1	0	0	0	-1	0	0	0	0	0	0	0	0	0	0	-2	-4	-2
Slackia_heliotrinireducens_DSM_20476	bacterial	Actinobacteria	mesophile	40	obligate_anaerobe	60.2	3165	-4	-3	-2	0	0	0	0	0	0	0	0	0	0	0	0	0	4	4	4	4	4	0	0	0	0	0	0	0	0	0	0	0	0	0	0	0	0	0	0	-3	-3	0
Stackebrandtia_nassauensis_DSM_44728	bacterial	Actinobacteria	mesophile	28	aerobe	68.1	6841	-4	-3	-3	0	2	0	2	1	0	0	0	0	3	3	0	1	3	4	3	4	4	0	0	0	1	0	0	0	0	0	0	0	0	0	0	0	2	0	0	-3	-4	-2
Streptomyces_avermitilis_MA_4680	bacterial	Actinobacteria	mesophile	30	aerobe	70.7	9025	-4	-3	-1	0	0	4	3	2	4	3	2	4	4	4	4	4	3	4	4	4	4	2	3	1	3	2	0	0	1	0	0	0	1	1	0	1	4	1	0	-3	-2	0
Streptomyces_coelicolor_A3_2	bacterial	Actinobacteria	mesophile	30	aerobe	72.1	8667	-4	-3	-3	0	1	1	3	0	0	1	1	3	4	4	3	2	1	3	3	3	4	1	0	0	1	1	0	0	0	0	0	0	0	0	0	0	3	0	0	-3	-4	-1
Streptomyces_griseus_subsp_griseus_NBRC_13350	bacterial	Actinobacteria	mesophile	30	aerobe	72.2	8545	-4	-3	-3	0	0	0	1	0	0	1	0	3	0	2	1	2	3	4	4	4	4	1	0	0	0	1	0	0	0	0	0	0	0	0	0	0	3	0	0	-3	-4	-1
Streptomyces_scabiei_8722	bacterial	Actinobacteria	mesophile	28	aerobe	71	10148	-4	-3	-3	0	0	2	3	1	0	0	0	4	4	4	3	3	2	4	3	4	4	0	1	0	2	2	0	0	1	1	1	1	1	0	0	0	3	0	0	-2	-1	0
Streptosporangium_roseum_DSM_43021	bacterial	Actinobacteria	mesophile	28	aerobe	70.8	10396	-4	-3	-1	0	1	2	1	0	1	0	0	4	4	4	2	4	3	4	4	4	4	0	1	1	2	2	0	0	0	0	0	0	0	0	0	0	4	0	0	-2	-3	-1
Thermobifida_fusca_YX	bacterial	Actinobacteria	thermophile	52.5	aerobe	67.5	3642	-4	-3	-3	0	0	0	0	0	0	0	0	0	0	0	0	0	4	4	4	4	4	0	0	0	0	0	0	0	0	0	0	0	0	0	0	0	0	0	0	-3	-4	-3
Thermobispora_bispora_DSM_43833	bacterial	Actinobacteria	thermophile	60	aerobe	72.4	4189	-4	-4	-4	0	0	0	0	0	2	0	0	4	3	3	3	3	3	4	2	4	4	0	0	2	2	0	0	0	0	0	0	0	0	0	0	-1	0	-4	0	-2	-4	-3
Thermomonospora_curvata_DSM_43183	bacterial	Actinobacteria	thermophile	65	aerobe	71.6	5639	-4	-4	-3	0	0	0	0	0	0	0	0	3	0	1	3	2	4	4	3	4	4	1	1	0	2	1	0	0	0	0	0	0	0	0	0	0	3	-1	0	-3	-4	-3
Tsukamurella_paurometabola_DSM_20162	bacterial	Actinobacteria	mesophile		obligate_aerobe	68	4379	-4	-3	-2	0	0	0	0	0	0	0	0	0	2	2	0	0	3	2	2	3	4	0	0	0	0	0	0	0	0	0	0	0	0	0	0	0	0	-1	0	-3	-4	-2
Verrucosispora_maris_AB_18_032	bacterial	Actinobacteria					6673	-4	-4	-2	0	0	1	0	0	1	0	0	3	4	3	1	0	2	4	4	4	4	0	0	0	0	0	0	0	0	0	0	0	0	0	0	2	3	0	1	-3	-4	-2
Xylanimonas_cellulosilytica_DSM_15894	bacterial	Actinobacteria	mesophile	28	aerobe	72.4	3742	-4	-4	0	0	0	2	0	0	1	0	1	1	4	4	3	3	3	4	4	3	4	1	1	0	2	0	0	0	0	0	0	0	0	0	0	0	1	0	0	-2	-3	-1
Acetobacter_pasteurianus_IFO_3283_01	bacterial	Alpha-proteobacteria			aerobe	50.7	2907	-4	-2	-1	0	0	0	0	0	0	0	0	0	4	2	0	0	4	4	4	4	4	2	0	0	0	0	0	0	0	0	0	0	0	0	0	0	0	-1	0	0	0	0
Acidiphilium_cryptum_JF_5	bacterial	Alpha-proteobacteria	mesophile	35	aerobe	67	3389	-3	-3	0	0	0	0	0	0	0	0	0	3	1	1	2	1	0	3	0	2	3	1	1	1	0	1	-1	0	0	0	0	0	0	0	0	0	4	0	0	-1	-3	-4
Acidiphilium_multivorum_AIU301	bacterial	Alpha-proteobacteria	mesophile		aerobe	67	3749	-3	-2	0	0	0	0	0	0	1	0	0	1	2	2	2	0	0	1	0	0	2	0	0	0	0	0	-1	0	0	0	0	0	0	0	0	0	4	0	0	-1	-3	-4
Agrobacterium_radiobacter_K84_1	bacterial	Alpha-proteobacteria	mesophile	26.5	aerobe	60	6700	-4	-3	-2	0	0	0	0	0	0	0	0	0	0	0	-1	0	3	4	2	4	4	0	0	0	0	0	0	0	0	0	0	0	0	0	0	0	0	0	0	-3	-3	-3
Agrobacterium_radiobacter_K84_2	bacterial	Alpha-proteobacteria	mesophile	26.5	aerobe	60	6700	-3	-2	-1	0	0	0	0	0	-1	0	0	0	0	0	-1	-1	0	3	2	4	4	0	0	0	0	0	-1	0	0	0	0	0	0	0	0	0	0	0	0	-2	-2	-2
Agrobacterium_sp_H13_3	bacterial	Alpha-proteobacteria					5573	-4	-3	-1	0	0	0	1	0	0	0	0	0	0	0	0	-1	4	4	1	4	4	0	0	0	0	0	-1	0	0	0	0	0	0	0	0	0	0	-2	0	-2	-3	-3
Agrobacterium_tumefaciens_str_C58_circular	bacterial	Alpha-proteobacteria	mesophile	26.5	aerobe	59	4915	-4	-2	-1	0	0	0	0	0	0	0	0	0	0	0	0	-1	4	4	1	4	4	0	0	0	0	0	-1	0	0	0	0	0	0	0	0	0	0	0	0	-2	-2	-2
Agrobacterium_tumefaciens_str_C58_linear	bacterial	Alpha-proteobacteria	mesophile	26.5	aerobe	59	4915	-4	-2	-1	0	0	0	0	0	-2	0	0	0	0	0	0	0	4	4	1	4	4	0	0	0	0	0	-1	0	0	0	0	0	0	0	0	0	0	-1	0	-2	-1	-3
Agrobacterium_vitis_S4_1	bacterial	Alpha-proteobacteria	mesophile		aerobe	57.7	5009	-4	-3	-2	0	0	0	0	0	0	0	0	0	0	0	0	1	4	4	3	4	4	0	0	0	0	0	0	0	0	0	0	0	0	0	0	0	3	0	0	-3	-3	-3
Agrobacterium_vitis_S4_2	bacterial	Alpha-proteobacteria	mesophile		aerobe	57.7	5009	-4	-2	-1	0	0	0	0	0	0	0	0	0	0	0	0	0	4	4	1	4	4	0	0	0	0	0	-1	0	0	0	0	0	0	0	0	0	0	0	0	-3	-2	-3
Anaplasma_centrale_str_Israel	bacterial	Alpha-proteobacteria	mesophile		aerobe	49	1206	-3	0	0	0	1	0	0	0	0	0	0	1	0	0	0	1	1	0	0	1	0	0	0	0	0	0	0	0	0	2	0	1	0	0	0	0	-1	-1	0	0	0	0
Anaplasma_marginale_str_Florida	bacterial	Alpha-proteobacteria	mesophile		aerobe	49	1202	-3	0	-1	0	0	0	0	0	0	0	0	0	0	1	0	1	1	0	0	0	0	0	0	0	0	0	0	0	-1	0	0	0	0	0	0	0	0	0	0	0	0	0
Anaplasma_marginale_str_St_Maries	bacterial	Alpha-proteobacteria	mesophile		aerobe	49.8	1197	-4	0	-1	0	0	0	0	0	0	0	0	0	1	2	0	0	1	0	0	1	1	0	0	0	0	0	0	0	0	0	0	0	0	0	0	0	0	0	0	0	-1	0
Anaplasma_phagocytophilum_HZ	bacterial	Alpha-proteobacteria	mesophile	37	aerobe	41.6	1471	-4	-3	-3	0	0	0	0	2	-2	0	0	0	1	1	-2	-1	2	2	1	3	3	0	0	2	1	0	0	0	0	0	0	0	0	0	0	0	0	0	0	0	0	0
Asticcacaulis_excentricus_CB_48_1	bacterial	Alpha-proteobacteria	mesophile		aerobe	59	4240	-4	-1	-1	0	0	0	0	0	0	0	0	0	0	0	0	0	3	4	2	4	4	0	0	0	0	0	-1	0	0	0	0	0	0	0	0	0	0	0	0	2	0	-1
Asticcacaulis_excentricus_CB_48_2	bacterial	Alpha-proteobacteria	mesophile		aerobe	59	4240	-4	-2	0	0	0	0	0	0	0	0	0	0	0	0	1	0	4	4	4	4	4	0	0	0	0	0	0	0	0	0	0	0	0	0	0	0	1	0	0	2	-1	-3
Azorhizobium_caulinodans_ORS_571	bacterial	Alpha-proteobacteria	mesophile			67.3	5369	-3	-2	0	0	0	0	0	0	0	0	0	0	0	1	0	0	3	2	0	4	4	0	0	0	0	0	-1	0	0	0	0	0	1	1	0	2	4	0	0	-2	-4	-3
Azospirillum_sp_B510	bacterial	Alpha-proteobacteria	mesophile	35.5	facultative	67	3311	-4	-3	0	0	0	0	0	0	0	1	1	3	1	1	3	3	4	4	2	4	4	1	1	0	0	1	0	0	0	0	0	0	0	0	0	1	4	0	0	-2	-4	-4
Bartonella_bacilliformis_KC583	bacterial	Alpha-proteobacteria	mesophile	28	aerobe	38.2	1445	-4	-4	-2	0	0	0	0	1	0	0	0	0	2	2	0	0	4	4	1	4	4	0	0	0	0	0	0	0	0	0	0	0	0	0	0	0	0	0	0	0	0	0
Bartonella_clarridgeiae_73	bacterial	Alpha-proteobacteria	mesophile		aerobe	35	1522	-4	-4	-3	0	0	0	0	0	0	0	0	0	0	0	0	0	2	4	1	4	3	0	0	0	0	0	1	0	0	0	0	0	0	0	0	0	0	0	0	0	0	0
Bartonella_grahamii_as4aup	bacterial	Alpha-proteobacteria	mesophile	36	aerobe	38	2341	-4	-4	-2	0	0	0	0	0	0	0	0	0	1	3	1	2	3	4	3	4	4	0	0	0	0	0	0	0	2	0	0	0	0	0	0	1	2	0	0	0	0	0
Bartonella_henselae_str_Houston_1	bacterial	Alpha-proteobacteria	mesophile	37	aerobe	38.2	1931	-4	-4	-2	0	0	0	0	0	0	0	0	0	0	0	0	0	4	4	1	4	4	0	0	0	0	0	0	0	0	0	0	0	0	0	0	0	2	-1	0	0	1	0
Bartonella_quintana_str_Toulouse	bacterial	Alpha-proteobacteria	mesophile	37	aerobe	38.8	1581	-4	-4	-2	0	0	0	0	0	0	0	0	1	0	0	0	0	2	4	1	4	3	0	0	0	0	0	2	0	0	0	0	0	0	0	0	0	0	0	0	0	0	0
Bartonella_tribocorum_CIP_105476	bacterial	Alpha-proteobacteria	mesophile		aerobe		2619	-4	-4	-3	0	0	0	0	0	0	0	0	2	1	1	2	2	3	4	3	4	4	0	0	0	1	0	0	0	1	0	0	0	0	0	0	0	0	0	0	1	0	0
Beijerinckia_indica_subsp_indica_ATCC_9039	bacterial	Alpha-proteobacteria	mesophile	25	aerobe	57	4170	-4	0	0	0	0	0	0	0	0	0	0	0	0	0	0	0	4	4	4	4	4	0	0	0	0	0	0	0	0	0	0	0	0	0	0	0	0	0	0	0	0	0
Bradyrhizobium_japonicum_USDA_110	bacterial	Alpha-proteobacteria	mesophile	27.5	aerobe	64.1	9105	-3	-1	-2	0	0	0	0	0	0	0	0	0	0	0	0	0	4	4	4	4	4	0	0	0	0	0	0	0	0	0	0	0	0	0	0	0	2	1	0	-1	0	-3
Bradyrhizobium_sp_BTAi1	bacterial	Alpha-proteobacteria	mesophile		aerobe	64.9	8264	-3	-1	-2	0	0	0	0	0	0	0	0	0	0	0	0	0	3	3	3	4	4	0	0	0	0	0	-1	0	0	0	0	0	0	0	0	0	0	0	0	-1	0	-4
Bradyrhizobium_sp_ORS278	bacterial	Alpha-proteobacteria	mesophile		aerobe	65.5	7456	-2	-2	-2	0	0	0	0	0	0	0	0	0	0	2	0	0	4	4	0	4	4	0	0	0	0	0	0	0	0	0	0	0	0	0	0	2	1	0	3	-1	-1	-4
Brevundimonas_subvibrioides_ATCC_15264	bacterial	Alpha-proteobacteria	mesophile		aerobe	68	3445	-4	-1	0	1	0	0	2	0	0	0	0	1	1	1	0	0	0	0	0	0	2	0	0	0	1	0	0	0	0	0	0	0	0	0	0	1	4	0	0	1	0	-2
Brucella_abortus_S19_1	bacterial	Alpha-proteobacteria	mesophile	37	aerobe	57	3284	-4	0	-1	0	0	0	0	3	0	0	0	0	0	1	0	0	4	4	2	4	4	0	0	0	0	0	-1	0	0	0	0	0	0	0	0	0	0	0	0	0	0	-2
Brucella_abortus_S19_2	bacterial	Alpha-proteobacteria	mesophile	37	aerobe	57	3284	-4	0	-2	0	0	0	0	0	0	0	0	0	0	0	0	0	4	4	2	4	4	0	0	0	1	0	0	0	0	0	0	0	0	0	0	0	0	-1	0	0	0	-2
Brucella_abortus_bv_1_str_9_941_I	bacterial	Alpha-proteobacteria	mesophile	37	facultative	57.2	3287	-4	-1	-1	0	0	0	0	1	-1	0	0	0	0	0	0	0	4	4	2	4	4	0	0	0	0	0	0	0	0	0	0	0	0	0	0	0	0	0	0	0	0	-2
Brucella_abortus_bv_1_str_9_941_II	bacterial	Alpha-proteobacteria	mesophile	37	facultative	57.2	3287	-4	0	-2	0	0	0	0	1	-1	0	0	0	0	1	0	0	4	4	2	4	4	0	0	0	0	0	-1	0	0	0	0	0	0	0	0	0	0	-1	0	0	0	-2
Brucella_canis_ATCC_23365_I	bacterial	Alpha-proteobacteria	mesophile		aerobe	57.2	1206	-4	-1	-1	0	0	0	0	0	0	0	0	0	1	0	0	0	4	4	3	4	4	0	0	0	0	0	-1	0	-1	0	0	0	0	0	0	0	0	0	0	0	0	-2
Brucella_canis_ATCC_23365_II	bacterial	Alpha-proteobacteria	mesophile		aerobe	57.2	1206	-4	-1	-1	0	0	0	0	1	0	0	0	0	1	2	0	0	4	4	2	4	4	0	0	0	0	0	0	0	0	0	0	0	0	0	0	0	0	-1	0	0	0	-2
Brucella_melitensis_ATCC_23457_I	bacterial	Alpha-proteobacteria	mesophile		aerobe	57	1185	-4	-1	-1	0	0	0	0	2	0	0	0	0	0	1	0	0	4	4	2	4	4	0	0	0	0	0	-1	0	0	0	0	0	0	0	0	0	0	0	0	0	0	-2
Brucella_melitensis_ATCC_23457_II	bacterial	Alpha-proteobacteria	mesophile		aerobe	57	1185	-4	-1	-1	0	0	0	0	0	-1	0	0	0	1	1	0	0	4	4	2	4	4	0	0	0	1	0	0	0	0	0	0	0	0	0	0	0	0	-1	1	0	0	-2
Brucella_melitensis_biovar_Abortus_2308_I	bacterial	Alpha-proteobacteria	mesophile		aerobe	57	3277	-4	-1	0	0	0	0	0	0	0	0	0	0	0	0	0	0	4	4	3	4	4	0	0	0	0	0	0	0	0	0	0	0	0	0	0	0	0	-1	0	0	0	-3
Brucella_melitensis_biovar_Abortus_2308_II	bacterial	Alpha-proteobacteria	mesophile		aerobe	57	3277	-4	0	-1	0	0	0	0	0	0	0	0	0	0	0	0	0	4	4	1	4	4	0	0	0	0	0	0	0	0	0	0	0	0	0	0	0	0	-1	0	0	0	-2
Brucella_melitensis_bv_1_str_16M_I	bacterial	Alpha-proteobacteria	mesophile	37	aerobe	57.2	3294	-4	0	-1	0	0	0	0	0	0	0	0	0	1	1	0	0	4	4	2	4	4	0	0	0	0	0	0	0	0	0	0	0	0	0	0	0	0	0	0	1	2	-2
Brucella_melitensis_bv_1_str_16M_II	bacterial	Alpha-proteobacteria	mesophile	37	aerobe	57.2	3294	-4	-1	-1	0	0	0	0	3	-1	0	0	0	0	1	0	0	4	4	2	4	4	0	0	0	0	0	0	0	0	0	0	0	0	0	0	0	0	-1	1	0	0	-2
Brucella_microti_CCM_4915_1	bacterial	Alpha-proteobacteria	mesophile	37	aerobe	57	3337	-4	-1	-2	0	0	0	0	3	0	0	0	0	0	3	0	0	4	4	3	4	4	0	0	0	0	0	0	0	0	0	0	0	0	0	0	0	0	0	0	0	0	-2
Brucella_microti_CCM_4915_2	bacterial	Alpha-proteobacteria	mesophile	37	aerobe	57	3337	-4	-2	-2	0	0	0	0	1	0	0	0	0	1	2	0	0	4	4	2	4	4	0	0	0	0	0	-1	0	0	0	0	0	0	0	0	0	0	-1	0	0	0	-2
Brucella_ovis_ATCC_25840_I	bacterial	Alpha-proteobacteria	mesophile	37	facultative	57.2	3275	-4	-1	-1	0	0	0	0	2	0	0	0	0	1	2	0	0	4	4	2	4	4	0	0	0	0	0	-1	0	-1	0	0	0	0	0	0	0	0	0	0	0	0	-2
Brucella_ovis_ATCC_25840_II	bacterial	Alpha-proteobacteria	mesophile	37	facultative	57.2	3275	-4	-1	-1	0	0	0	0	2	0	0	0	0	2	2	0	0	4	4	2	4	4	0	0	0	0	0	0	0	0	0	0	0	0	0	0	0	0	-1	0	0	0	-2
Brucella_suis_1330_I	bacterial	Alpha-proteobacteria	mesophile	37	aerobe	57.3	3310	-4	-1	-1	0	0	0	0	4	0	0	1	0	1	4	0	0	4	4	2	4	4	0	0	0	0	0	-1	0	0	0	0	0	0	0	0	0	0	0	0	0	0	-2
Brucella_suis_1330_II	bacterial	Alpha-proteobacteria	mesophile	37	aerobe	57.3	3310	-4	-1	-1	0	0	0	0	0	0	0	0	0	0	1	0	0	4	4	2	4	4	0	0	0	0	0	0	0	0	0	0	0	0	0	0	0	0	-1	0	0	0	-2
Brucella_suis_ATCC_23445_I	bacterial	Alpha-proteobacteria	mesophile	37	aerobe	57	1923	-4	-1	-1	0	0	0	0	2	0	0	0	0	1	1	0	0	4	4	2	4	4	0	0	0	0	0	-1	0	0	0	0	0	0	0	0	0	0	0	0	0	0	-3
Brucella_suis_ATCC_23445_II	bacterial	Alpha-proteobacteria	mesophile	37	aerobe	57	1923	-4	-1	-1	0	0	0	0	1	0	0	0	0	1	2	0	0	4	4	2	4	4	0	0	0	0	0	0	0	0	0	0	0	0	0	0	0	0	0	0	0	0	-2
Caulobacter_crescentus_CB15	bacterial	Alpha-proteobacteria	mesophile	35	obligate_aerobe	67.2	4016	-3	-1	0	0	0	0	0	0	0	0	0	1	1	2	0	0	4	4	3	4	4	0	1	0	0	1	1	0	0	0	0	0	0	0	4	0	3	0	0	1	0	-2
Caulobacter_crescentus_NA1000	bacterial	Alpha-proteobacteria	mesophile	35	obligate_aerobe	67.2	4042	-3	0	0	0	0	0	0	0	0	0	0	0	2	1	0	0	3	4	2	4	4	0	1	0	0	0	0	1	0	0	0	0	0	1	2	0	2	0	0	1	0	-2
Caulobacter_segnis_ATCC_21756	bacterial	Alpha-proteobacteria	mesophile		aerobe	67	4655	-4	-1	0	0	0	0	0	0	0	0	0	1	2	0	0	0	3	3	0	3	4	0	2	0	2	1	0	0	0	0	0	0	0	0	0	1	4	0	0	1	0	-1
Caulobacter_sp_K31	bacterial	Alpha-proteobacteria	mesophile		aerobe	67.2	5477	-4	-2	0	0	0	0	0	0	0	0	0	1	0	0	0	0	0	1	1	2	4	0	0	0	0	0	0	0	0	0	0	0	0	0	0	0	4	0	0	0	-1	-2
Dinoroseobacter_shibae_DFL_12	bacterial	Alpha-proteobacteria	mesophile	33	aerobe	65	3789	-4	-2	0	0	0	0	0	0	0	0	2	0	0	1	2	0	2	2	4	3	4	0	2	0	1	0	-1	0	0	0	0	0	0	0	0	0	1	0	0	2	0	-4
Ehrlichia_canis_str_Jake	bacterial	Alpha-proteobacteria	mesophile		aerobe	29	1315	-4	-4	-1	1	2	0	2	1	0	1	0	0	0	2	0	-1	0	0	0	1	1	0	0	0	0	0	1	0	0	0	0	0	0	0	1	0	0	2	0	0	0	-3
Ehrlichia_chaffeensis_str_Arkansas	bacterial	Alpha-proteobacteria	mesophile			30.1	1176	-4	-4	-2	0	0	0	0	0	0	0	0	-1	1	1	-2	-1	1	1	1	2	2	0	0	0	0	0	0	0	0	0	1	0	0	0	0	0	0	0	0	0	0	-2
Ehrlichia_ruminantium_str_Gardel	bacterial	Alpha-proteobacteria	mesophile			27.5	1499	0	-4	-1	0	0	0	0	0	0	0	0	0	1	3	-1	-1	3	3	1	3	3	0	0	0	0	0	0	0	0	0	0	1	0	0	0	0	0	0	0	0	0	-1
Ehrlichia_ruminantium_str_Welgevonden	bacterial	Alpha-proteobacteria	mesophile			27.5	1516	0	-4	-3	0	0	0	0	0	0	0	0	0	1	2	-1	-2	3	3	1	3	3	0	0	0	0	0	0	1	0	0	0	0	0	0	0	0	0	0	0	0	0	-1
Erythrobacter_litoralis_HTCC2594	bacterial	Alpha-proteobacteria	mesophile		aerobe	63.1	3052	-3	-2	-2	0	0	0	0	0	0	0	0	0	0	3	0	-1	0	0	0	1	4	0	0	0	0	0	0	0	0	0	0	0	0	0	0	0	2	0	0	0	-1	-4
Gluconacetobacter_diazotrophicus_PAl_5	bacterial	Alpha-proteobacteria	mesophile	30	aerobe	66	3944	-4	-2	0	0	0	0	0	0	0	0	0	0	0	0	1	0	2	2	0	3	3	0	0	0	0	1	0	0	0	0	0	0	0	0	0	0	3	0	0	0	0	-4
Gluconobacter_oxydans_621H	bacterial	Alpha-proteobacteria	mesophile	27.5	aerobe	61.1	2702	-4	-2	-2	0	0	0	0	0	0	0	0	0	0	0	0	-1	1	4	3	4	4	0	0	0	0	0	0	0	0	0	0	0	0	0	0	0	1	-1	0	-1	0	-4
Granulibacter_bethesdensis_CGDNIH1	bacterial	Alpha-proteobacteria	mesophile	35		59	2708	-3	-3	-1	0	0	0	0	0	0	0	0	0	0	1	0	0	3	4	3	4	4	0	0	0	0	0	2	0	0	0	0	0	0	0	0	1	1	-1	0	-3	-2	-2
Hirschia_baltica_ATCC_49814	bacterial	Alpha-proteobacteria	mesophile		aerobe	45	3455	-4	-3	-1	0	0	0	0	0	0	0	0	0	0	0	-1	-1	3	4	3	4	4	0	0	0	0	0	-1	0	0	0	0	0	0	0	0	0	0	0	0	0	0	0
Hyphomicrobium_denitrificans_ATCC_51888	bacterial	Alpha-proteobacteria	mesophile		aerobe	60	3638	-3	-3	0	0	0	0	0	0	-1	0	0	0	0	0	-1	-2	0	1	0	1	4	0	0	0	0	0	0	0	0	0	0	0	0	0	0	0	1	0	3	-2	-2	-2
Hyphomicrobium_sp_MC1		Alpha-proteobacteria						-4	-2	-1	0	0	0	0	0	-1	0	0	0	1	0	-2	0	2	4	0	4	4	0	0	0	0	0	-2	0	0	0	0	0	0	0	0	0	0	0	0	-2	-2	-2
Hyphomonas_neptunium_ATCC_15444	bacterial	Alpha-proteobacteria	mesophile	37	aerobe	61.9	3705	-4	-2	-1	0	0	0	0	0	0	0	0	2	0	0	1	0	0	1	1	3	4	0	0	0	0	0	-1	0	0	0	0	0	0	0	0	0	0	0	0	2	0	0
Jannaschia_sp_CCS1	bacterial	Alpha-proteobacteria	mesophile	30	obligate_aerobe	62	4317	-4	0	-1	0	0	0	0	0	0	0	0	0	2	3	0	0	-1	0	0	0	3	0	0	0	0	0	-1	0	0	0	0	0	0	0	0	0	2	0	0	2	0	-3
Ketogulonicigenium_vulgare_Y25	bacterial	Alpha-proteobacteria	mesophile	28	anaerobe	61.7	2776	-4	-2	0	0	0	0	0	0	0	0	0	0	1	0	0	2	1	3	1	2	4	0	0	0	0	0	-1	0	0	0	0	0	0	0	0	1	2	0	0	0	-1	-4
Liberibacter_asiaticus_str_psy62	bacterial	Alpha-proteobacteria	mesophile			36	1226	-1	-4	-2	0	0	0	1	2	0	0	0	0	1	2	0	-1	3	3	2	4	2	0	0	0	0	0	3	0	0	0	0	0	0	0	0	0	0	0	0	0	0	0
Liberibacter_solanacearum_CLso_ZC1	bacterial	Alpha-proteobacteria	mesophile			36	1258	0	-4	-3	0	1	2	1	1	0	1	1	0	3	4	0	0	3	3	0	4	3	0	0	0	1	2	1	0	0	0	0	0	1	1	2	0	0	0	0	0	0	0
Magnetospirillum_magneticum_AMB_1	bacterial	Alpha-proteobacteria	mesophile		aerobe	65.1	4967	-4	-3	1	0	0	0	0	0	0	0	0	0	0	2	0	1	3	3	2	3	4	1	1	0	0	0	0	0	0	0	0	0	0	0	0	0	2	0	0	-4	-3	-3
Maricaulis_maris_MCS10	bacterial	Alpha-proteobacteria	mesophile	22.5	facultative	62.7	3368	-3	-3	-2	0	0	0	0	0	0	0	0	0	0	0	1	0	4	3	3	4	4	0	0	0	0	0	0	0	0	0	0	0	0	0	0	0	1	0	0	-2	-3	-2
Mesorhizobium_ciceri_biovar_biserrulae_WSM1271	bacterial	Alpha-proteobacteria	mesophile		aerobe	62.7	6264	-4	-3	-2	0	0	0	0	4	0	0	0	0	2	4	0	0	4	3	3	4	4	0	0	0	0	0	0	0	0	1	0	0	0	0	0	0	1	-1	0	-2	-3	-3
Mesorhizobium_loti_MAFF303099	bacterial	Alpha-proteobacteria	mesophile		aerobe	62.7	7036	-4	-3	-2	0	0	0	2	1	0	0	0	1	3	2	0	0	4	4	2	4	4	0	0	0	0	0	0	0	0	0	0	0	0	0	0	0	1	-1	0	-2	-3	-4
Mesorhizobium_opportunistum_WSM2075	bacterial	Alpha-proteobacteria	mesophile		aerobe	62	6884	-4	-3	-2	0	0	0	3	0	0	0	1	0	1	1	0	0	3	3	0	4	4	0	0	0	0	0	0	0	-1	0	0	0	0	0	0	0	0	-1	0	-2	-3	-3
Mesorhizobium_sp_BNC1	bacterial	Alpha-proteobacteria	mesophile		aerobe	61.1	4412	-3	-2	-2	0	0	0	0	0	0	0	0	0	0	0	0	0	4	1	2	4	3	-1	0	0	-1	0	0	0	0	0	0	0	0	0	0	0	0	0	0	-1	-1	-1
Methylobacterium_chloromethanicum_CM4	bacterial	Alpha-proteobacteria	mesophile	30	aerobe	68	5777	-3	-4	-1	0	0	0	0	0	0	0	0	0	0	0	1	0	0	0	1	2	4	0	0	0	0	0	-1	0	0	0	0	0	0	0	0	0	2	0	0	-3	-4	-4
Methylobacterium_extorquens_AM1	bacterial	Alpha-proteobacteria	mesophile	27.5	aerobe	68	5511	-4	-4	-1	0	0	0	0	0	0	0	0	0	1	1	0	0	0	2	0	2	4	0	0	0	0	0	-1	0	-1	0	0	0	0	0	0	0	2	-1	0	-3	-4	-3
Methylobacterium_extorquens_DM4	bacterial	Alpha-proteobacteria	mesophile		aerobe	68	5943	-4	-4	0	0	0	0	0	0	0	0	0	0	0	0	0	0	1	2	0	2	4	0	0	0	0	0	-1	0	0	0	0	0	0	0	0	0	2	-1	0	-3	-4	-3
Methylobacterium_extorquens_PA1	bacterial	Alpha-proteobacteria	mesophile	27.5	facultative	68	5471	-4	-3	0	0	0	0	0	0	-1	0	0	0	0	0	1	1	2	2	1	3	4	0	0	0	0	0	-1	0	0	0	0	1	0	0	0	0	4	0	0	-3	-4	-4
Methylobacterium_nodulans_ORS_2060	bacterial	Alpha-proteobacteria	mesophile		aerobe	68	7724	-4	-3	0	0	0	0	0	0	0	0	0	0	1	1	0	0	3	4	4	3	4	0	0	0	0	0	-2	0	0	0	0	0	1	0	0	0	2	0	0	-3	-4	-3
Methylobacterium_populi_BJ001	bacterial	Alpha-proteobacteria	mesophile	25	aerobe	69.3	5800	-4	-3	0	0	1	0	0	0	0	0	2	0	0	1	2	1	2	2	1	3	4	0	0	0	0	0	-1	0	0	0	0	0	0	0	0	0	4	0	0	-3	-4	-4
Methylobacterium_radiotolerans_JCM_2831	bacterial	Alpha-proteobacteria	mesophile		aerobe	71.5	6077	-4	-3	-1	0	0	0	0	0	0	0	2	0	1	1	2	1	2	2	1	3	3	1	0	0	0	0	-2	0	0	0	0	0	0	0	0	0	1	-1	0	-2	-4	-3
Methylobacterium_sp_4_46	bacterial	Alpha-proteobacteria	mesophile		aerobe	71.4	7659	-4	-3	-1	0	0	0	0	0	0	0	1	3	4	4	3	3	3	4	2	4	4	0	0	0	0	0	0	0	0	0	0	0	0	0	0	0	4	0	0	-2	-4	-3
Methylocella_silvestris_BL2	bacterial	Alpha-proteobacteria	psychrophile	30	aerobe	63.1	4305	-4	-2	0	0	0	0	0	0	0	0	0	0	0	0	0	0	2	0	0	3	1	0	0	0	0	0	-1	0	0	0	0	0	0	0	0	1	1	0	0	-1	-1	-2
Nitrobacter_hamburgensis_X14	bacterial	Alpha-proteobacteria	mesophile		aerobe	61	4406	-3	-1	0	0	0	0	0	0	0	0	0	0	1	1	0	0	4	4	2	4	4	0	0	0	0	0	0	0	0	0	0	0	0	0	0	0	0	0	0	-1	-1	-4
Nitrobacter_winogradskyi_Nb_255	bacterial	Alpha-proteobacteria	mesophile		facultative	62.5	3402	-2	0	-1	0	0	0	0	0	0	0	0	0	0	0	0	0	4	4	0	4	4	0	0	0	0	0	0	0	0	0	0	0	0	0	0	0	1	0	0	0	0	-4
Novosphingobium_aromaticivorans_DSM_12444	bacterial	Alpha-proteobacteria	mesophile		obligate_aerobe	65.2	3561	-3	-3	0	0	0	0	0	0	0	0	0	0	0	1	0	0	0	1	0	2	4	0	0	0	0	0	-1	0	0	0	0	0	0	0	0	0	2	0	0	-1	-2	-4
Novosphingobium_sp_PP1Y	bacterial	Alpha-proteobacteria	mesophile		obligate_aerobe		3911	-3	-2	-1	0	0	0	0	0	0	0	0	-1	0	0	0	-1	0	3	0	4	4	0	0	0	0	0	-1	0	0	0	0	0	0	0	0	0	0	0	0	-1	-2	-3
Ochrobactrum_anthropi_ATCC_49188_1	bacterial	Alpha-proteobacteria	mesophile		aerobe	56	4783	-4	-2	-2	0	0	0	0	0	0	0	0	0	1	1	0	0	4	4	4	4	4	0	0	0	0	0	0	0	0	0	0	0	0	0	0	0	0	0	0	-1	0	-3
Ochrobactrum_anthropi_ATCC_49188_2	bacterial	Alpha-proteobacteria	mesophile		aerobe	56	4783	-4	-2	-1	0	0	0	0	0	0	0	0	0	0	0	-1	0	4	4	4	4	4	0	0	0	0	0	-1	0	0	0	0	0	0	0	0	0	0	0	0	-1	0	-2
Oligotropha_carboxidovorans_OM5	bacterial	Alpha-proteobacteria	mesophile			62.4	3745	-3	-2	-2	0	0	0	0	0	0	0	0	0	0	0	0	0	4	4	2	4	4	0	0	0	0	0	-1	0	0	0	0	0	0	0	0	0	0	0	0	-1	-1	-3
Orientia_tsutsugamushi_Boryong	bacterial	Alpha-proteobacteria	mesophile		aerobe	30.5	2127	-3	-4	0	0	0	0	0	0	2	0	3	0	2	4	3	1	3	4	4	4	4	0	0	0	0	0	3	4	1	2	0	1	0	0	0	0	0	0	0	0	0	-2
Orientia_tsutsugamushi_str_Ikeda	bacterial	Alpha-proteobacteria	mesophile		aerobe	30	2008	-2	-4	-1	0	0	0	1	0	1	1	4	0	4	4	2	0	3	4	4	4	4	0	0	0	0	0	0	0	0	0	0	0	0	0	0	0	0	0	0	0	0	-3
Paracoccus_denitrificans_PD1222_1	bacterial	Alpha-proteobacteria	mesophile	27.5	aerobe	66.7	4582	-4	-3	-2	0	0	0	0	0	0	0	0	2	0	0	2	0	0	0	0	0	2	0	0	0	0	0	-1	0	0	0	0	0	0	0	0	0	3	-1	0	-2	-4	-4
Paracoccus_denitrificans_PD1222_2	bacterial	Alpha-proteobacteria	mesophile	27.5	aerobe	66.7	4582	-4	-3	-1	0	0	0	0	0	0	0	0	1	0	1	2	0	-1	2	0	1	2	0	0	0	0	0	0	0	0	0	0	0	0	0	0	0	4	0	0	-2	-3	-4
Parvibaculum_lavamentivorans_DS_1	bacterial	Alpha-proteobacteria	mesophile	30	aerobe	62	3914	-4	-2	0	0	0	0	0	0	0	0	0	0	0	0	0	0	4	2	0	4	4	0	0	0	0	0	0	0	0	0	0	0	0	0	0	0	1	0	0	0	-1	-2
Parvularcula_bermudensis_HTCC2503	bacterial	Alpha-proteobacteria	mesophile		aerobe	60.8	2902	-3	-2	0	0	0	0	1	0	0	0	0	0	1	3	0	0	0	1	0	2	2	0	0	0	0	0	1	0	0	0	0	0	0	0	0	0	0	0	0	0	0	-2
Pelagibacter_sp_IMCC9063	bacterial	Alpha-proteobacteria	mesophile		aerobe		1284	2	-4	-4	-2	0	0	0	0	0	1	1	0	0	1	0	0	3	1	2	3	2	0	1	0	1	1	-4	0	-2	-1	0	-1	0	0	0	0	0	0	0	0	0	0
Pelagibacter_ubique_HTCC1062	bacterial	Alpha-proteobacteria	mesophile		aerobe	29.7	1308	-1	-4	-3	-1	0	0	0	0	0	0	0	0	0	0	0	0	1	0	0	1	0	1	0	0	1	0	-3	0	-2	-1	0	0	0	0	0	0	0	0	0	0	0	0
Phenylobacterium_zucineum_HLK1	bacterial	Alpha-proteobacteria	mesophile	37	aerobe	71.2	3996	-4	-3	0	0	0	0	0	0	0	0	0	1	2	3	1	0	0	0	0	0	1	0	0	0	0	0	-1	0	0	0	0	0	0	0	0	0	2	-1	0	-2	-3	-3
Polymorphum_gilvum_SL003B_26A1	bacterial	Alpha-proteobacteria					4649	-2	-1	-1	0	0	0	0	0	0	0	3	0	1	2	3	0	4	3	2	4	4	0	0	0	0	0	-1	0	0	0	0	0	0	0	0	0	2	-1	0	-1	0	-1
Puniceispirillum_marinum_IMCC1322	bacterial	Alpha-proteobacteria	mesophile			48	2753	-4	-2	0	1	0	2	0	0	0	0	0	1	2	4	4	4	2	2	2	3	3	0	0	0	1	1	-1	0	0	0	0	0	0	0	0	1	1	0	0	0	0	-2
Rhizobium_etli_CFN_42	bacterial	Alpha-proteobacteria	mesophile		aerobe	61.3	4381	-3	-2	-1	0	0	0	0	0	0	0	0	0	0	0	0	-1	3	3	0	4	4	0	0	0	0	0	0	0	0	0	0	0	0	0	0	0	0	0	0	-3	-3	-2
Rhizobium_etli_CIAT_652	bacterial	Alpha-proteobacteria	mesophile		aerobe	61.7	4513	-3	-3	-1	0	0	0	0	0	0	0	0	0	0	0	0	-1	4	4	0	4	4	0	0	0	0	0	-1	0	0	0	0	0	0	0	0	0	0	0	0	-3	-4	-2
Rhizobium_leguminosarum_bv_trifolii_WSM1325	bacterial	Alpha-proteobacteria	mesophile	28	aerobe	61	4767	-4	-2	-1	0	0	0	0	0	0	0	1	0	0	0	0	0	4	4	1	4	4	0	0	0	0	0	-1	0	0	0	0	0	0	0	0	0	1	0	1	-3	-2	-3
Rhizobium_leguminosarum_bv_trifolii_WSM2304	bacterial	Alpha-proteobacteria	mesophile	28	aerobe	61	4537	-3	-3	-3	0	0	0	0	0	0	0	1	0	2	2	0	0	4	4	2	4	4	0	0	0	0	0	-1	0	0	0	0	0	0	0	0	0	0	0	0	-2	-3	-2
Rhizobium_leguminosarum_bv_viciae_3841	bacterial	Alpha-proteobacteria	mesophile	27.5	aerobe	63	5057	-4	-3	-2	0	0	0	0	0	0	0	0	0	0	0	0	0	3	4	2	4	4	0	0	0	1	0	0	0	0	0	0	0	0	0	0	0	2	1	1	-2	-2	-2
Rhodobacter_capsulatus_SB_1003	bacterial	Alpha-proteobacteria	mesophile	30	facultative	66	3738	-4	-3	0	0	0	0	0	0	0	0	1	2	1	1	2	3	1	2	0	3	4	1	0	1	1	0	-1	0	0	0	0	0	0	0	0	0	4	0	-1	-2	-3	-4
Rhodobacter_sphaeroides_241_1	bacterial	Alpha-proteobacteria	mesophile	30	facultative	68.8	4131	-4	-2	0	0	0	0	0	0	0	0	0	0	0	0	0	0	2	1	0	2	3	0	0	0	0	0	0	0	0	0	0	0	0	0	0	0	2	0	0	0	-1	-4
Rhodobacter_sphaeroides_ATCC_17025	bacterial	Alpha-proteobacteria	mesophile	30	facultative	68.5	3217	-4	-2	0	0	0	0	0	0	0	0	0	0	0	0	1	0	0	0	0	1	1	0	0	0	0	0	-1	0	-1	0	0	0	0	0	0	0	4	-1	0	0	0	-4
Rhodobacter_sphaeroides_ATCC_17029_1	bacterial	Alpha-proteobacteria	mesophile	30	facultative	69	4420	-4	-2	0	0	0	0	1	0	0	0	0	0	2	3	1	0	0	0	0	1	2	0	0	0	0	0	-1	0	0	0	0	0	0	0	0	0	2	0	-1	-1	-1	-4
Rhodobacter_sphaeroides_ATCC_17029_2	bacterial	Alpha-proteobacteria	mesophile	30	facultative	69	4420	-4	-3	0	0	0	0	0	1	0	0	0	0	0	0	0	1	2	0	0	2	3	0	0	-1	0	0	-1	0	0	0	0	0	0	0	0	0	2	-1	0	0	-1	-3
Rhodobacter_sphaeroides_KD131_1	bacterial	Alpha-proteobacteria	mesophile	30	facultative	68.7	4450	-4	-2	0	0	0	0	0	0	0	0	0	0	0	0	0	0	2	0	0	1	3	0	0	0	0	0	0	0	0	0	0	0	0	0	0	0	1	-1	0	-1	-1	-4
Rhodobacter_sphaeroides_KD131_2	bacterial	Alpha-proteobacteria	mesophile	30	facultative	68.7	4450	-4	-2	-1	0	0	0	0	0	0	0	0	0	0	2	0	0	0	0	0	1	2	0	0	0	0	0	0	0	0	0	0	0	0	0	0	0	1	-1	-1	0	0	-4
Rhodomicrobium_vannielii_ATCC_17100	bacterial	Alpha-proteobacteria	mesophile			62	4014	-3	-2	0	0	0	0	0	0	0	0	0	0	1	0	-1	0	0	0	0	0	3	0	0	0	0	0	0	0	0	0	0	0	0	0	0	0	0	-1	0	-1	-1	-3
Rhodopseudomonas_palustris_BisA53	bacterial	Alpha-proteobacteria	mesophile	27.5	facultative	64.4	5505	-3	-2	-1	0	0	0	1	0	0	0	0	1	1	0	0	0	4	4	2	4	4	0	0	0	0	0	0	0	0	0	0	0	1	1	0	0	3	0	3	-2	-1	-4
Rhodopseudomonas_palustris_BisB18	bacterial	Alpha-proteobacteria	mesophile	27.5	facultative	64	5513	-3	-3	-1	0	1	0	1	0	0	0	0	0	0	2	2	1	3	3	3	4	4	0	0	0	0	0	0	0	0	1	0	0	0	0	0	2	3	0	2	-2	-4	-4
Rhodopseudomonas_palustris_BisB5	bacterial	Alpha-proteobacteria	mesophile	27.5	facultative	64	4892	-3	-2	-1	0	0	0	0	0	0	0	0	1	1	2	1	1	4	4	2	4	4	0	0	0	0	0	0	0	0	0	0	0	0	0	0	0	1	1	0	-2	-2	-4
Rhodopseudomonas_palustris_CGA009	bacterial	Alpha-proteobacteria	mesophile	30	facultative	65	5459	-3	-2	-2	0	0	0	0	0	0	0	0	0	0	0	0	0	4	4	2	4	4	0	0	0	0	0	0	0	0	0	0	0	1	1	1	0	1	0	0	-2	-3	-4
Rhodopseudomonas_palustris_DX_1	bacterial	Alpha-proteobacteria	mesophile		facultative	65	5404	-3	-3	-1	0	0	0	0	0	0	0	0	0	0	0	0	0	3	4	2	4	4	0	0	0	0	0	0	0	0	0	0	0	0	0	0	0	2	0	1	-2	-4	-4
Rhodopseudomonas_palustris_HaA2	bacterial	Alpha-proteobacteria	mesophile	27.5	facultative	66	5331	-2	-3	0	0	0	0	0	0	0	0	0	0	1	1	1	0	4	3	4	4	4	0	0	0	1	0	0	0	0	0	0	0	0	0	0	0	2	0	1	-2	-2	-4
Rhodopseudomonas_palustris_TIE_1	bacterial	Alpha-proteobacteria	mesophile	27.5	facultative	64	5744	-3	-2	-2	0	0	0	0	0	0	0	0	0	1	1	0	0	4	3	2	4	4	0	0	0	0	0	-1	0	0	0	0	0	0	0	0	0	1	-1	0	-2	-3	-4
Rhodospirillum_centenum_SW	bacterial	Alpha-proteobacteria	mesophile	41	facultative	70	4355	-4	-3	0	0	0	0	0	0	0	1	0	2	0	1	2	2	3	4	1	4	4	1	0	0	1	1	0	0	0	0	0	0	0	0	0	0	4	-1	0	-3	-4	-4
Rhodospirillum_rubrum_ATCC_11170	bacterial	Alpha-proteobacteria	mesophile	27.5	facultative	65.4	4352	-4	-3	0	0	0	0	0	0	0	0	0	4	2	4	3	3	1	3	1	4	4	0	0	0	0	0	0	0	0	0	0	0	0	0	0	2	4	1	0	-2	-3	-2
Rickettsia_africae_ESF_5	bacterial	Alpha-proteobacteria	mesophile		aerobe	32.4	1278	-4	-4	-3	0	0	0	0	0	0	0	0	0	0	0	0	0	4	4	4	4	4	0	0	0	0	0	-1	0	0	0	0	0	0	0	0	1	2	0	0	-2	0	-2
Rickettsia_akari_str_Hartford	bacterial	Alpha-proteobacteria	mesophile		aerobe	32.3	1231	-4	-4	-3	0	0	0	0	0	-1	0	0	0	0	0	0	-1	4	4	4	4	4	0	0	0	0	0	-3	0	0	0	0	0	0	0	0	2	1	0	0	-1	0	-3
Rickettsia_bellii_OSU_85_389	bacterial	Alpha-proteobacteria	mesophile		aerobe	31.6	1528	-4	-4	-3	0	0	0	0	0	0	0	0	0	0	1	0	-2	4	4	3	4	4	0	0	0	0	0	-3	0	-1	0	0	0	0	0	0	2	2	0	0	-3	0	-3
Rickettsia_bellii_RML369_C	bacterial	Alpha-proteobacteria	mesophile		aerobe	31.6	1522	-4	-4	-3	0	0	0	0	0	0	0	0	0	0	1	0	-2	4	4	4	4	4	0	0	0	0	0	-3	0	-1	0	0	0	0	0	0	2	4	0	0	-3	0	-3
Rickettsia_canadensis_str_McKiel	bacterial	Alpha-proteobacteria	mesophile		aerobe	31	1159	-4	-4	-3	0	0	0	0	0	0	1	0	0	0	1	0	-1	4	4	3	4	4	0	0	0	0	0	-2	0	0	0	0	0	0	0	0	2	3	0	0	0	0	-1
Rickettsia_conorii_str_Malish_7	bacterial	Alpha-proteobacteria	mesophile		aerobe	32.4	1268	-4	-4	-4	0	0	0	0	0	-1	0	0	0	0	0	0	-1	4	4	4	4	4	0	0	0	0	0	-2	0	0	0	0	0	0	0	0	2	2	0	0	-2	0	-2
Rickettsia_felis_URRWXCal2	bacterial	Alpha-proteobacteria	mesophile		aerobe	32.5	1485	-4	-4	-3	0	0	0	0	0	-1	0	0	0	0	0	0	0	4	4	4	4	4	0	0	0	0	0	-2	0	0	0	0	0	0	0	0	0	0	0	0	-4	0	-2
Rickettsia_massiliae_MTU5	bacterial	Alpha-proteobacteria	mesophile		aerobe	32.5	1360	-4	-4	-3	0	0	0	0	0	0	0	1	0	0	0	0	1	4	4	4	4	4	0	0	0	0	0	-1	0	0	0	1	0	0	0	0	0	0	0	0	-3	0	-2
Rickettsia_peacockii_str_Rustic	bacterial	Alpha-proteobacteria	mesophile		aerobe	32	1288	-4	-4	-3	0	0	0	0	0	0	0	1	2	0	0	0	2	4	4	4	4	4	1	0	0	0	0	-1	0	0	0	0	0	0	0	0	0	0	0	0	-3	0	-2
Rickettsia_prowazekii_str_Madrid_E	bacterial	Alpha-proteobacteria	mesophile		aerobe	29	1111	-4	-4	-3	0	0	0	0	0	0	0	0	0	0	0	0	-1	3	2	3	3	4	0	0	0	0	0	-1	0	0	0	0	0	0	0	0	0	0	0	0	0	0	-3
Rickettsia_rickettsii_str_Iowa	bacterial	Alpha-proteobacteria	mesophile	37	aerobe	32	1257	-4	-4	-4	0	0	0	0	0	-1	0	0	0	0	0	-1	-2	4	4	4	4	4	0	0	0	0	0	-2	0	0	0	0	0	0	0	0	1	1	0	0	-2	0	-2
Rickettsia_rickettsii_str_Sheila_Smith	bacterial	Alpha-proteobacteria	mesophile	37	aerobe	32	1257	-4	-4	-4	0	0	0	0	0	-1	0	1	0	0	0	-1	-2	4	4	4	4	4	0	0	0	0	0	-1	0	0	0	0	0	0	0	0	1	1	0	0	-2	0	-2
Rickettsia_typhi_str_Wilmington	bacterial	Alpha-proteobacteria	mesophile		aerobe	28.9	1111	-4	-4	-3	0	0	0	0	0	0	1	0	0	0	0	0	0	3	2	2	3	3	0	0	0	0	0	-2	0	-2	0	0	0	0	0	0	0	0	0	0	0	0	-3
Roseobacter_denitrificans_OCh_114	bacterial	Alpha-proteobacteria	mesophile		aerobe	59	4133	-4	0	-1	0	0	0	0	0	0	0	0	0	0	0	0	-1	0	1	0	2	2	0	0	0	0	0	-2	0	0	0	0	0	0	0	0	0	0	0	0	2	2	-1
Ruegeria_pomeroyi_DSS_3	bacterial	Alpha-proteobacteria	mesophile		aerobe	64.2	4109	-4	-1	-1	0	0	0	0	0	0	0	0	0	0	0	2	0	4	4	2	4	4	1	0	0	0	0	0	0	0	0	0	0	0	0	0	0	2	0	0	1	0	-2
Ruegeria_sp_TM1040	bacterial	Alpha-proteobacteria	mesophile		aerobe	60.4	3200	-4	-1	0	0	0	0	0	0	0	0	1	0	0	0	0	0	2	4	1	4	4	0	0	0	0	0	-2	0	-1	0	0	0	0	0	0	0	0	-1	0	2	1	-3
Sinorhizobium_fredii_NGR234	bacterial	Alpha-proteobacteria	mesophile		aerobe	63	3925	-3	-3	-2	0	0	0	0	0	0	0	0	0	0	0	0	0	4	4	3	4	4	0	0	0	0	0	0	0	0	0	0	0	0	0	0	1	0	0	1	-2	-3	-2
Sinorhizobium_medicae_WSM419	bacterial	Alpha-proteobacteria	mesophile	28	aerobe	62	3781	-3	-2	-1	0	0	0	0	0	0	1	0	0	0	0	0	0	4	4	4	4	4	0	0	0	0	0	-1	0	0	0	0	0	0	0	0	0	0	0	0	-2	-1	-2
Sinorhizobium_meliloti_1021	bacterial	Alpha-proteobacteria	mesophile	27.5	aerobe	62.7	3654	-3	-2	-1	0	0	0	0	0	0	0	0	0	1	1	0	0	4	4	4	4	4	0	0	0	1	0	0	0	0	0	0	0	0	0	0	0	3	0	0	-2	-3	-2
Sinorhizobium_meliloti_AK83_1	bacterial	Alpha-proteobacteria	mesophile	27.5	aerobe	61	6813	-3	-2	-1	0	0	0	0	0	0	0	0	0	0	0	0	0	4	4	4	4	4	0	0	0	0	1	0	0	0	0	0	0	0	0	0	1	3	0	1	-2	-2	-1
Sinorhizobium_meliloti_AK83_2	bacterial	Alpha-proteobacteria	mesophile	27.5	aerobe	61	6813	-3	-2	0	0	0	0	0	0	0	1	0	0	0	1	0	0	4	4	3	4	4	0	0	0	1	0	0	0	0	0	0	0	0	0	0	0	0	0	0	-2	-1	-1
Sinorhizobium_meliloti_AK83_3	bacterial	Alpha-proteobacteria	mesophile	27.5	aerobe	61	6813	-3	-3	-1	0	0	0	0	0	0	0	0	0	0	0	0	0	1	3	2	4	3	0	0	0	0	0	-1	0	0	0	0	0	0	0	0	0	0	0	0	-3	-2	-2
Sphingobium_chlorophenolicum_L_1_1	bacterial	Alpha-proteobacteria	mesophile			63	4449	-4	-3	0	0	0	0	0	0	0	0	0	0	0	1	0	0	1	4	4	4	4	1	0	0	1	0	2	0	1	0	0	0	0	0	0	0	3	0	0	-3	-4	-3
Sphingobium_chlorophenolicum_L_1_2	bacterial	Alpha-proteobacteria	mesophile			63	4449	-4	-2	0	0	0	0	0	0	0	0	0	0	0	0	0	0	2	4	4	4	4	0	0	0	0	0	2	0	0	0	0	0	0	0	0	0	4	0	0	-3	-3	-3
Sphingobium_japonicum_UT26S_1	bacterial	Alpha-proteobacteria	mesophile			64	4195	-4	-3	0	0	0	0	0	0	0	0	0	2	0	2	0	0	2	4	1	3	4	0	0	1	1	0	1	0	0	0	0	0	0	0	0	1	3	0	0	-2	-4	-4
Sphingomonas_wittichii_RW1	bacterial	Alpha-proteobacteria	mesophile		aerobe	67	5382	-4	-3	0	0	0	0	0	0	0	0	0	0	1	0	0	0	3	3	0	3	4	0	0	0	0	0	0	0	1	0	0	0	0	0	0	0	4	0	0	-1	-2	-3
Sphingopyxis_alaskensis_RB2256	bacterial	Alpha-proteobacteria	mesophile		aerobe	65	3345	-4	0	0	0	1	0	0	0	0	1	1	0	0	0	1	0	2	3	1	3	4	0	0	0	0	0	0	0	0	0	0	0	0	1	0	0	2	0	1	0	0	-4
Starkeya_novella_DSM_506	bacterial	Alpha-proteobacteria	mesophile	28		67	4765	-3	-3	-2	0	0	0	0	1	0	0	0	0	0	0	0	0	3	2	1	3	4	0	0	0	0	0	0	0	0	0	0	0	0	0	0	0	3	0	0	-2	-3	-2
Wolbachia_endosymbiont_of_Culex_quinquefasciatus_Pel	bacterial	Alpha-proteobacteria	mesophile		aerobe	34.2	1482	-4	-4	-3	0	0	0	0	0	-1	0	0	0	0	0	0	0	3	4	2	4	4	2	0	0	0	0	0	0	0	0	0	1	0	0	0	0	0	0	0	0	0	-2
Wolbachia_endosymbiont_of_Drosophila_melanogaster	bacterial	Alpha-proteobacteria	mesophile		aerobe	35.2	1267	-4	-4	-3	0	0	0	0	0	-1	0	0	-1	0	0	-1	0	4	4	2	4	4	0	0	0	0	0	0	0	0	-1	0	0	0	0	0	0	0	0	0	-1	0	-2
Wolbachia_endosymbiont_strain_TRS_of_Brugia_malayi	bacterial	Alpha-proteobacteria	mesophile		aerobe	34.2	1080	-3	-4	-2	0	0	0	0	0	0	0	0	0	0	0	0	-2	3	3	2	4	3	0	-1	0	0	0	0	0	1	0	0	0	0	0	0	0	0	0	0	0	0	-2
Wolbachia_sp_wRi	bacterial	Alpha-proteobacteria	mesophile		aerobe	35	1445	-4	-4	-3	0	0	0	0	0	0	0	0	0	0	1	-1	1	4	4	2	4	4	0	0	0	0	0	0	0	0	-1	0	0	0	0	0	0	0	0	0	-1	0	-1
Xanthobacter_autotrophicus_Py2	bacterial	Alpha-proteobacteria	mesophile		facultative	67	5308	-4	-2	0	0	0	0	0	0	0	0	0	0	1	1	0	1	0	3	0	3	4	0	0	0	0	0	0	0	0	0	0	0	0	0	0	1	4	0	0	-2	-3	-3
Zymomonas_mobilis_subsp_mobilis_NCIMB_11163	bacterial	Alpha-proteobacteria	mesophile		facultative	46.8	2124	-4	-4	-3	0	0	0	0	0	-1	0	0	0	0	0	0	0	4	4	4	4	4	0	0	0	0	0	0	0	0	0	0	0	0	0	0	0	0	0	0	-1	0	-2
Zymomonas_mobilis_subsp_mobilis_ZM4	bacterial	Alpha-proteobacteria	mesophile	27.5	facultative	46.3	2056	-4	-4	-2	0	0	0	0	0	-1	0	0	0	1	2	0	0	4	4	4	4	4	0	1	0	0	0	0	0	0	0	0	0	0	0	0	0	0	0	0	0	0	-2
Zymomonas_mobilis_subsp_pomaceae_ATCC_29192	bacterial	Alpha-proteobacteria	mesophile		facultative	47.7	1989	-4	-4	-2	0	0	0	0	0	0	0	0	0	2	2	0	1	4	4	4	4	4	0	0	0	1	1	-1	0	0	0	0	0	0	0	0	1	0	0	0	0	0	-1
Aquifex_aeolicus_VF5	bacterial	Aquificales	hyperthermophile	96	facultative	43.5	1551	-4	-4	-3	0	0	0	0	0	0	0	0	1	0	0	1	0	0	0	0	0	0	0	0	0	0	0	-2	0	0	-1	0	0	0	0	0	0	-1	-1	0	-1	0	0
Desulfurobacterium_thermolithotrophum_DSM_11699	bacterial	Aquificales	thermophile	70	anaerobe	35	1541	-4	-4	-4	0	0	0	0	0	0	0	0	0	0	0	1	-1	3	4	0	3	2	0	0	1	1	0	-2	0	0	0	0	0	0	0	0	0	0	-1	0	0	0	-1
Hydrogenobacter_thermophilus_TK_6	bacterial	Aquificales	thermophile	70	aerobe	45	1743	-4	-3	-3	0	0	0	0	0	0	0	0	0	0	0	0	0	0	1	0	0	0	0	0	0	0	0	-1	0	0	0	0	0	0	0	0	0	0	0	0	0	0	2
Hydrogenobaculum_sp_Y04AAS1	bacterial	Aquificales	thermophile	58	aerobe	34	1559	-4	-4	-4	0	0	0	0	0	0	0	0	0	1	2	1	0	0	0	0	0	-1	0	0	0	0	0	-4	0	-3	-2	0	-1	0	0	0	0	0	0	0	-1	0	0
Persephonella_marina_EX_H1	bacterial	Aquificales	thermophile	73	microaerophilic	37.2	1930	-4	-4	-2	0	0	0	0	0	0	0	0	0	0	0	0	0	3	1	0	2	0	0	0	0	0	0	-1	0	-1	-1	0	0	0	0	0	0	0	0	0	0	0	0
Sulfurihydrogenibium_azorense_Az_Fu1	bacterial	Aquificales	thermophile		facultative	32	1640	-4	-4	-4	0	0	0	0	0	0	0	0	0	0	0	0	0	1	1	0	0	0	0	0	0	0	0	-3	0	-2	0	0	0	0	0	0	0	0	0	0	0	0	0
Sulfurihydrogenibium_sp_YO3AOP1	bacterial	Aquificales	thermophile		facultative	32	1838	-4	-4	-4	0	0	0	1	0	0	0	0	1	1	1	0	0	3	1	4	0	1	0	0	0	1	0	-3	0	-2	0	0	0	0	0	0	0	0	0	0	-1	0	0
Thermocrinis_albus_DSM_14484	bacterial	Aquificales	hyperthermophile	80	microaerophilic	46	1500	-4	-2	-1	0	0	0	0	0	-1	0	0	0	0	0	0	-2	2	1	1	3	0	0	0	0	0	0	-1	0	0	0	0	0	0	0	0	0	0	-2	0	1	0	0
Thermovibrio_ammonificans_HB_1	bacterial	Aquificales	thermophile	70	anaerobe	54.6	1682	-4	-3	-4	0	0	0	0	0	0	0	0	0	0	0	0	0	4	4	1	4	3	0	0	0	0	0	-3	0	-2	-1	0	-1	0	0	0	0	-1	-3	0	-3	0	-1
Amoebophilus_asiaticus_5a2	bacterial	Bacteroidetes	mesophile			35	1884	-4	-4	-3	0	0	0	0	0	0	0	0	0	2	3	0	0	1	4	2	4	4	0	0	0	0	0	3	3	4	4	3	4	0	0	1	0	0	0	0	-1	0	1
Azobacteroides_pseudotrichonymphae_genomovar_CFP2	bacterial	Bacteroidetes	mesophile			32	1114	0	-2	-2	2	1	1	2	3	3	3	4	0	2	4	4	4	4	4	4	4	4	1	0	0	0	0	2	0	1	0	0	0	0	0	0	1	0	0	0	0	0	0
Bacteroides_fragilis_NCTC_9343	bacterial	Bacteroidetes	mesophile	37	obligate_anaerobe	43.2	5205	-4	-4	-3	0	0	0	0	0	0	0	0	0	0	0	0	0	2	4	4	4	4	0	0	0	0	0	1	0	2	1	0	1	0	0	0	0	0	0	0	-1	0	0
Bacteroides_fragilis_YCH46	bacterial	Bacteroidetes	mesophile	37	obligate_anaerobe	43.3	5277	-4	-2	-3	0	0	0	0	0	0	0	0	0	0	2	1	0	3	4	4	4	4	0	0	0	0	0	3	0	2	1	0	1	0	0	0	0	0	0	0	-1	0	0
Bacteroides_helcogenes_P_36_108	bacterial	Bacteroidetes	mesophile		anaerobe	44.7	3998	-4	-2	-1	0	0	0	0	0	0	1	0	0	2	4	1	3	2	4	4	4	4	0	0	0	0	1	2	0	2	3	1	3	0	0	0	0	0	0	0	-1	0	-1
Bacteroides_salanitronis_DSM_18170	bacterial	Bacteroidetes	mesophile	37	anaerobe	46.5	4242	-4	-2	-2	0	0	0	1	1	0	3	1	3	3	3	4	4	4	4	4	4	4	1	0	0	0	0	1	1	0	0	2	2	0	0	0	0	0	-1	0	-4	-1	0
Bacteroides_thetaiotaomicron_VPI_5482	bacterial	Bacteroidetes	mesophile		obligate_anaerobe	42.8	6260	-4	-3	-2	0	0	0	0	0	0	0	0	1	4	3	1	3	3	4	4	4	4	0	0	-1	0	0	2	0	1	0	0	0	0	0	0	0	0	0	0	-2	0	0
Bacteroides_vulgatus_ATCC_8482	bacterial	Bacteroidetes	mesophile		anaerobe	42.2	5163	-4	-3	-2	0	0	0	0	0	0	0	0	1	0	1	0	0	2	4	4	4	4	0	0	0	0	1	1	0	1	0	0	1	0	0	0	0	-1	0	0	-1	0	0
Capnocytophaga_ochracea_DSM_7271	bacterial	Bacteroidetes	mesophile	33.5	facultative	40	2612	-4	-4	-3	0	0	0	4	3	0	0	4	4	4	4	4	4	4	4	4	4	4	1	1	0	1	0	-1	0	0	1	0	2	0	0	0	0	0	0	0	0	0	0
Cellulophaga_algicola_DSM_14237	bacterial	Bacteroidetes	mesophile	20	aerobe	33.8	4888	-4	-4	-3	0	0	0	0	0	0	0	0	0	1	2	0	-1	4	4	4	4	4	0	0	0	0	0	-2	0	-1	0	0	0	0	0	0	0	0	0	0	0	0	-1
Cellulophaga_lytica_DSM_7489	bacterial	Bacteroidetes	mesophile	26	aerobe	32	3765	-4	-4	-3	0	0	0	0	0	0	0	0	0	0	0	0	0	3	4	4	4	4	0	0	0	0	0	0	0	0	0	0	0	0	0	0	0	2	0	0	0	0	0
Chitinophaga_pinensis_DSM_2588	bacterial	Bacteroidetes	mesophile	23.5	aerobe	45	9127	-4	-3	-1	0	0	0	4	0	0	0	1	3	4	3	2	2	4	4	4	4	4	2	1	3	0	3	0	0	0	0	0	0	0	0	0	0	0	-2	0	-3	0	0
Croceibacter_atlanticus_HTCC2559	bacterial	Bacteroidetes	mesophile		aerobe	33.9	2952	-4	-4	-3	0	0	0	1	0	0	0	0	-1	0	0	-1	-1	3	4	3	4	4	-1	0	0	0	0	-2	0	-1	0	0	0	0	0	0	0	0	0	0	0	0	-1
Cytophaga_hutchinsonii_ATCC_33406	bacterial	Bacteroidetes	mesophile	30	aerobe	39	4433	-4	-4	-1	0	0	0	4	0	0	0	0	0	3	4	0	2	4	4	4	4	4	0	0	0	0	0	0	0	0	0	0	0	0	0	0	0	0	0	0	-1	0	2
Dyadobacter_fermentans_DSM_18053	bacterial	Bacteroidetes	mesophile	28	aerobe	51.5	6967	-4	-3	-1	0	0	0	1	3	0	0	0	1	4	3	0	1	0	4	3	4	4	1	0	0	0	0	0	1	0	0	0	0	0	0	1	0	0	0	0	-2	-2	-1
Flavobacteriaceae_bacterium_3519_10	bacterial	Bacteroidetes				42	2768	-4	-4	-3	0	0	0	0	0	0	0	0	0	0	0	1	0	3	4	3	4	4	0	0	0	0	0	-3	0	0	0	0	0	0	0	0	0	0	0	0	-1	0	-1
Flavobacterium_johnsoniae_UW101	bacterial	Bacteroidetes	mesophile	25	aerobe	34	6096	-4	-4	-4	-1	0	0	3	0	0	0	0	0	0	2	0	1	3	4	4	4	4	0	0	0	0	0	-3	0	-1	0	0	0	0	0	0	0	2	0	0	0	0	0
Flavobacterium_psychrophilum_JIP02_86	bacterial	Bacteroidetes	psychrophile		aerobe	32.5	2861	-4	-4	-4	-1	0	0	2	0	3	0	0	0	0	1	3	2	3	4	4	4	4	0	0	0	0	0	-3	0	-1	0	0	0	0	0	0	0	0	0	0	-2	0	-1
Fluviicola_taffensis_DSM_16823	bacterial	Bacteroidetes	mesophile	20	aerobe	36.5	4633	-4	-4	-1	0	0	0	0	3	0	0	0	0	2	4	0	0	0	4	4	4	4	-1	0	0	-1	0	-1	0	0	0	0	0	0	0	0	0	0	0	0	0	0	0
Gramella_forsetii_KT0803	bacterial	Bacteroidetes	mesophile		aerobe	36.6	3798	-4	-4	-3	0	0	0	1	0	0	0	0	0	0	0	-1	0	3	4	3	4	4	-1	0	0	0	0	-3	0	-1	0	0	0	0	0	0	0	0	0	0	-1	0	-1
Haliscomenobacter_hydrossis_DSM_1100	bacterial	Bacteroidetes	mesophile	26	aerobe	47.1	8371	-4	-4	-1	0	0	0	4	4	3	4	0	4	4	4	4	4	2	4	4	4	4	2	2	2	2	3	0	0	0	1	0	1	3	3	2	0	0	0	0	-4	-1	-1
Krokinobacter_sp_4H_3_7_5		Bacteroidetes						-4	-4	-1	0	0	1	0	0	0	0	0	0	0	0	-1	0	4	4	4	4	4	0	0	0	0	0	-1	0	0	0	0	0	0	0	0	1	1	0	0	-2	0	-1
Lacinutrix_sp_5H_3_7_4	bacterial	Bacteroidetes	psychrophile	17.5	aerobe		3296	-4	-4	-4	0	0	0	0	1	-2	0	0	0	0	0	-1	0	3	4	4	4	4	0	0	0	0	0	-1	0	-1	0	1	0	0	0	0	0	0	0	0	0	0	-1
Leadbetterella_byssophila_DSM_17132	bacterial	Bacteroidetes	mesophile	29.5	aerobe	33	4059	-4	-3	-2	0	0	0	0	0	-1	0	1	0	0	0	0	0	4	4	2	4	4	0	0	0	-1	0	0	0	0	0	0	0	0	0	0	0	0	0	0	-1	0	0
Maribacter_sp_HTCC2170	bacterial	Bacteroidetes	mesophile		aerobe	36	3868	-4	-4	-3	0	0	0	0	0	0	0	0	0	0	0	0	-1	3	3	3	4	4	0	0	0	0	0	-1	0	0	0	0	0	0	0	0	0	0	-1	0	0	0	0
Marivirga_tractuosa_DSM_4126	bacterial	Bacteroidetes	mesophile	30	obligate_aerobe		4498	-4	-4	-3	0	0	0	0	0	0	0	0	0	0	0	0	0	2	4	3	4	4	-1	0	0	0	0	-1	0	0	0	0	0	0	0	0	0	0	0	0	0	0	-1
Odoribacter_splanchnicus_DSM_20712	bacterial	Bacteroidetes	mesophile	37	anaerobe	43.3	4392	-4	-4	-1	0	0	0	1	1	0	0	0	2	4	4	1	2	3	4	3	4	4	0	1	1	1	1	2	0	2	2	0	2	2	2	2	0	0	-1	0	-3	0	0
Paludibacter_propionicigenes_WB4	bacterial	Bacteroidetes	mesophile		anaerobe	38.9	3685	-4	-4	-3	0	0	0	1	0	0	0	0	0	2	3	0	1	2	4	4	4	4	0	0	0	0	0	0	0	0	0	0	0	0	0	0	0	0	0	0	-1	0	-1
Parabacteroides_distasonis_ATCC_8503	bacterial	Bacteroidetes	mesophile		anaerobe	45.1	4811	-4	-2	-1	0	0	0	3	0	0	0	0	0	1	2	1	3	3	4	4	4	4	0	0	0	0	0	0	0	0	0	0	0	0	0	0	0	0	0	0	-4	0	0
Pedobacter_heparinus_DSM_2366	bacterial	Bacteroidetes	mesophile	27.5	aerobe	42	5167	-4	-4	-2	0	0	0	0	0	-1	0	0	0	0	2	0	0	3	4	3	4	4	0	0	0	0	0	0	0	0	0	0	0	0	0	0	0	0	0	0	-1	0	0
Pedobacter_saltans_DSM_12145	bacterial	Bacteroidetes	mesophile		aerobe	36.54	4635	-4	-4	-2	0	0	0	0	2	0	0	0	0	1	1	0	0	3	4	4	4	4	0	-2	0	0	0	-1	0	0	0	0	0	0	0	0	0	0	0	0	-3	0	-1
Porphyromonas_asaccharolytica_DSM_20707	bacterial	Bacteroidetes	mesophile	37	anaerobe		2187	0	-1	-2	0	0	0	1	1	0	0	0	4	1	2	3	4	4	4	4	4	4	1	2	1	2	2	0	0	0	0	0	0	0	0	0	0	0	-2	0	-4	-2	-3
Porphyromonas_gingivalis_ATCC_33277	bacterial	Bacteroidetes	mesophile		anaerobe	48.4	2354	-4	-2	-3	0	0	0	0	0	0	0	0	0	3	4	0	2	3	4	4	4	4	0	0	0	1	0	4	2	4	3	0	1	0	0	0	0	0	0	0	-2	0	-1
Porphyromonas_gingivalis_TDC60	bacterial	Bacteroidetes	mesophile		anaerobe		2339	-4	-1	-3	0	0	0	0	0	0	0	0	0	4	4	0	2	2	4	4	4	4	0	0	0	0	1	4	1	3	3	1	2	0	0	0	0	0	0	0	-2	0	0
Porphyromonas_gingivalis_W83	bacterial	Bacteroidetes	mesophile	37	anaerobe	48.3	2343	-4	-1	-2	0	0	0	0	0	0	0	0	0	4	4	0	4	3	4	4	4	4	0	0	1	0	0	4	0	3	2	0	0	0	0	0	0	0	0	0	-2	0	0
Prevotella_denticola_F0289	bacterial	Bacteroidetes	mesophile		anaerobe	50	2937	-3	-1	-2	0	0	0	0	1	0	4	2	2	3	4	4	4	4	4	4	4	4	1	1	0	1	0	1	0	3	1	0	1	0	0	0	0	0	0	0	-3	0	-3
Prevotella_melaninogenica_ATCC_25845_I	bacterial	Bacteroidetes	mesophile		anaerobe	40	3167	-4	-2	-3	0	0	0	0	0	0	0	0	1	3	4	2	4	4	4	4	4	4	0	0	0	0	0	0	0	2	1	1	1	0	0	0	3	2	1	4	-2	0	-3
Prevotella_melaninogenica_ATCC_25845_II	bacterial	Bacteroidetes	mesophile		anaerobe	40	3167	-4	-2	-1	0	0	0	4	2	0	0	0	4	4	4	4	4	4	4	4	4	4	2	1	1	3	1	2	0	3	1	0	2	0	0	0	1	2	3	4	-2	0	-1
Prevotella_ruminicola_23	bacterial	Bacteroidetes	mesophile		anaerobe	47	3619	-3	-2	-3	0	0	0	4	0	0	0	2	3	4	2	4	4	1	4	3	4	4	1	1	0	3	1	0	0	0	0	0	0	0	1	0	0	0	0	0	-3	-1	-2
Rhodothermus_marinus_DSM_4252	bacterial	Bacteroidetes	thermophile	65	aerobe	64.3	3386	-4	-2	-3	0	0	0	0	0	0	0	0	0	0	1	0	0	0	4	0	3	4	0	0	0	0	0	0	0	0	0	0	0	0	0	0	0	0	0	0	-4	-4	0
Riemerella_anatipestifer_DSM_15868	bacterial	Bacteroidetes	mesophile	37	microaerophilic	35	2155	-4	-4	-3	0	0	0	0	0	0	0	0	0	1	1	0	0	2	4	4	4	4	0	0	0	0	0	-4	0	-2	0	0	0	0	0	0	0	0	0	0	-1	0	-2
Robiginitalea_biformata_HTCC2501	bacterial	Bacteroidetes	mesophile	30	aerobe	55	3530	-4	-4	-2	0	0	0	0	0	0	0	0	0	2	3	0	0	1	0	0	2	4	0	0	0	0	0	-1	0	0	0	0	0	0	0	0	-1	-1	-3	0	-1	0	0
Runella_slithyformis_DSM_19594	bacterial	Bacteroidetes	psychrophile			46.4	6919	-4	-4	-2	0	0	0	1	1	0	0	0	0	2	3	0	0	4	4	4	4	4	0	0	0	0	0	0	0	0	0	0	0	0	0	0	0	0	0	0	-3	-1	0
Salinibacter_ruber_DSM_13855	bacterial	Bacteroidetes	mesophile	42	aerobe	66.2	3551	-4	-3	-3	0	0	0	0	0	0	0	1	0	0	0	1	0	-1	0	0	0	1	0	0	1	0	1	0	0	1	0	0	0	0	0	0	0	1	0	-1	-4	-4	-3
Salinibacter_ruber_M8		Bacteroidetes						-4	-3	-3	0	0	0	0	0	0	0	0	1	1	1	1	1	-1	1	0	0	2	0	0	0	0	0	0	0	0	0	0	0	0	0	0	0	1	0	-1	-4	-4	-3
Sphingobacterium_sp_21	bacterial	Bacteroidetes	mesophile			41	6226	-4	-4	-3	0	0	0	2	0	0	0	0	0	2	1	0	0	4	4	3	4	4	0	0	0	0	0	0	0	0	0	0	0	0	0	0	0	0	0	0	-1	0	0
Spirosoma_linguale_DSM_74	bacterial	Bacteroidetes	mesophile	25	aerobe	50	8078	-4	-3	-2	0	0	0	3	1	0	0	0	1	0	1	1	2	4	4	4	4	4	1	0	1	0	1	0	0	1	0	0	0	2	2	0	1	0	0	1	-4	-2	-1
Weeksella_virosa_DSM_16922	bacterial	Bacteroidetes	mesophile		aerobe	36	2272	-4	-4	-3	0	0	0	0	0	0	0	0	0	0	0	0	0	2	4	4	4	4	0	-1	0	0	0	-1	0	0	0	0	0	0	0	0	0	0	0	0	0	0	0
Zunongwangia_profunda_SM_A87		Bacteroidetes						-4	-4	-4	0	0	0	2	0	-1	0	0	0	0	1	-1	-1	4	4	4	4	4	0	0	0	0	0	-2	0	0	0	0	0	0	0	0	0	0	0	0	-1	0	0
Accumulibacter_phosphatis_clade_IIA_str_UW_1	bacterial	Beta-proteobacteria	mesophile		aerobe	64	5058	-2	0	-1	1	0	0	0	0	0	0	0	0	0	1	0	0	3	4	1	4	4	0	0	0	0	0	0	0	0	0	0	0	0	0	0	0	0	0	0	-2	-1	0
Achromobacter_xylosoxidans_A8	bacterial	Beta-proteobacteria			aerobe	65	7013	-2	0	-2	0	0	0	0	0	0	0	0	1	0	1	0	0	4	4	3	4	4	0	0	-1	0	0	0	0	0	0	0	0	0	0	0	0	2	-1	0	0	0	-2
Acidovorax_avenae_subsp_avenae_ATCC_19860	bacterial	Beta-proteobacteria	mesophile		aerobe	68	5482	-3	-2	-2	0	0	0	0	0	-1	0	0	1	0	2	0	0	1	0	1	1	3	0	0	0	0	0	1	0	1	0	0	0	0	0	0	0	2	0	0	-1	-1	-3
Acidovorax_citrulli_AAC00_1	bacterial	Beta-proteobacteria	mesophile		aerobe	68.5	5352	-3	-3	-2	0	0	1	0	0	0	0	0	1	1	4	0	0	2	1	1	3	3	0	0	0	0	0	0	0	0	0	0	0	0	0	0	1	3	0	0	-1	-1	-2
Acidovorax_ebreus_TPSY	bacterial	Beta-proteobacteria	mesophile		facultative	66	3796	-3	-2	-3	0	0	0	0	0	0	0	0	0	0	0	0	0	2	0	0	3	2	0	0	0	0	0	0	0	0	0	0	0	0	0	0	0	1	0	0	1	0	-3
Acidovorax_sp_JS42	bacterial	Beta-proteobacteria	mesophile		aerobe	66.2	4448	-3	-1	-2	0	0	0	0	0	0	0	0	0	0	1	0	0	3	2	0	4	3	0	0	0	0	0	0	0	0	0	0	0	0	0	0	0	1	0	0	0	0	-2
Alicycliphilus_denitrificans_BC	bacterial	Beta-proteobacteria	mesophile		facultative	68	4637	-3	0	-2	0	0	0	0	0	0	0	0	1	0	0	0	0	3	1	2	3	3	0	0	0	0	0	0	0	0	0	0	0	0	0	0	0	2	0	0	2	2	-2
Alicycliphilus_denitrificans_K601	bacterial	Beta-proteobacteria	mesophile	30	facultative		4995	-4	0	-1	0	0	0	0	0	0	0	0	0	0	0	1	-1	3	2	0	3	3	0	0	0	0	0	0	0	0	0	0	0	0	0	0	0	2	0	0	1	1	-2
Aromatoleum_aromaticum_EbN1	bacterial	Beta-proteobacteria	mesophile	26	facultative	65.1	4296	-3	-3	-2	0	0	1	0	0	-1	0	0	0	0	0	0	0	1	3	1	3	4	0	0	0	0	0	0	0	0	0	0	0	0	0	0	0	1	0	0	-2	-3	-3
Azoarcus_sp_BH72	bacterial	Beta-proteobacteria	mesophile	26	facultative	67.9	4376	-3	-2	-3	0	0	0	0	0	0	0	0	0	1	0	0	0	2	3	1	3	4	1	0	0	1	1	0	0	0	0	0	0	0	0	0	2	4	0	1	-1	-2	-3
Bordetella_avium_197N	bacterial	Beta-proteobacteria	mesophile	36	aerobe	61.6	3732	-2	0	0	1	1	0	0	0	0	0	1	0	0	0	0	0	4	4	4	4	4	0	0	0	0	0	0	0	0	0	0	0	0	1	0	0	2	0	0	-1	0	-3
Bordetella_bronchiseptica_RB50	bacterial	Beta-proteobacteria	mesophile	36	obligate_aerobe	68.1	5338	-2	0	-4	0	0	1	0	0	0	0	0	3	0	0	2	0	4	4	4	4	4	2	0	0	0	0	0	0	0	0	0	0	0	1	0	0	2	0	0	2	1	-2
Bordetella_parapertussis_12822	bacterial	Beta-proteobacteria	mesophile	36	obligate_aerobe	68.1	4773	-2	0	-2	0	0	0	0	0	1	0	0	3	1	1	1	1	4	4	4	4	4	0	0	0	0	0	-1	0	0	0	0	0	0	0	0	0	2	0	0	1	0	-3
Bordetella_pertussis_Tohama_I	bacterial	Beta-proteobacteria	mesophile	36	aerobe	67.7	4086	-3	0	-2	0	0	0	0	0	0	0	0	2	1	1	1	0	4	4	4	4	4	0	1	0	0	0	0	0	1	0	0	0	0	0	0	0	1	-1	0	2	0	-3
Bordetella_petrii_DSM_12804	bacterial	Beta-proteobacteria	mesophile		anaerobe	65	5287	-3	0	-3	0	0	0	0	0	0	0	0	2	0	2	1	0	4	4	2	4	4	1	0	1	1	0	0	0	0	0	0	0	0	0	0	0	2	0	0	1	1	-3
Burkholderia_ambifaria_AMMD_1	bacterial	Beta-proteobacteria	mesophile	36	facultative	66.8	7483	-2	-4	-2	0	0	0	0	4	0	0	0	0	1	1	0	0	3	2	0	3	4	0	0	0	0	0	0	0	0	0	0	0	0	0	0	0	1	0	0	-2	-3	-3
Burkholderia_ambifaria_MC40_6_1	bacterial	Beta-proteobacteria	mesophile		facultative	66.4	7339	-1	-4	-3	0	0	0	0	1	0	0	0	0	0	2	0	-1	3	3	2	3	4	0	0	0	0	0	0	0	0	0	0	0	0	0	0	0	2	0	0	-1	-3	-2
Burkholderia_ambifaria_MC40_6_2	bacterial	Beta-proteobacteria	mesophile		facultative	66.4	7339	-2	-4	-2	0	0	-1	0	0	0	0	0	0	0	1	0	0	2	2	0	3	3	0	0	0	0	0	0	0	0	0	0	0	0	0	0	0	1	0	0	-1	-3	-3
Burkholderia_ambifaria_MC40_6_3	bacterial	Beta-proteobacteria	mesophile		facultative	66.4	7339	-2	-3	-2	0	0	0	0	3	0	0	0	0	1	1	0	0	1	0	1	2	3	0	0	0	0	0	0	0	0	0	0	0	0	0	0	0	1	0	0	-2	-3	-1
Burkholderia_cenocepacia_AU_1054_1	bacterial	Beta-proteobacteria	mesophile		facultative	67	7278	0	-4	-3	0	0	0	0	2	0	0	2	0	0	1	0	0	3	1	1	3	4	0	0	0	1	0	0	0	0	0	0	0	0	0	0	0	1	0	0	-2	-3	-3
Burkholderia_cenocepacia_AU_1054_2	bacterial	Beta-proteobacteria	mesophile		facultative	67	7278	-3	-4	-3	0	0	-1	1	0	0	0	0	-1	1	1	0	0	1	0	0	2	4	0	0	0	0	0	0	0	0	0	0	0	0	0	0	1	2	0	0	-2	-3	-3
Burkholderia_cenocepacia_AU_1054_3	bacterial	Beta-proteobacteria	mesophile		facultative	67	7278	-2	-4	-2	0	0	0	0	0	-2	0	0	0	1	0	0	0	3	2	2	3	4	0	0	0	0	0	0	0	0	1	0	0	0	0	0	0	0	-1	0	-2	-4	-3
Burkholderia_cenocepacia_HI2424_1	bacterial	Beta-proteobacteria	mesophile		facultative	66.4	7536	-2	-4	-2	0	0	0	0	0	-1	0	0	0	0	0	0	0	3	3	3	3	4	0	0	0	1	0	0	0	0	0	0	0	0	0	0	0	0	0	0	-2	-3	-3
Burkholderia_cenocepacia_HI2424_2	bacterial	Beta-proteobacteria	mesophile		facultative	66.4	7536	-3	-4	-3	0	0	0	0	0	0	0	0	0	0	1	0	-1	1	1	0	2	4	0	0	0	0	0	0	0	0	0	0	0	0	0	0	1	1	0	0	-2	-3	-3
Burkholderia_cenocepacia_HI2424_3	bacterial	Beta-proteobacteria	mesophile		facultative	66.4	7536	-2	-4	-3	0	0	0	0	0	-1	0	0	-1	0	0	-1	-1	1	1	1	2	2	0	0	0	0	0	0	0	0	0	0	0	0	0	0	0	1	0	0	-2	-3	-2
Burkholderia_cenocepacia_J2315_1	bacterial	Beta-proteobacteria	mesophile		aerobe	67	8060	-2	-4	-2	0	0	0	0	0	0	0	0	0	0	1	0	0	3	2	3	3	4	0	1	0	0	0	0	0	0	0	0	0	0	0	0	0	1	-1	0	-2	-3	-3
Burkholderia_cenocepacia_J2315_2	bacterial	Beta-proteobacteria	mesophile		aerobe	67	8060	-3	-4	-3	0	0	-1	0	0	-1	0	0	0	0	0	0	0	2	2	1	3	4	0	0	0	0	0	0	0	0	0	0	0	0	0	0	0	1	0	0	-2	-3	-2
Burkholderia_cenocepacia_MC0_3_1	bacterial	Beta-proteobacteria	mesophile		facultative	66.6	7900	-2	-4	-2	0	0	0	0	0	0	0	0	0	1	1	0	0	3	3	3	3	4	0	0	0	1	0	0	0	0	0	0	0	0	0	0	0	0	0	0	-2	-4	-3
Burkholderia_cenocepacia_MC0_3_2	bacterial	Beta-proteobacteria	mesophile		facultative	66.6	7900	-3	-4	-2	0	0	0	0	0	0	0	0	0	0	2	0	0	2	0	0	3	3	0	0	0	0	0	0	0	0	0	0	0	0	0	0	0	3	0	0	-1	-3	-3
Burkholderia_cenocepacia_MC0_3_3	bacterial	Beta-proteobacteria	mesophile		facultative	66.6	7900	-2	-4	-2	0	0	0	0	0	-1	0	0	0	0	0	0	0	2	1	1	2	3	0	0	0	0	0	0	0	0	0	0	0	0	0	0	0	0	0	0	-2	-3	-2
Burkholderia_cepacia_AMMD_2	bacterial	Beta-proteobacteria	mesophile	36	facultative	66.8	7483	-2	-4	-3	0	0	0	0	1	0	0	0	0	0	2	0	0	1	1	0	2	3	0	0	0	0	0	0	0	1	0	0	0	0	0	0	0	1	0	0	-1	-3	-3
Burkholderia_cepacia_AMMD_3	bacterial	Beta-proteobacteria	mesophile	36	facultative	66.8	7483	-2	-3	-3	0	0	0	1	0	0	0	0	0	1	1	0	0	1	1	1	2	3	0	0	0	0	0	0	0	0	0	0	0	0	0	0	0	1	0	0	-2	-3	-2
Burkholderia_gladioli_BSR3_1	bacterial	Beta-proteobacteria						-2	-3	-2	0	0	0	0	0	0	0	0	2	0	1	2	1	3	3	3	4	4	0	0	0	2	0	0	0	0	0	0	0	0	0	0	0	4	0	0	0	-1	-2
Burkholderia_gladioli_BSR3_2	bacterial	Beta-proteobacteria						-2	-3	-3	0	0	0	0	0	0	0	0	2	1	2	1	0	3	4	3	4	4	0	0	0	0	0	0	0	0	0	0	0	0	0	0	0	4	0	0	0	-1	-3
Burkholderia_glumae_BGR1_1	bacterial	Beta-proteobacteria	mesophile		aerobe	68	6734	-2	-3	0	0	0	0	0	0	1	0	0	3	1	3	3	2	4	4	4	4	4	2	1	2	3	1	0	0	0	0	0	0	0	0	0	0	4	0	0	0	-2	-4
Burkholderia_glumae_BGR1_2	bacterial	Beta-proteobacteria	mesophile		aerobe	68	6734	-1	-3	-2	0	0	0	0	1	1	1	2	3	1	3	3	3	3	3	3	4	4	0	1	1	1	0	0	0	0	0	0	0	0	0	0	0	4	0	0	-1	-2	-4
Burkholderia_mallei_ATCC_23344_1	bacterial	Beta-proteobacteria	mesophile		aerobe	68	5835	-2	-3	0	-1	0	0	4	4	1	2	2	2	3	4	3	3	3	3	1	3	4	1	2	1	2	2	0	0	0	0	0	0	0	0	0	0	2	0	0	-1	-2	-3
Burkholderia_mallei_ATCC_23344_2	bacterial	Beta-proteobacteria	mesophile		aerobe	68	5835	-2	-3	-1	-2	0	2	4	4	4	1	2	2	4	4	3	3	2	3	3	3	4	2	2	3	3	3	-1	0	0	0	0	0	0	0	0	1	3	2	1	-1	-2	-3
Burkholderia_mallei_NCTC_10229_I	bacterial	Beta-proteobacteria	mesophile		aerobe	68.2	5800	-1	-4	0	0	2	0	4	3	0	1	1	1	1	2	3	2	3	4	3	4	4	1	1	0	2	1	0	1	0	0	0	0	1	1	1	0	2	0	1	-1	-2	-2
Burkholderia_mallei_NCTC_10229_II	bacterial	Beta-proteobacteria	mesophile		aerobe	68.2	5800	-2	-3	-1	-2	0	2	4	4	1	2	2	1	4	4	2	2	2	3	3	3	4	1	1	2	2	3	0	0	0	0	0	0	0	0	0	0	3	0	0	-1	-2	-3
Burkholderia_mallei_NCTC_10247_I	bacterial	Beta-proteobacteria	mesophile		aerobe	68.5	5900	-2	-3	0	0	2	0	4	4	1	1	0	1	1	4	3	2	3	3	2	4	4	0	1	0	1	0	0	2	0	0	0	0	1	1	2	0	2	0	1	-1	-2	-3
Burkholderia_mallei_NCTC_10247_II	bacterial	Beta-proteobacteria	mesophile		aerobe	68.5	5900	-3	-4	-1	-2	0	1	4	4	3	1	2	2	4	4	3	3	2	3	3	3	4	2	1	2	3	3	-1	0	0	0	0	0	0	0	0	0	3	1	0	-1	-2	-3
Burkholderia_mallei_SAVP1_I	bacterial	Beta-proteobacteria	mesophile		aerobe	68	5200	-2	-2	0	-1	0	0	4	4	1	1	2	2	3	4	3	2	3	3	2	3	4	1	2	1	2	1	0	0	0	0	0	0	0	0	0	0	2	0	0	0	-2	-2
Burkholderia_mallei_SAVP1_II	bacterial	Beta-proteobacteria	mesophile		aerobe	68	5200	-3	-3	0	-2	0	2	4	4	2	2	4	2	4	4	3	2	2	3	2	3	4	1	2	2	2	2	0	0	0	0	0	1	0	3	2	0	3	0	1	-1	-2	-2
Burkholderia_multivorans_ATCC_17616_1	bacterial	Beta-proteobacteria	mesophile	37	facultative	66.7	6820	-1	-4	-3	-1	0	0	0	0	0	0	0	0	0	1	1	0	3	2	2	3	4	0	0	0	1	0	0	0	0	0	0	0	0	0	0	0	2	0	0	-1	-3	-3
Burkholderia_multivorans_ATCC_17616_2	bacterial	Beta-proteobacteria	mesophile	37	facultative	66.7	6820	-2	-4	-3	-1	0	0	3	2	0	0	1	0	1	2	0	0	1	1	0	2	4	0	1	1	0	0	0	0	0	0	0	0	0	0	0	0	1	0	0	-1	-3	-2
Burkholderia_phymatum_STM815_1	bacterial	Beta-proteobacteria	mesophile		facultative	62.3	6176	-2	-4	-2	0	0	0	0	0	0	1	0	0	1	2	0	0	1	3	1	3	4	0	0	0	0	0	0	0	0	0	0	0	0	0	0	0	1	0	0	-1	-3	-3
Burkholderia_phymatum_STM815_2	bacterial	Beta-proteobacteria	mesophile		facultative	62.3	6176	-1	-4	-2	0	0	0	0	0	0	0	0	-1	0	0	0	0	1	3	2	4	4	0	0	0	0	0	0	0	0	0	0	0	0	0	0	0	0	0	0	-2	-4	-3
Burkholderia_phytofirmans_PsJN_1	bacterial	Beta-proteobacteria	mesophile	30	facultative	62	8093	-2	-3	-3	0	0	0	0	0	0	1	1	0	0	1	1	0	1	4	2	3	4	0	0	0	0	0	0	0	0	0	0	0	0	0	0	0	3	0	0	0	-2	-4
Burkholderia_phytofirmans_PsJN_2	bacterial	Beta-proteobacteria	mesophile	30	facultative	62	8093	-2	-3	-2	0	0	0	0	1	0	0	0	0	0	1	0	-1	0	3	2	4	4	0	0	0	0	0	0	0	0	0	0	0	0	0	0	0	0	0	0	-1	-3	-4
Burkholderia_pseudomallei_1106a_I	bacterial	Beta-proteobacteria	mesophile		aerobe	67	7100	-2	-3	-1	-2	1	0	4	4	2	1	1	2	3	4	3	2	3	3	4	3	4	2	1	1	2	2	0	0	0	0	0	0	0	0	0	1	4	0	1	-1	-2	-2
Burkholderia_pseudomallei_1106a_II	bacterial	Beta-proteobacteria	mesophile		aerobe	67	7100	-2	-3	-1	-1	0	2	4	4	0	1	2	2	4	4	3	3	2	3	3	3	4	1	2	2	2	3	-1	0	0	2	0	2	0	1	2	0	4	1	3	0	-2	-2
Burkholderia_pseudomallei_1710b_I	bacterial	Beta-proteobacteria	mesophile		aerobe	68	8252	-1	-3	0	0	0	1	4	4	3	1	1	3	4	4	3	3	3	4	3	4	4	3	2	2	3	4	0	0	0	0	0	1	0	0	0	1	3	2	0	-1	-2	-1
Burkholderia_pseudomallei_1710b_II	bacterial	Beta-proteobacteria	mesophile		aerobe	68	8252	-3	-3	0	-1	1	2	4	4	3	3	3	3	4	4	3	3	3	3	3	3	4	2	2	2	3	4	0	0	0	0	0	2	1	2	1	1	4	2	1	-1	-2	-2
Burkholderia_pseudomallei_668_I	bacterial	Beta-proteobacteria	mesophile		aerobe	68.3	7000	-2	-4	0	0	1	0	4	4	2	1	1	3	4	4	3	2	3	3	3	3	4	2	2	2	3	3	-1	0	0	0	0	0	0	0	0	1	4	0	0	-1	-2	-2
Burkholderia_pseudomallei_668_II	bacterial	Beta-proteobacteria	mesophile		aerobe	68.3	7000	-3	-3	-1	-2	0	2	4	4	3	2	1	3	4	4	3	3	3	3	3	3	4	2	1	2	3	1	0	0	0	0	1	0	0	0	0	0	3	0	1	0	-2	-2
Burkholderia_pseudomallei_K96243_1	bacterial	Beta-proteobacteria	mesophile		aerobe	68	7247	-2	-4	0	-1	1	1	4	4	3	1	1	3	4	4	3	2	3	3	3	3	4	2	3	2	3	4	0	0	0	0	0	1	0	0	0	2	4	1	0	-1	-2	-3
Burkholderia_pseudomallei_K96243_2	bacterial	Beta-proteobacteria	mesophile		aerobe	68	7247	-3	-4	-1	-2	1	1	4	4	4	2	4	3	4	4	4	3	3	3	3	3	4	2	2	1	3	2	1	0	1	0	0	0	0	0	0	1	3	1	1	0	-2	-1
Burkholderia_pseudomallei_MSHR346_I		Beta-proteobacteria						-2	-3	-1	-1	3	0	4	4	1	3	2	3	4	4	3	3	3	3	2	3	4	2	2	1	2	3	0	0	0	0	0	0	0	0	0	0	2	0	0	-1	-2	-1
Burkholderia_rhizoxinica_HKI_454	bacterial	Beta-proteobacteria				61	3750	-2	-2	-2	0	0	0	2	0	0	0	0	0	3	4	0	0	2	3	2	4	4	0	0	0	0	0	0	0	0	0	0	0	0	0	0	0	0	0	0	-2	-2	-3
Burkholderia_sp_383_1	bacterial	Beta-proteobacteria	mesophile		facultative	66	8676	-1	-4	-3	0	0	0	3	2	0	0	0	0	2	3	0	0	3	2	3	3	4	0	0	0	0	0	0	0	0	0	0	0	1	1	1	0	2	0	0	-1	-3	-3
Burkholderia_sp_383_2	bacterial	Beta-proteobacteria	mesophile		facultative	66	8676	-1	-4	-3	0	0	1	2	3	-1	0	0	0	1	3	0	0	2	2	1	3	4	0	0	0	0	0	0	0	0	0	0	1	0	0	0	1	3	0	0	-2	-3	-2
Burkholderia_sp_383_3	bacterial	Beta-proteobacteria	mesophile		facultative	66	8676	-3	-4	-2	0	0	0	0	2	0	0	0	0	0	2	0	-1	2	1	0	2	4	0	0	1	0	0	0	0	0	0	0	0	0	0	0	0	1	0	0	-2	-3	-2
Burkholderia_sp_CCGE1001_1	bacterial	Beta-proteobacteria	mesophile		facultative	63	6833	-2	-4	-3	0	0	0	0	2	0	0	3	0	0	3	3	0	0	1	0	3	4	0	0	0	1	0	0	0	0	0	0	0	0	0	0	0	2	0	0	-1	-3	-3
Burkholderia_sp_CCGE1001_2	bacterial	Beta-proteobacteria	mesophile		facultative	63	6833	-2	-2	-2	0	0	0	0	0	0	0	0	0	1	2	0	0	0	1	0	1	3	0	0	0	0	0	0	0	0	0	0	0	0	0	0	0	1	0	0	-1	-2	-3
Burkholderia_sp_CCGE1002_1	bacterial	Beta-proteobacteria	mesophile		facultative	63	7400	0	-3	-3	0	0	0	0	0	0	0	0	0	0	0	0	0	3	3	2	3	4	0	0	0	0	0	0	0	0	0	0	0	0	0	0	0	1	0	0	0	-2	-3
Burkholderia_sp_CCGE1002_2	bacterial	Beta-proteobacteria	mesophile		facultative	63	7400	-2	-4	-3	0	0	0	0	0	0	0	0	0	0	0	0	-1	0	2	0	2	4	0	-1	0	0	0	0	0	0	0	0	0	0	0	0	0	1	0	0	-1	-2	-3
Burkholderia_sp_CCGE1002_3	bacterial	Beta-proteobacteria	mesophile		facultative	63	7400	-2	-2	-2	0	0	0	0	0	0	0	0	-1	0	1	0	0	0	0	0	2	3	0	0	0	0	0	0	0	0	0	0	0	0	0	0	0	0	0	0	-1	-2	-2
Burkholderia_sp_CCGE1003_1	bacterial	Beta-proteobacteria	mesophile		facultative	62	4073	-2	-4	-3	0	0	0	4	4	2	2	4	2	4	4	4	3	1	2	1	3	4	0	0	0	0	2	0	0	0	2	0	2	0	0	0	0	3	0	0	-1	-3	-3
Burkholderia_sp_CCGE1003_2	bacterial	Beta-proteobacteria	mesophile		facultative	62	4073	-2	-3	-1	0	0	0	0	1	0	0	2	0	2	4	1	0	1	3	0	3	4	0	0	0	0	0	0	0	0	0	0	0	0	0	0	1	2	0	0	-1	-3	-3
Burkholderia_thailandensis_E264_I	bacterial	Beta-proteobacteria	mesophile	33.5	aerobe	67	6723	-1	-4	0	-1	1	0	3	0	1	1	0	0	0	2	2	1	3	3	2	3	4	1	1	1	2	2	0	0	0	0	0	0	0	0	0	0	3	0	0	-1	-2	-3
Burkholderia_thailandensis_E264_II	bacterial	Beta-proteobacteria	mesophile	33.5	aerobe	67	6723	-2	-3	0	-1	0	1	3	3	1	0	0	1	2	4	3	2	2	3	2	3	4	2	1	0	3	0	0	0	0	0	0	0	0	0	0	1	3	1	0	0	-2	-1
Burkholderia_vietnamiensis_G4_1	bacterial	Beta-proteobacteria	mesophile		facultative	67	7430	-2	-4	-2	-1	0	0	3	2	0	0	0	0	1	3	1	0	3	3	4	4	4	0	0	0	0	0	0	0	0	0	0	0	0	0	0	0	2	0	0	-1	-3	-3
Burkholderia_vietnamiensis_G4_2	bacterial	Beta-proteobacteria	mesophile		facultative	67	7430	-2	-4	-2	0	0	0	4	1	0	0	0	0	2	3	0	0	2	3	1	3	3	0	1	0	1	1	0	0	0	0	0	0	0	0	0	0	3	2	0	-1	-3	-3
Burkholderia_vietnamiensis_G4_3	bacterial	Beta-proteobacteria	mesophile		facultative	67	7430	-2	-3	-3	0	0	0	1	1	0	0	0	0	1	3	0	0	1	2	1	3	2	0	0	0	0	0	-1	0	0	0	0	0	0	0	0	1	1	0	0	-1	-3	-2
Burkholderia_xenovorans_LB400_1	bacterial	Beta-proteobacteria	mesophile	30	aerobe	62	9279	-2	-2	-3	0	0	0	0	0	0	3	4	1	3	4	3	1	3	2	1	4	4	0	0	0	0	0	0	0	0	0	0	1	0	0	0	0	1	0	0	-1	-3	-3
Burkholderia_xenovorans_LB400_2	bacterial	Beta-proteobacteria	mesophile	30	aerobe	62	9279	-1	-2	-2	0	1	0	0	2	0	1	1	0	2	4	0	0	0	2	0	3	4	0	0	0	0	0	0	0	0	0	0	0	0	0	0	0	0	0	0	-1	-3	-3
Burkholderia_xenovorans_LB400_3	bacterial	Beta-proteobacteria	mesophile	30	aerobe	62	9279	-2	-1	-2	0	0	0	0	0	0	0	0	0	0	1	0	-1	3	3	2	4	3	0	0	0	0	0	0	0	0	0	0	0	0	0	0	0	0	0	0	-2	-2	-3
Chromobacterium_violaceum_ATCC_12472	bacterial	Beta-proteobacteria	mesophile	25	facultative	64.8	4751	-3	0	-1	0	0	0	0	0	0	0	0	1	0	0	1	0	4	3	4	4	4	1	0	0	1	1	0	0	0	0	0	0	0	0	0	1	4	-1	0	0	0	-3
Comamonas_testosteroni_CNB_2	bacterial	Beta-proteobacteria	mesophile		aerobe	61.4	5373	-3	-1	-2	0	0	0	0	0	0	0	0	0	1	1	0	-1	4	4	3	4	4	0	0	0	0	0	0	0	0	0	0	0	0	0	0	0	1	0	0	-1	-1	-2
Cupriavidus_metallidurans_CH34	bacterial	Beta-proteobacteria	mesophile	30	aerobe	63	6508	-2	-1	-2	0	0	0	0	1	0	0	1	0	1	3	1	0	4	4	4	4	4	0	0	0	0	0	0	0	0	0	0	0	0	0	0	0	2	0	0	0	0	-3
Cupriavidus_taiwanensis_LMG_19424_1	bacterial	Beta-proteobacteria	mesophile		facultative	67.7	3416	-3	0	-2	0	0	0	0	0	0	0	1	3	1	1	3	0	4	4	4	4	4	0	1	0	0	0	0	0	0	0	0	0	0	0	0	0	4	0	0	0	0	-3
Cupriavidus_taiwanensis_LMG_19424_2	bacterial	Beta-proteobacteria	mesophile		facultative	67.7	3416	-3	0	-3	0	0	0	0	0	0	0	1	2	2	3	2	0	3	4	4	4	4	0	0	0	1	0	0	0	0	0	0	0	1	0	0	0	4	0	0	0	0	-3
Dechloromonas_aromatica_RCB	bacterial	Beta-proteobacteria	mesophile		facultative	59.3	4501	-3	-3	-3	0	0	0	0	0	0	0	0	0	0	0	0	0	3	3	2	4	4	0	0	0	0	0	-2	0	-1	0	0	0	0	0	0	0	0	0	0	-4	-4	-4
Delftia_acidovorans_SPH_1	bacterial	Beta-proteobacteria	mesophile	30	aerobe	66	6767	-3	-3	-3	0	0	0	3	2	2	1	0	1	2	3	3	0	3	3	2	4	4	0	0	0	0	1	0	0	0	0	0	0	0	0	0	0	2	0	0	2	0	-2
Delftia_sp_Cs1_4	bacterial	Beta-proteobacteria	mesophile	30	aerobe	66	6685	-3	-2	-2	0	0	0	0	0	0	0	1	2	2	3	2	0	3	3	2	4	4	0	0	0	0	0	0	0	0	0	0	0	0	0	0	0	2	0	0	0	-1	-2
Gallionella_capsiferriformans_ES_2	bacterial	Beta-proteobacteria	mesophile		aerobe	52	3162	-4	-3	-2	0	0	0	4	0	0	0	0	0	3	2	0	0	2	4	1	4	4	0	0	0	0	0	-1	0	0	0	0	0	0	0	0	0	0	0	0	0	-1	-4
Herbaspirillum_seropedicae_SmR1	bacterial	Beta-proteobacteria	mesophile		aerobe	63	5513	-2	0	-3	0	0	0	2	2	0	1	2	2	0	2	2	0	4	4	4	4	4	0	0	0	0	0	1	0	3	2	1	1	0	0	0	0	3	0	0	1	0	-1
Herminiimonas_arsenicoxydans	bacterial	Beta-proteobacteria	mesophile		anaerobe	54.3	3424	-3	-3	-2	0	0	0	0	0	-1	0	0	0	0	0	0	-1	4	4	4	4	4	0	0	0	0	0	0	0	0	0	0	0	0	0	0	0	0	0	0	0	0	0
Janthinobacterium_sp_Marseille	bacterial	Beta-proteobacteria	mesophile	30		54.2	4110	-4	-2	-2	0	0	0	0	0	0	0	1	0	0	0	0	0	4	4	4	4	4	0	0	0	0	0	0	0	0	0	0	1	0	0	0	0	0	0	0	-2	-2	0
Laribacter_hongkongensis_HLHK9	bacterial	Beta-proteobacteria	mesophile		anaerobe	62.3	3169	-3	-2	-3	0	0	0	0	0	0	0	0	0	0	0	1	0	4	4	3	4	4	0	0	-1	0	0	0	0	0	0	0	0	0	0	0	0	0	-1	0	-3	-2	-2
Leptothrix_cholodnii_SP_6	bacterial	Beta-proteobacteria	mesophile		aerobe	68.9	4909	-2	-3	-2	0	0	0	0	0	0	0	0	1	0	1	1	0	0	0	1	1	0	0	0	0	0	0	0	0	0	0	0	0	0	0	0	0	3	0	0	-2	-4	-3
Methylibium_petroleiphilum_PM1	bacterial	Beta-proteobacteria	mesophile	30	facultative	69.3	4044	-2	-3	-2	0	0	0	0	0	0	0	0	0	1	1	0	-1	3	1	0	3	2	0	0	0	0	0	0	0	0	0	0	0	0	0	0	0	2	0	0	-2	-3	-4
Methylobacillus_flagellatus_KT	bacterial	Beta-proteobacteria	mesophile	36	aerobe	55.8	2971	-3	-1	-2	0	0	0	0	0	0	0	0	0	1	1	0	-1	4	4	4	4	4	0	0	0	0	0	0	0	0	0	0	0	0	0	0	0	0	-1	0	-1	0	-2
Methylotenera_mobilis_JLW8	bacterial	Beta-proteobacteria	mesophile		aerobe	45	2547	-4	-3	-3	0	0	0	0	0	0	0	0	0	0	0	0	0	4	4	4	4	4	0	0	0	0	0	-1	0	0	0	0	0	0	0	0	0	0	0	0	-1	0	0
Methylotenera_sp_301	bacterial	Beta-proteobacteria					3059	-4	-3	-3	0	0	0	0	0	0	0	0	1	0	0	0	0	4	4	4	4	4	0	0	0	0	0	-2	0	0	0	0	0	0	0	0	2	1	0	0	-1	-1	-1
Methylovorus_sp_MP688	bacterial	Beta-proteobacteria	mesophile		facultative	55.4	2862	-4	-3	-2	0	0	0	0	0	0	0	0	0	0	2	0	0	4	4	4	4	4	0	0	0	0	0	-1	0	0	0	0	0	0	0	0	0	0	0	0	-2	-1	-2
Methylovorus_sp_SIP3_4	bacterial	Beta-proteobacteria	mesophile		aerobe	54	2995	-4	-3	-3	0	0	0	0	0	0	1	0	0	0	1	0	0	4	4	4	4	4	0	0	0	0	0	0	0	0	0	0	0	0	0	0	0	0	-1	0	-2	-1	-1
Neisseria_gonorrhoeae_FA_1090	bacterial	Beta-proteobacteria	mesophile	36	aerobe	52.7	2153	-4	-4	-1	0	3	0	0	1	0	2	1	2	3	3	3	1	4	4	4	4	4	2	0	0	1	0	0	3	2	1	3	2	1	1	2	1	4	0	0	-2	0	-2
Neisseria_gonorrhoeae_NCCP11945	bacterial	Beta-proteobacteria	mesophile	36	aerobe	52	2232	-4	-4	-2	0	2	0	0	1	0	2	0	0	4	4	2	0	4	4	4	4	4	3	0	1	3	1	0	2	0	0	1	0	1	1	1	0	3	0	0	-2	0	-3
Neisseria_lactamica_ST_640	bacterial	Beta-proteobacteria	mesophile		aerobe	52	2220	-4	-3	-1	2	2	0	1	1	0	2	0	1	3	4	4	2	4	4	4	4	4	1	1	0	2	1	0	2	0	0	0	0	1	1	1	1	3	2	0	-2	0	-3
Neisseria_meningitidis_053442	bacterial	Beta-proteobacteria	mesophile		aerobe	51.7	2153	-4	-4	-2	0	1	0	0	1	0	1	0	1	3	4	1	3	4	4	4	4	4	1	0	0	2	0	0	1	0	0	1	0	0	0	0	0	3	0	0	-2	-1	-3
Neisseria_meningitidis_FAM18	bacterial	Beta-proteobacteria	mesophile	36	aerobe	51.6	2194	-4	-3	-2	0	0	0	2	0	0	2	0	0	2	3	2	3	4	4	4	4	4	1	1	0	1	0	0	0	0	0	0	0	0	0	0	0	2	0	0	-3	-1	-3
Neisseria_meningitidis_MC58	bacterial	Beta-proteobacteria	mesophile	36	aerobe	51.5	2272	-4	-4	-1	0	1	0	0	2	0	2	0	0	2	2	2	3	4	4	4	4	4	2	0	0	1	0	-1	1	0	0	1	0	0	0	0	0	3	0	0	-2	0	-2
Neisseria_meningitidis_Z2491	bacterial	Beta-proteobacteria	mesophile	36	aerobe	51.8	2184	-4	-3	-1	0	0	0	2	0	0	0	0	0	2	4	3	3	4	4	4	4	4	3	0	0	2	1	0	0	-1	0	0	0	0	0	0	0	3	0	0	-2	0	-3
Neisseria_meningitidis_alpha14	bacterial	Beta-proteobacteria	mesophile		aerobe	51	2145	-4	-4	-2	0	0	0	1	0	0	3	0	0	2	3	3	3	4	4	4	4	4	1	0	0	1	0	-1	1	0	0	0	0	0	0	0	0	3	0	0	-2	0	-2
Nitrosomonas_europaea_ATCC_19718	bacterial	Beta-proteobacteria	mesophile		aerobe	50.7	2812	-4	-2	-2	0	0	0	0	0	0	0	0	0	1	0	0	-1	4	4	2	4	4	0	0	0	0	0	0	0	0	0	0	0	0	0	0	0	0	0	0	0	0	-2
Nitrosomonas_eutropha_C91	bacterial	Beta-proteobacteria	mesophile		aerobe	48.5	2661	-3	-3	-3	0	0	0	0	0	0	0	0	0	0	0	0	-2	4	4	3	4	4	0	0	0	0	0	0	0	0	0	0	0	0	0	0	0	0	0	0	0	1	-1
Nitrosomonas_sp_AL212	bacterial	Beta-proteobacteria	mesophile		aerobe	44	3180	-4	-3	-2	0	0	0	0	0	0	1	0	0	0	0	0	-1	2	4	1	4	4	0	0	0	0	0	0	0	0	0	0	0	0	0	0	0	0	0	0	0	0	-1
Nitrosospira_multiformis_ATCC_25196	bacterial	Beta-proteobacteria	mesophile		aerobe	53.9	3184	-3	-2	-2	0	0	1	0	0	0	0	2	0	2	2	2	0	3	4	2	4	4	0	0	0	0	0	1	0	1	0	0	0	0	0	0	0	1	0	0	0	0	0
Polaromonas_naphthalenivorans_CJ2	bacterial	Beta-proteobacteria	mesophile	20	aerobe	62.5	4410	-4	-2	-1	0	0	0	0	0	0	0	0	0	0	2	1	0	0	3	1	4	4	0	0	0	0	0	-1	0	0	0	0	0	0	0	0	0	1	0	0	0	-2	-3
Polaromonas_sp_JS666	bacterial	Beta-proteobacteria	mesophile	20	aerobe	62.5	5200	-4	-2	-2	0	1	2	4	2	0	3	3	1	2	4	4	1	3	4	2	4	4	0	0	0	0	0	-1	0	0	0	0	0	1	1	0	0	1	0	0	-1	-2	-3
Polynucleobacter_necessarius_subsp_asymbioticus_QLW_P1DMWA_1	bacterial	Beta-proteobacteria	mesophile		aerobe	46	2159	-4	-3	-3	0	0	0	0	0	0	0	0	0	0	0	0	-1	4	4	3	4	4	0	0	0	0	0	-2	0	0	0	0	0	0	0	0	0	0	-1	0	0	0	0
Polynucleobacter_necessarius_subsp_necessarius_STIR1	bacterial	Beta-proteobacteria	mesophile		aerobe	45.6	1560	-4	-3	-4	0	0	0	0	0	0	0	0	0	0	0	0	0	4	4	4	4	4	0	0	0	0	0	-3	0	0	0	0	0	0	0	0	0	0	-1	0	0	0	-1
Pusillimonas_sp_T7_7	bacterial	Beta-proteobacteria					3883	-4	-2	-2	0	0	0	0	0	0	0	0	0	0	0	0	-1	4	4	3	4	4	0	0	0	0	0	0	0	0	0	0	0	0	0	0	0	0	0	0	-2	-1	-2
Ralstonia_eutropha_H16_1	bacterial	Beta-proteobacteria	mesophile	30	aerobe	66	6964	-3	-1	-2	0	0	0	0	0	0	0	0	1	0	1	1	0	4	3	4	4	4	0	0	0	0	0	0	0	0	0	0	0	0	0	0	0	4	0	0	0	0	-2
Ralstonia_eutropha_H16_2	bacterial	Beta-proteobacteria	mesophile	30	aerobe	66	6964	-2	-1	-3	0	0	0	0	0	0	0	0	0	0	0	0	-1	3	4	2	4	4	0	0	0	0	0	0	0	0	0	0	0	0	0	0	0	3	-1	0	0	0	-2
Ralstonia_eutropha_JMP134_1	bacterial	Beta-proteobacteria	mesophile	30	aerobe	64.5	6532	-2	-1	-3	0	0	0	0	0	0	0	1	0	1	2	0	0	4	3	2	4	4	0	0	0	0	1	0	0	0	0	0	0	0	0	0	0	1	0	0	0	0	-2
Ralstonia_eutropha_JMP134_2	bacterial	Beta-proteobacteria	mesophile	30	aerobe	64.5	6532	-3	0	-2	0	0	0	1	0	0	0	0	0	2	1	0	0	3	3	2	4	4	0	0	0	0	0	0	0	0	0	0	0	0	0	0	0	1	0	0	0	0	-2
Ralstonia_pickettii_12D_1	bacterial	Beta-proteobacteria	mesophile		aerobe	63	5641	-2	-2	-3	0	0	0	0	0	0	1	1	0	0	1	0	0	0	3	0	3	4	0	0	0	-1	0	0	0	0	0	0	0	0	0	0	0	0	0	0	-1	-1	-1
Ralstonia_pickettii_12D_2	bacterial	Beta-proteobacteria	mesophile		aerobe	63	5641	-1	-1	-3	0	0	0	0	0	0	0	0	0	0	0	0	0	0	1	0	2	3	0	0	0	0	0	1	0	0	0	0	0	0	0	0	0	1	0	0	0	-1	-1
Ralstonia_pickettii_12J_1	bacterial	Beta-proteobacteria	mesophile		aerobe	63.7	5244	-2	-3	-2	0	0	0	0	0	0	0	0	0	0	0	0	0	1	3	2	4	4	0	0	0	0	0	0	0	0	0	0	0	0	0	0	0	1	0	0	0	-3	-2
Ralstonia_pickettii_12J_2	bacterial	Beta-proteobacteria	mesophile		aerobe	63.7	5244	-2	-2	-3	0	0	0	0	0	0	0	0	0	0	0	0	0	0	1	0	2	3	0	0	0	0	0	0	0	0	0	0	0	0	0	0	0	0	0	0	-1	-2	-2
Ralstonia_solanacearum_CFBP2957	bacterial	Beta-proteobacteria	mesophile		aerobe	66.4	5683	-2	-3	-3	0	0	0	0	0	1	0	0	0	0	1	1	0	0	2	0	3	3	0	0	0	0	0	0	0	0	0	0	0	0	0	0	0	2	0	0	0	-1	-3
Ralstonia_solanacearum_GMI1000	bacterial	Beta-proteobacteria	mesophile		aerobe	67	3716	-3	-1	-3	0	0	0	0	0	0	0	0	0	0	0	0	0	1	1	0	3	4	0	0	-1	0	0	0	1	0	2	0	0	0	0	0	0	1	0	0	0	0	-2
Ralstonia_solanacearum_PSI07	bacterial	Beta-proteobacteria	mesophile		aerobe	66.3	5606	-2	-2	-3	0	0	0	0	0	0	0	0	0	0	0	0	0	1	2	1	3	4	0	0	0	0	0	0	0	0	0	0	0	0	0	0	0	2	0	0	0	0	-3
Ramlibacter_tataouinensis_TTB310	bacterial	Beta-proteobacteria	mesophile		aerobe	69.6	4070	-3	-2	-2	0	0	0	0	0	0	0	0	1	0	1	0	0	3	1	2	2	3	0	0	0	0	1	0	0	0	0	0	0	0	1	1	0	3	0	0	0	-2	-2
Rhodoferax_ferrireducens_T118	bacterial	Beta-proteobacteria	psychrophile	25	anaerobe	59.9	4712	-4	-2	-1	0	0	0	0	0	0	0	0	0	0	1	0	0	2	3	3	3	4	0	0	0	0	0	0	0	0	0	0	0	0	0	0	0	1	0	0	0	-1	-3
Sideroxydans_lithotrophicus_ES_1	bacterial	Beta-proteobacteria	mesophile		aerobe	57	3003	-3	-3	-2	0	0	0	0	0	0	0	0	0	1	2	0	0	4	4	1	4	4	0	0	0	0	0	0	0	0	0	0	0	0	0	1	1	2	0	0	-1	-2	-3
Taylorella_equigenitalis_MCE9	bacterial	Beta-proteobacteria	mesophile		microaerophilic	37.4	1695	-4	-4	-2	0	0	0	0	0	0	0	0	0	2	2	0	0	3	3	2	4	3	0	0	0	0	0	-3	0	-1	0	0	0	0	0	0	0	0	0	0	-3	0	0
Thauera_sp_MZ1T	bacterial	Beta-proteobacteria	mesophile		facultative	68	2621	-2	0	-2	0	0	0	0	0	0	1	1	0	1	2	2	2	2	4	1	3	4	0	0	0	0	0	0	0	0	1	0	1	0	0	0	1	4	1	0	-1	0	0
Thiobacillus_denitrificans_ATCC_25259	bacterial	Beta-proteobacteria	mesophile	30	facultative	66.1	2909	-2	-2	-1	0	0	0	0	0	0	0	0	-1	1	0	0	0	2	2	0	2	2	0	0	0	0	0	-1	0	0	0	0	0	0	0	0	0	2	0	0	-1	-2	-1
Thiomonas_intermedia_K12	bacterial	Beta-proteobacteria	mesophile		aerobe	63	3396	-4	-3	-3	0	0	0	0	0	0	0	1	0	0	1	0	0	3	3	1	4	4	0	0	0	0	0	0	0	0	0	0	0	0	0	0	0	2	0	0	-2	-4	-4
Variovorax_paradoxus_EPS	bacterial	Beta-proteobacteria	mesophile		aerobe		6550	-3	-3	-2	0	0	0	0	0	0	0	0	0	1	3	0	0	0	0	0	0	3	0	0	0	0	0	0	0	0	0	0	0	0	0	0	0	2	0	0	0	-3	-2
Variovorax_paradoxus_S110_1	bacterial	Beta-proteobacteria	mesophile		aerobe	67	6754	-3	-2	-2	0	0	0	0	0	0	0	0	0	1	1	0	0	0	0	0	1	0	0	0	0	0	0	0	0	0	0	0	0	0	0	0	1	2	0	0	0	-2	-3
Variovorax_paradoxus_S110_2	bacterial	Beta-proteobacteria	mesophile		aerobe	67	6754	-3	-3	-2	0	0	0	0	0	-1	0	0	0	0	0	-1	-1	1	1	0	1	1	0	0	0	0	0	0	0	0	0	0	0	0	0	0	0	0	0	0	-1	-1	-2
Verminephrobacter_eiseniae_EF01_2	bacterial	Beta-proteobacteria	mesophile			65	5566	-3	-1	-2	0	1	4	1	3	4	4	3	3	2	4	4	3	2	4	3	4	4	0	0	0	0	0	0	0	1	0	0	0	0	0	0	2	1	0	1	0	0	-3
Chlamydia_muridarum_Nigg	bacterial	Chlamydiae	mesophile			40.3	1072	-4	-4	-2	0	0	0	0	0	0	0	0	0	0	0	0	0	4	4	4	4	4	0	0	0	-1	0	0	0	-1	0	0	0	0	0	0	0	0	0	0	0	0	1
Chlamydia_trachomatis_434_Bu	bacterial	Chlamydiae	mesophile			41.3	1038	-3	-4	-1	0	0	0	0	0	0	0	0	0	0	0	0	0	4	4	4	4	4	0	1	0	0	0	0	0	0	0	0	0	0	0	0	0	0	0	0	0	0	1
Chlamydia_trachomatis_A_HAR_13	bacterial	Chlamydiae	mesophile			41.3	1044	-4	-4	-2	0	0	0	0	0	0	0	0	0	0	0	0	0	4	4	4	4	4	-1	1	0	0	0	0	0	-1	0	0	0	0	0	0	0	0	0	0	0	0	1
Chlamydia_trachomatis_B_Jali20_OT	bacterial	Chlamydiae	mesophile			40	1044	-3	-3	-1	0	0	0	0	0	0	0	0	0	0	0	0	0	4	4	4	4	4	-1	1	0	0	0	0	0	0	0	0	0	0	0	0	0	0	0	0	0	0	0
Chlamydia_trachomatis_B_TZ1A828_OT	bacterial	Chlamydiae	mesophile			40	1044	-3	-3	-1	0	0	0	0	0	0	0	0	0	0	0	0	0	4	4	3	4	4	-1	1	0	0	0	0	0	0	0	0	0	0	0	0	0	0	0	0	0	0	0
Chlamydia_trachomatis_D_UW_3_CX	bacterial	Chlamydiae	mesophile	37		41.3	1042	-3	-3	-1	0	0	0	0	0	0	0	0	0	0	0	0	0	4	4	4	4	4	0	1	0	0	0	0	0	-1	0	0	0	0	0	0	0	0	0	0	0	0	1
Chlamydia_trachomatis_L2b_UCH_1_proctitis	bacterial	Chlamydiae	mesophile			41.3	1038	-3	-3	-2	0	0	0	0	0	0	0	0	0	0	0	0	0	4	4	4	4	4	0	1	0	0	0	0	0	-1	0	0	0	0	0	0	0	0	-1	0	0	0	1
Chlamydophila_abortus_S26_3	bacterial	Chlamydiae	mesophile	37		39.9	1144	-4	-3	-1	0	0	0	0	0	0	0	0	0	0	0	0	0	4	4	3	4	4	0	0	0	0	0	0	0	0	0	0	0	0	0	0	0	0	0	0	0	0	2
Chlamydophila_caviae_GPIC	bacterial	Chlamydiae	mesophile	37		39.2	1173	-4	-4	-1	0	0	0	0	0	0	0	0	0	0	0	0	0	4	4	4	4	4	0	0	0	0	0	-2	0	0	0	0	0	0	0	0	2	1	0	0	0	0	2
Chlamydophila_felis_Fe_C_56	bacterial	Chlamydiae	mesophile	37		39	1166	-4	-4	-1	0	0	0	0	0	0	0	0	0	0	1	0	-1	4	4	4	4	4	0	0	0	0	0	-1	0	0	0	0	0	0	0	0	0	0	0	0	0	0	0
Chlamydophila_pecorum_E58	bacterial	Chlamydiae	mesophile				1106	-4	-4	0	0	0	0	0	1	0	0	0	0	0	0	1	0	4	4	3	4	4	0	0	0	0	0	-1	0	-1	0	0	0	0	0	0	0	0	0	0	0	0	2
Chlamydophila_pneumoniae_AR39	bacterial	Chlamydiae	mesophile	37		40.6	1229	-4	-3	-1	0	0	0	0	0	0	0	0	0	0	0	0	-1	4	4	4	4	4	0	0	0	0	0	-2	0	-2	0	0	0	0	0	0	0	1	0	0	0	0	0
Chlamydophila_pneumoniae_CWL029	bacterial	Chlamydiae	mesophile	37		40.6	1230	-4	-3	-1	0	0	0	0	0	0	0	0	0	0	0	0	-1	4	4	4	4	4	0	0	0	0	0	-1	0	-2	0	0	0	0	0	0	0	0	0	0	0	0	0
Chlamydophila_pneumoniae_J138	bacterial	Chlamydiae	mesophile	37		40.6	1228	-4	-3	-2	0	0	0	0	0	0	0	0	0	0	0	0	-1	4	4	4	4	4	0	0	0	0	0	-2	0	-2	0	0	0	0	0	0	0	0	-1	0	0	0	0
Chlamydophila_pneumoniae_TW_183	bacterial	Chlamydiae	mesophile	37		40.6	1225	-4	-3	-2	0	0	0	0	0	0	0	0	0	0	0	0	-2	4	4	4	4	4	0	0	0	0	0	-2	0	-2	0	0	0	0	0	0	0	0	-1	0	0	0	0
Chlamydophila_psittaci_6BC	bacterial	Chlamydiae	mesophile				1171	-4	-4	0	0	0	0	0	0	0	0	0	0	0	0	0	0	4	4	3	4	4	0	0	0	0	0	0	0	0	0	0	0	0	0	0	0	0	0	0	0	0	2
Parachlamydia_acanthamoebae_UV7	bacterial	Chlamydiae	mesophile			39	3072	-3	-4	-3	0	0	0	0	0	0	0	0	0	0	1	0	-2	4	4	4	4	4	0	0	0	0	0	-2	0	-1	0	0	0	0	0	0	0	0	0	0	0	0	2
Protochlamydia_amoebophila_UWE25	bacterial	Chlamydiae	mesophile			34.7	2414	-3	-4	-3	0	0	0	0	0	-1	0	0	0	1	0	-1	0	3	4	4	4	4	0	0	0	0	0	0	0	0	0	0	0	0	0	0	0	0	0	0	0	0	0
Simkania_negevensis_Z_gsn131	bacterial	Chlamydiae	mesophile				2496	-4	-4	-3	0	0	0	0	0	0	0	0	0	0	0	0	-1	4	4	3	4	4	0	0	0	0	0	1	0	0	0	0	0	0	0	0	0	0	0	0	0	1	0
Waddlia_chondrophila_WSU_86_1044	bacterial	Chlamydiae				43	2116	-4	-4	-3	0	0	0	0	0	0	0	0	0	0	0	0	0	4	4	4	4	4	0	0	0	0	0	0	0	0	0	0	0	0	0	0	0	0	0	0	0	0	0
Chlorobaculum_parvum_NCIB_8327	bacterial	Chlorobi	mesophile		facultative	55.8	2289	-3	-3	-2	0	0	0	0	0	0	0	0	0	0	0	0	0	2	4	3	4	4	1	0	0	0	1	0	0	0	0	0	0	0	0	0	0	0	0	0	-4	-2	-3
Chlorobium_chlorochromatii_CaD3	bacterial	Chlorobi	mesophile		anaerobe	44.3	2572	-4	-4	-2	0	0	0	0	0	0	0	0	0	1	1	0	1	4	4	4	4	4	0	1	0	1	0	1	0	1	0	0	0	0	0	0	0	0	0	0	-4	-4	-4
Chlorobium_limicola_DSM_245	bacterial	Chlorobi	mesophile		anaerobe	51.3	2763	-1	-3	-2	0	0	0	4	0	0	0	0	3	4	4	3	4	4	4	3	4	4	0	0	0	0	0	0	0	0	0	0	1	0	0	0	0	-2	0	0	-4	-1	-1
Chlorobium_luteolum_DSM_273	bacterial	Chlorobi	mesophile	25	anaerobe	57.3	2364	0	0	-2	0	0	0	0	0	0	2	0	0	1	4	2	0	4	4	2	4	4	0	0	0	0	0	0	0	0	0	0	0	0	0	0	0	0	-1	0	-4	-2	-2
Chlorobium_phaeobacteroides_BS1	bacterial	Chlorobi	mesophile		facultative	48.9	2736	-2	-3	-1	0	0	0	4	2	0	0	2	4	4	4	4	4	4	4	2	4	4	0	1	2	2	3	2	0	3	3	2	3	0	1	0	0	0	0	0	-3	-1	-2
Chlorobium_phaeobacteroides_DSM_266	bacterial	Chlorobi	mesophile		facultative	48.4	3133	0	-3	-3	0	0	0	2	3	0	0	0	0	4	4	3	3	2	4	4	4	4	0	0	0	0	0	0	0	1	0	1	1	0	0	0	0	0	1	0	-4	-1	-1
Chlorobium_phaeovibrioides_DSM_265	bacterial	Chlorobi	mesophile		facultative	53	1966	-1	-2	-2	0	0	0	0	0	0	0	0	0	0	1	0	0	2	4	2	4	4	0	0	0	-1	0	0	0	1	1	0	0	0	0	0	0	0	0	0	-2	0	-2
Chlorobium_tepidum_TLS	bacterial	Chlorobi	thermophile	48	obligate_anaerobe	56.5	2154	-3	-3	-2	0	0	0	0	0	0	0	0	0	0	0	0	0	1	4	2	4	4	0	0	0	0	0	0	0	0	0	0	0	0	0	0	0	0	0	0	-4	-4	-4
Chloroherpeton_thalassium_ATCC_35110	bacterial	Chlorobi	mesophile		facultative	45	3293	-4	-4	-2	0	0	0	0	0	0	0	0	0	1	2	0	0	1	4	2	4	4	0	0	0	0	0	-2	0	0	0	0	0	0	0	0	0	0	0	0	-3	-2	-2
Pelodictyon_phaeoclathratiforme_BU_1	bacterial	Chlorobi	mesophile	20	anaerobe	48.1	3018	-1	-3	-2	0	0	0	0	0	0	0	0	0	0	1	0	0	2	4	3	4	4	0	0	0	0	0	2	0	0	1	0	0	0	0	0	0	0	-1	0	-4	0	-2
Prosthecochloris_aestuarii_DSM_271	bacterial	Chlorobi	mesophile	30		50	2512	0	-3	-1	0	0	0	4	0	0	0	0	0	3	3	0	0	4	4	3	4	4	0	0	0	0	0	0	1	0	0	0	0	0	0	0	0	0	0	0	-4	-1	-2
Anaerolinea_thermophila_UNI_1	bacterial	Chloroflexi	thermophile	55		53	3532	-4	-3	-2	0	0	0	0	0	0	0	0	0	2	1	0	0	4	4	2	4	4	0	0	0	1	0	0	0	0	0	0	1	0	0	0	0	0	-1	0	1	0	-1
Chloroflexus_aggregans_DSM_9485	bacterial	Chloroflexi	thermophile		facultative	56.4	4684	-3	-2	0	0	0	0	0	0	3	1	0	2	4	4	4	3	4	4	3	4	4	0	0	0	0	0	0	0	0	0	0	0	0	0	0	0	3	0	0	-3	-1	-4
Chloroflexus_aurantiacus_J_10_fl	bacterial	Chloroflexi	thermophile	56	anaerobe	56.6	5258	-3	-3	0	0	0	0	4	0	0	0	0	4	4	4	4	3	4	4	4	4	4	1	0	1	1	3	2	1	3	4	3	4	4	4	4	3	4	4	1	-4	-2	-4
Chloroflexus_sp_Y_400_fl	bacterial	Chloroflexi	thermophile	56	anaerobe	56.6	5258	-3	-2	-1	0	0	0	4	0	0	0	0	2	4	4	3	2	4	4	4	4	4	2	0	2	1	2	2	0	2	2	0	3	2	2	2	3	3	2	0	-4	-2	-4
Dehalococcoides_ethenogenes_195	bacterial	Chloroflexi	mesophile	35	anaerobe	48.9	1469	-4	-4	-2	0	0	0	0	0	0	0	0	0	0	1	0	-1	3	4	4	4	4	0	0	0	0	0	-2	0	-2	0	0	0	0	0	0	0	0	-1	0	-2	0	-1
Dehalococcoides_sp_BAV1	bacterial	Chloroflexi	mesophile		anaerobe	47	1341	-4	-3	-2	0	0	0	0	0	0	0	0	0	0	1	0	0	3	4	3	4	4	-1	0	0	0	0	-2	0	0	0	0	0	0	0	0	0	0	0	0	-2	0	-1
Dehalococcoides_sp_CBDB1	bacterial	Chloroflexi	mesophile		anaerobe	47	1395	-4	-3	-2	0	0	0	0	0	0	0	0	0	0	0	-1	-2	3	4	3	4	4	-1	0	-1	0	0	-2	0	-1	0	0	0	0	0	0	0	0	-1	0	-2	0	-1
Dehalococcoides_sp_GT	bacterial	Chloroflexi	mesophile		anaerobe	47	1360	-4	-3	-2	0	0	0	0	0	0	0	0	0	0	0	-1	-2	4	4	2	4	4	0	0	0	0	0	-3	0	-1	0	0	0	0	0	0	0	0	0	0	-2	0	-1
Dehalococcoides_sp_VS	bacterial	Chloroflexi	mesophile		anaerobe	47.3	1413	-4	-3	-2	0	0	0	0	0	0	0	0	0	0	0	0	-1	4	4	4	4	4	0	0	0	0	0	-2	0	-2	0	0	0	0	0	0	0	0	0	0	-2	0	-1
Dehalogenimonas_lykanthroporepellens_BL_DC_9	bacterial	Chloroflexi	mesophile	30	anaerobe	55	1686	-4	-2	-1	0	0	0	0	0	0	0	0	0	0	1	0	0	4	4	4	4	4	0	0	0	0	0	0	0	0	0	0	0	0	0	0	0	0	-1	0	-3	-1	-2
Herpetosiphon_aurantiacus_ATCC_23779	bacterial	Chloroflexi	mesophile	30	aerobe	50	6346	-4	-3	0	0	0	1	2	0	0	0	0	4	4	4	4	4	1	4	3	4	4	1	0	0	3	0	-1	0	0	0	0	0	0	0	0	0	3	4	2	-4	-4	-4
Roseiflexus_castenholzii_DSM_13941	bacterial	Chloroflexi	thermophile	50	facultative	60.7	5723	-3	0	1	0	0	1	4	3	1	0	0	4	4	4	4	4	4	4	3	4	4	0	1	2	2	3	0	2	4	4	4	3	3	4	4	0	3	1	1	1	1	-4
Roseiflexus_sp_RS_1	bacterial	Chloroflexi	thermophile		facultative	60.4	5801	-3	0	0	0	0	0	4	0	0	0	0	4	4	4	4	4	4	4	2	4	4	2	2	4	4	4	2	0	3	0	0	0	1	3	2	0	4	1	0	0	0	-4
Sphaerobacter_thermophilus_DSM_20745_1	bacterial	Chloroflexi	thermophile	55	obligate_aerobe	68	3993	-4	-3	-2	0	0	0	2	0	0	0	0	0	0	0	1	0	3	4	3	4	4	0	0	0	0	0	0	0	0	0	0	0	0	0	0	0	0	0	0	-1	-3	-3
Sphaerobacter_thermophilus_DSM_20745_2	bacterial	Chloroflexi	thermophile	55	obligate_aerobe	68	3993	-4	-3	-3	0	0	0	4	0	0	4	0	0	0	0	2	0	4	4	4	4	4	0	0	0	0	1	1	0	1	0	0	0	0	0	0	0	0	0	2	-2	-4	-4
Thermomicrobium_roseum_DSM_5159	bacterial	Chloroflexi	thermophile	70	aerobe	63.6	2006	-3	-3	-2	0	0	0	0	0	0	1	0	0	0	0	0	0	4	4	4	4	4	0	0	0	0	0	1	0	0	0	0	0	0	0	0	-1	0	-2	0	-2	-3	-3
Desulfurispirillum_indicum_S5	bacterial	Chrysiogenetes	mesophile		anaerobe	56	2928	-3	-3	-2	0	0	0	0	0	0	0	0	0	0	0	1	0	4	4	3	4	4	0	2	0	0	0	0	0	0	0	0	0	0	0	0	0	0	-1	0	-1	0	-2
Acidianus_hospitalis_W1	archaeal	Crenarchaeota	thermophile	65	facultative	34	2137	-4	-4	-3	0	0	0	0	0	0	0	0	0	0	0	0	0	0	0	0	1	0	0	0	0	0	0	0	2	0	0	2	1	0	0	1	0	0	0	0	-1	0	0
Acidilobus_saccharovorans_345_15	archaeal	Crenarchaeota	hyperthermophile	80	anaerobe	57	1496	-4	-4	-4	0	0	0	0	0	0	0	1	0	2	0	0	0	2	0	0	1	1	0	0	0	0	0	-1	0	0	0	0	0	0	0	0	0	0	0	0	-1	0	0
Aeropyrum_pernix_K1	archaeal	Crenarchaeota	hyperthermophile	85	aerobe	56.3	1669	-4	-3	-3	0	0	0	0	0	0	0	0	0	0	1	2	1	2	2	0	3	2	0	0	0	0	0	-3	0	0	0	2	0	0	0	0	0	0	-1	-2	-2	-1	-1
Caldivirga_maquilingensis_IC_167	archaeal	Crenarchaeota	hyperthermophile	85	aerobe	43	2077	-4	-2	-3	0	0	0	0	0	0	1	0	3	2	0	3	1	3	3	1	2	1	0	0	0	0	0	-1	0	-2	0	0	0	0	0	0	0	0	0	0	-1	0	-1
Desulfurococcus_kamchatkensis_1221n	archaeal	Crenarchaeota	hyperthermophile	85	obligate_anaerobe	45	1365	-4	-3	-3	0	0	0	0	0	0	0	1	0	0	0	2	0	3	4	2	3	3	0	0	0	0	0	-1	0	0	0	1	0	0	0	0	0	-1	-1	0	0	0	0
Desulfurococcus_mucosus_DSM_2162	archaeal	Crenarchaeota	hyperthermophile	85	anaerobe	53	1314	-4	-3	-3	0	0	0	0	0	0	1	0	0	0	0	1	0	2	3	0	3	2	0	0	0	0	0	-2	0	0	0	0	0	0	0	0	0	0	-1	0	-4	0	0
Hyperthermus_butylicus_DSM_5456	archaeal	Crenarchaeota	hyperthermophile	101.5	anaerobe	53.7	1667	-4	-3	-2	0	0	0	0	0	0	0	2	1	0	0	1	0	1	1	0	1	0	0	0	0	0	1	0	0	0	0	2	0	1	0	0	0	0	0	0	-4	-1	-1
Ignicoccus_hospitalis_KIN4_I	archaeal	Crenarchaeota	hyperthermophile		anaerobe	56.5	1297	-4	-3	-4	0	0	0	0	0	0	0	0	3	1	0	1	0	2	1	0	1	0	0	0	0	0	0	-2	0	0	0	0	0	0	0	0	0	3	0	0	1	0	0
Ignisphaera_aggregans_DSM_17230	archaeal	Crenarchaeota	hyperthermophile	92	obligate_anaerobe	35.7	1875	-4	-4	-2	0	0	0	0	0	0	0	1	0	0	0	2	0	3	3	0	3	1	0	0	0	2	0	-3	0	-1	0	0	0	0	0	0	0	0	0	0	0	0	0
Metallosphaera_cuprina_Ar_4	archaeal	Crenarchaeota	thermophile	65	facultative	41	1840	-4	-2	-2	0	0	0	0	0	0	1	0	0	0	0	0	0	2	1	0	2	0	0	-1	0	0	0	0	0	0	0	0	0	0	0	0	0	0	-1	0	0	0	-1
Metallosphaera_sedula_DSM_5348	archaeal	Crenarchaeota	thermophile	70	aerobe	46.3	2191	-4	-3	-3	0	0	0	0	0	0	0	0	0	0	0	0	0	0	0	0	0	0	0	0	0	0	0	0	0	0	0	0	0	0	0	0	0	0	-2	0	-1	0	0
Pyrobaculum_aerophilum_str_IM2	archaeal	Crenarchaeota	hyperthermophile	89	facultative	51.4	2222	-4	-3	-3	0	0	0	0	0	0	0	0	0	0	0	1	-1	4	0	0	2	0	0	0	0	0	0	0	0	0	0	1	1	0	0	0	0	0	0	0	-4	-2	0
Pyrobaculum_arsenaticum_DSM_13514	archaeal	Crenarchaeota	hyperthermophile	95	anaerobe	58.3	2121	-4	-3	-3	0	0	0	0	0	0	0	0	0	0	1	2	0	2	1	0	1	1	0	0	0	1	0	-1	0	0	0	0	0	0	0	0	0	3	0	0	-4	-2	0
Pyrobaculum_calidifontis_JCM_11548	archaeal	Crenarchaeota	hyperthermophile	92.5	facultative	57.2	2009	-4	-3	-3	0	0	0	0	0	0	0	0	1	0	0	0	0	2	0	0	0	0	0	0	0	0	0	0	1	0	0	0	0	0	0	0	0	4	0	0	-4	-3	0
Pyrobaculum_islandicum_DSM_4184	archaeal	Crenarchaeota	hyperthermophile	100	anaerobe	49.6	1826	-4	-3	-3	0	0	0	0	0	0	0	0	1	0	0	0	0	4	3	0	3	3	0	0	0	0	0	-1	0	0	0	1	1	0	0	0	0	0	2	0	-2	0	0
Staphylothermus_hellenicus_DSM_12710	archaeal	Crenarchaeota	hyperthermophile	85	anaerobe	36	1580	-4	-4	-3	0	0	0	0	0	0	0	0	1	0	2	3	0	3	2	0	1	0	0	0	0	0	1	0	0	0	0	1	0	0	0	0	0	0	0	0	0	0	0
Staphylothermus_marinus_F1	archaeal	Crenarchaeota	hyperthermophile	92	anaerobe	35	1570	-4	-4	-3	0	0	0	0	0	0	0	0	1	2	1	2	0	1	1	0	0	0	0	0	0	0	0	-1	1	0	0	0	0	0	0	0	0	0	-1	0	0	0	0
Sulfolobus_acidocaldarius_DSM_639	archaeal	Crenarchaeota	thermophile	72.5	obligate_aerobe	36.7	2225	-4	-3	-2	0	0	0	0	0	0	0	0	0	0	0	0	0	0	0	0	0	0	0	0	0	0	0	0	0	0	0	0	0	0	0	0	0	0	0	0	0	0	0
Sulfolobus_islandicus_LD85	archaeal	Crenarchaeota	hyperthermophile	80	aerobe	35.2	2722	-4	-4	-3	0	0	0	0	0	0	0	0	0	0	0	0	1	2	3	0	3	3	0	0	0	0	0	0	0	1	2	1	1	0	0	0	0	0	0	0	-1	0	0
Sulfolobus_islandicus_LS215	archaeal	Crenarchaeota	hyperthermophile	80	aerobe	35	2736	-4	-4	-2	0	0	0	0	0	0	0	0	0	0	0	1	0	0	0	0	0	0	0	0	0	0	0	0	1	0	0	1	1	0	0	0	0	0	0	0	0	0	0
Sulfolobus_islandicus_M1425	archaeal	Crenarchaeota	hyperthermophile	80	aerobe	35	2608	-4	-4	-2	0	0	0	0	0	0	0	0	0	0	0	0	0	0	0	0	0	0	0	0	0	0	0	0	2	0	0	0	1	0	0	0	0	0	0	0	0	0	0
Sulfolobus_islandicus_M1627	archaeal	Crenarchaeota	hyperthermophile	80	aerobe	35	2692	-4	-4	-3	0	0	0	0	0	0	0	0	0	0	0	0	0	0	0	0	0	0	1	0	0	0	0	0	1	0	0	1	2	0	0	0	0	0	0	0	0	0	0
Sulfolobus_islandicus_M164	archaeal	Crenarchaeota	thermophile	80	aerobe	35	2586	-4	-4	-3	0	0	0	0	0	0	0	0	0	0	0	0	0	0	0	0	0	0	0	0	0	0	0	0	1	0	0	1	1	0	0	0	0	0	0	0	0	0	0
Sulfolobus_islandicus_YG5714	archaeal	Crenarchaeota	hyperthermophile	77.5	facultative	35.4	2702	-4	-4	-2	0	0	0	0	0	0	0	1	0	0	1	0	0	0	2	0	0	0	0	0	1	0	0	0	1	0	0	1	0	0	0	0	0	0	0	0	0	0	0
Sulfolobus_islandicus_YN1551	archaeal	Crenarchaeota	hyperthermophile	80	aerobe	35	2736	-4	-4	-3	0	0	0	0	0	0	0	0	0	0	0	0	1	0	1	0	0	2	0	0	0	0	0	0	0	1	0	1	1	0	0	0	0	0	0	0	0	0	0
Sulfolobus_solfataricus_P2	archaeal	Crenarchaeota	hyperthermophile	68.5	obligate_aerobe	35.8	2992	-4	-4	-2	0	0	0	0	0	0	0	0	0	0	0	0	1	0	2	1	0	0	0	0	0	0	0	0	0	2	0	0	1	0	0	0	0	0	0	0	0	0	0
Sulfolobus_tokodaii_str_7	archaeal	Crenarchaeota	hyperthermophile	80	aerobe	32.8	2694	-4	-4	-3	0	0	0	0	0	0	0	0	0	0	0	0	1	0	2	0	0	1	0	0	0	0	0	0	0	0	0	0	0	0	0	0	0	0	0	0	0	0	0
Thermofilum_pendens_Hrk_5	archaeal	Crenarchaeota	hyperthermophile	88	anaerobe	57.7	1781	-4	-2	-3	0	0	0	0	0	0	0	0	0	0	0	2	0	2	1	2	1	0	0	0	0	0	0	-1	0	0	0	0	0	0	0	1	0	0	0	0	3	4	2
Thermoproteus_neutrophilus_V24Sta	archaeal	Crenarchaeota	hyperthermophile	85	anaerobe	59	1769	-4	-3	-2	0	0	0	0	0	0	0	0	2	0	0	1	0	3	1	0	2	0	0	0	0	1	0	-1	0	0	0	1	0	0	0	0	1	3	0	0	-4	-1	0
Thermoproteus_uzoniensis_768_20	archaeal	Crenarchaeota	thermophile	86	obligate_anaerobe	59	1936	-4	-3	-4	0	0	0	0	0	0	0	0	2	0	0	0	0	0	-1	0	0	0	0	0	0	0	0	-2	0	0	0	0	0	0	0	0	0	0	-2	0	-3	-3	0
Thermosphaera_aggregans_DSM_11486	archaeal	Crenarchaeota	hyperthermophile	85	anaerobe	46.7	1316	-4	-3	-3	0	0	0	0	0	-1	0	0	0	0	0	0	0	2	1	0	0	0	0	0	0	0	0	-3	0	-2	0	0	0	0	0	0	0	1	0	0	0	-1	0
Vulcanisaeta_distributa_DSM_14429	archaeal	Crenarchaeota	hyperthermophile	90	anaerobe	45.4	2374	-4	-3	-3	0	0	0	0	0	0	0	0	1	0	0	3	0	4	3	2	4	2	1	0	0	1	0	-1	0	0	0	0	0	0	0	0	0	0	0	0	-1	0	0
Vulcanisaeta_moutnovskia_768_28	archaeal	Crenarchaeota	hyperthermophile		obligate_anaerobe	42	2298	-4	-3	-3	0	0	0	0	0	0	0	0	1	0	0	1	0	4	0	2	3	0	2	0	0	1	1	-1	0	0	0	1	0	0	0	0	0	0	0	0	-1	0	0
Acaryochloris_marina_MBIC11017	bacterial	Cyanobacteria	mesophile		aerobe	47	6503	-4	-3	-1	0	0	0	0	0	0	0	0	0	0	3	0	0	0	4	1	4	4	1	0	0	0	0	-2	0	0	0	0	0	0	0	0	0	1	0	0	-4	0	-2
Anabaena_variabilis_ATCC_29413	bacterial	Cyanobacteria	mesophile		aerobe	41.4	6365	-4	-3	-1	0	0	0	4	4	0	0	1	4	4	4	4	4	3	4	4	4	4	0	0	0	1	1	-2	0	3	3	2	2	1	1	0	0	4	4	4	-2	-1	-3
Cyanobacterium_UCYN_A	bacterial	Cyanobacteria				31	1438	-4	-4	-2	0	0	0	0	0	0	0	0	0	1	3	0	-1	4	4	4	4	4	0	0	0	0	0	-1	0	-1	0	0	0	0	0	0	0	0	0	0	0	0	0
Cyanothece_sp_ATCC_51142_circular	bacterial	Cyanobacteria	mesophile		facultative	40	5500	-4	-4	-2	0	0	0	4	0	0	2	0	0	1	2	3	0	0	2	0	2	3	0	0	0	0	0	-1	0	1	0	0	0	0	0	0	0	0	3	0	-1	0	-2
Cyanothece_sp_PCC_7424	bacterial	Cyanobacteria	mesophile		anaerobe	41.2	5942	-4	-4	-1	0	0	0	4	0	1	3	0	4	4	4	4	4	3	2	1	2	3	0	0	0	1	0	-1	2	1	3	2	2	0	1	2	1	3	2	3	-2	0	-4
Cyanothece_sp_PCC_7425	bacterial	Cyanobacteria	mesophile		anaerobe	48.6	5374	-4	-3	0	0	0	0	0	0	1	0	2	1	3	4	2	3	-3	-1	0	-3	0	0	0	0	0	0	0	0	0	0	0	0	0	0	0	0	3	0	0	-4	-1	-2
Cyanothece_sp_PCC_7822	bacterial	Cyanobacteria	mesophile		aerobe	40	6091	-4	-4	0	0	0	0	4	0	1	0	1	3	4	4	3	2	0	2	0	2	1	0	0	1	1	0	0	1	0	0	0	0	1	0	0	0	2	1	0	-2	0	-2
Cyanothece_sp_PCC_8801	bacterial	Cyanobacteria	mesophile		aerobe	39	4679	-4	-4	-1	0	0	0	4	3	1	0	0	2	4	4	3	1	4	4	4	4	4	0	0	1	0	1	-1	1	0	2	0	3	2	2	2	0	3	1	2	-1	0	-3
Cyanothece_sp_PCC_8802	bacterial	Cyanobacteria	mesophile		aerobe	39	4669	-4	-4	-1	0	0	0	4	2	0	0	0	0	3	4	2	1	3	4	3	4	4	0	0	0	0	0	0	0	0	2	1	1	0	0	1	1	2	1	2	-1	0	-3
Gloeobacter_violaceus_PCC_7421	bacterial	Cyanobacteria	mesophile			64	4659	-4	-3	0	0	0	1	0	0	1	0	0	0	2	3	1	0	2	3	3	4	4	1	2	1	2	0	-2	0	0	0	0	0	0	0	0	2	4	0	0	-2	-2	-2
Microcystis_aeruginosa_NIES_843	bacterial	Cyanobacteria	mesophile		aerobe	42.3	5842	-4	-4	-2	0	0	0	4	4	-1	0	2	4	4	4	4	4	4	4	2	4	4	2	2	4	1	4	0	0	1	2	0	2	2	2	0	0	4	4	4	-2	-1	-1
Nostoc_azollae_0708	bacterial	Cyanobacteria	mesophile		aerobe	38	5354	-4	-2	0	0	0	1	4	1	1	3	4	4	4	4	4	4	3	4	4	4	4	0	0	0	0	0	1	0	4	3	0	3	0	0	0	0	0	3	0	-2	0	-2
Nostoc_punctiforme_PCC_73102	bacterial	Cyanobacteria	mesophile		aerobe	41	8234	-4	-3	-1	0	0	0	4	4	1	0	0	4	4	4	4	4	4	4	4	4	4	1	0	0	1	1	0	0	4	4	1	4	0	0	0	1	4	4	3	-4	-1	-2
Nostoc_sp_PCC_7120	bacterial	Cyanobacteria	mesophile		aerobe	42.5	6413	-4	-3	-1	0	0	0	4	4	0	0	0	4	4	4	4	4	4	4	4	4	4	0	0	1	1	1	0	0	2	3	0	2	4	3	0	0	4	4	4	-2	0	-2
Prochlorococcus_marinus_str_AS9601	bacterial	Cyanobacteria	mesophile			31.3	1669	-3	-4	-4	0	0	0	0	0	-1	0	1	0	0	0	0	-2	1	1	1	3	1	0	0	0	0	0	-3	0	-2	-1	0	-1	0	0	0	0	0	0	0	0	0	0
Prochlorococcus_marinus_str_MIT_9211	bacterial	Cyanobacteria	mesophile			38	1688	-4	-3	-1	0	0	1	0	0	0	0	0	0	2	1	-1	-3	3	3	3	4	4	0	0	0	0	0	-1	0	-2	-1	0	0	0	0	0	0	0	0	0	0	0	0
Prochlorococcus_marinus_str_MIT_9215	bacterial	Cyanobacteria	mesophile			31.1	1738	-3	-4	-4	-1	0	0	0	0	0	0	3	0	0	0	0	-1	2	2	1	3	2	0	0	0	0	0	-4	0	-3	-1	0	0	0	0	0	0	0	0	0	0	0	0
Prochlorococcus_marinus_str_MIT_9301	bacterial	Cyanobacteria	mesophile			31.3	1641	-3	-4	-4	0	0	0	0	0	0	0	0	0	0	1	-1	-2	2	3	1	3	2	0	-1	0	0	0	-4	0	-3	-1	0	0	0	-1	0	0	0	0	0	0	0	0
Prochlorococcus_marinus_str_MIT_9303	bacterial	Cyanobacteria	mesophile			50	2682	-3	-1	0	0	0	0	0	0	0	0	0	0	0	2	0	0	4	4	4	4	4	0	0	0	0	0	-1	0	0	0	0	0	0	0	0	0	0	0	0	-3	-2	0
Prochlorococcus_marinus_str_MIT_9312	bacterial	Cyanobacteria	mesophile			31.2	1709	-3	-4	-3	0	0	0	0	0	0	0	0	0	0	0	0	-1	3	3	2	3	3	0	0	0	0	0	-4	0	-2	-1	0	0	0	0	0	0	0	0	0	0	0	0
Prochlorococcus_marinus_str_MIT_9313	bacterial	Cyanobacteria	mesophile			50.7	2410	-3	-1	0	0	0	1	0	0	0	0	1	0	3	3	0	0	4	4	4	4	4	0	0	0	0	0	0	0	-1	0	0	0	0	0	0	0	0	-1	0	-3	0	0
Prochlorococcus_marinus_str_MIT_9515	bacterial	Cyanobacteria	mesophile			30.8	1704	-3	-4	-3	0	0	0	0	0	0	0	0	0	0	1	0	-2	3	2	1	2	2	0	0	0	0	0	-2	0	-3	-2	0	0	0	0	0	0	0	0	0	0	0	0
Prochlorococcus_marinus_str_NATL1A	bacterial	Cyanobacteria	mesophile			35.1	1864	-4	-4	-3	0	0	0	0	0	-1	0	1	0	1	2	-1	-2	4	4	4	4	4	0	0	0	0	-1	-2	0	-1	-1	0	0	0	0	0	0	0	0	0	-1	0	0
Prochlorococcus_marinus_str_NATL2A	bacterial	Cyanobacteria	mesophile			35.1	1842	-3	-4	-2	0	0	0	0	0	-1	0	1	0	1	1	-1	-2	4	4	3	4	4	0	0	0	0	0	-3	0	-1	-1	0	0	0	0	0	0	0	0	0	-1	0	0
Prochlorococcus_marinus_subsp_marinus_str_CCMP1375	bacterial	Cyanobacteria	mesophile			36.4	1751	-4	-4	-2	0	0	0	0	0	0	0	1	0	1	3	0	-2	3	4	3	4	4	0	0	0	0	0	-2	0	-1	-1	0	0	0	0	0	0	0	0	0	0	0	0
Prochlorococcus_marinus_subsp_pastoris_str_CCMP1986	bacterial	Cyanobacteria	mesophile			30.8	1657	-3	-4	-3	0	0	0	0	0	0	0	0	0	1	0	0	-1	2	3	1	3	3	0	0	0	0	0	-3	0	-3	-2	0	0	0	0	0	0	0	0	0	0	0	0
Synechococcus_elongatus_PCC_6301	bacterial	Cyanobacteria	mesophile		facultative	55.1	2696	-4	-3	-1	0	0	0	0	0	0	1	0	-1	0	0	0	1	1	4	1	1	3	0	0	0	0	0	-1	0	0	0	0	0	0	0	0	0	0	0	0	-4	-4	-3
Synechococcus_elongatus_PCC_7942	bacterial	Cyanobacteria	mesophile		facultative	55	2695	-4	-2	-2	0	0	0	0	0	0	0	0	0	0	1	0	0	1	3	2	2	3	0	0	0	0	1	-2	0	-1	0	0	0	0	0	0	0	0	-1	0	-4	-3	-3
Synechococcus_sp_CC9311	bacterial	Cyanobacteria	mesophile			52	2606	-4	-2	0	0	0	0	0	0	0	0	0	0	2	2	0	-1	4	3	4	4	4	0	0	0	0	0	0	0	-1	0	0	0	0	0	0	0	0	-1	0	-4	0	0
Synechococcus_sp_CC9605	bacterial	Cyanobacteria	mesophile			59.2	2510	-4	-2	0	0	0	0	0	0	0	0	0	0	0	1	0	-1	4	3	1	4	4	0	0	0	0	0	-1	0	-1	0	0	0	0	0	0	0	0	-2	0	-4	-3	-3
Synechococcus_sp_CC9902	bacterial	Cyanobacteria	mesophile			54.2	2234	-4	-3	0	0	0	0	0	0	0	0	0	0	0	0	0	-1	4	4	3	4	4	0	0	0	0	0	-1	0	-1	0	0	0	0	0	0	0	0	-1	0	-4	-2	-3
Synechococcus_sp_JA_2_3Ba_2_13	bacterial	Cyanobacteria	thermophile		facultative	58.5	3046	-4	-3	0	0	0	0	0	0	0	1	4	0	0	1	3	3	-1	-1	0	-2	0	0	0	0	0	0	0	0	0	0	0	0	0	0	0	0	0	0	0	-4	-2	-2
Synechococcus_sp_JA_3_3Ab	bacterial	Cyanobacteria	thermophile		facultative	60.2	2932	-4	-3	-1	0	0	0	0	0	0	1	1	0	0	1	0	0	0	0	2	0	0	0	0	0	0	0	0	0	0	0	0	0	0	0	0	0	3	1	0	-4	-2	0
Synechococcus_sp_PCC_7002	bacterial	Cyanobacteria	mesophile	38	facultative	49.1	3008	-4	-4	-1	0	0	0	0	0	0	0	0	0	0	0	0	0	-2	0	0	-1	0	0	0	0	0	0	-3	0	-2	-1	0	0	0	0	0	0	0	-1	0	-4	0	-2
Synechococcus_sp_RCC307	bacterial	Cyanobacteria	mesophile		facultative	60.2	2224	-3	-1	0	0	0	0	0	0	0	0	0	0	0	0	0	0	3	2	2	4	2	-1	0	0	0	0	0	0	-1	0	0	0	0	0	0	0	0	-1	0	-3	-2	-3
Synechococcus_sp_WH_7803	bacterial	Cyanobacteria	mesophile			60.2	2366	-3	-1	0	0	0	0	0	0	0	0	0	0	1	3	0	-1	4	4	2	4	3	0	0	0	0	0	-2	0	0	0	0	0	0	0	0	0	0	-1	0	-4	-1	-1
Synechococcus_sp_WH_8102	bacterial	Cyanobacteria	mesophile			59.4	2434	-3	-3	0	0	0	0	0	0	0	0	0	0	1	3	0	0	4	1	0	4	2	0	0	0	0	0	0	0	0	0	0	0	0	0	0	0	0	-2	0	-4	-2	-3
Synechocystis_sp_PCC_6803	bacterial	Cyanobacteria	mesophile		facultative	47.5	3573	-4	-4	-2	0	0	0	0	0	0	0	0	0	0	0	0	0	-3	-1	0	-2	0	0	0	0	0	0	0	0	0	0	0	0	0	0	0	0	0	0	0	-4	0	-2
Thermosynechococcus_elongatus_BP_1	bacterial	Cyanobacteria	thermophile	55		53.9	2593	-4	-4	-2	0	0	0	0	0	1	3	2	0	0	0	3	1	-1	-1	0	-3	0	1	0	0	0	0	-2	0	-1	0	0	0	0	0	0	0	0	0	0	-4	-1	-3
Trichodesmium_erythraeum_IMS101	bacterial	Cyanobacteria	mesophile		aerobe	34.3	7750	0	-4	-2	0	0	2	4	2	1	2	3	4	4	4	4	4	1	4	2	3	4	0	1	1	2	3	0	0	3	1	0	1	0	0	0	0	1	0	0	0	0	-2
Anaeromyxobacter_dehalogenans_2CP_1	bacterial	Delta-proteobacteria	mesophile	30	anaerobe	74.9	5013	-4	-2	0	0	0	0	0	0	0	0	0	3	2	1	2	2	0	-1	0	0	0	2	2	2	2	2	0	0	0	0	0	0	0	0	0	1	4	0	0	0	0	-2
Anaeromyxobacter_dehalogenans_2CP_C	bacterial	Delta-proteobacteria	mesophile	30	anaerobe	74.9	5013	-4	-2	0	-1	0	0	0	0	0	0	0	2	3	2	2	1	0	0	0	0	0	2	2	1	3	2	-1	0	0	0	0	0	0	0	0	2	4	1	0	-1	-1	-2
Anaeromyxobacter_sp_Fw109_5	bacterial	Delta-proteobacteria	mesophile		anaerobe	73.5	5277	-4	0	0	0	0	4	1	0	0	1	0	0	4	4	2	0	1	0	0	2	0	1	0	0	1	1	0	0	0	0	0	0	0	2	0	2	3	0	1	0	0	0
Anaeromyxobacter_sp_K	bacterial	Delta-proteobacteria	mesophile		anaerobe	74	5061	-4	-3	0	0	0	0	0	0	0	0	0	2	0	0	2	1	0	-2	0	0	0	2	2	3	3	4	0	0	0	0	0	0	0	0	0	2	4	0	0	0	0	-2
Bdellovibrio_bacteriovorus_HD100	bacterial	Delta-proteobacteria	mesophile	29	aerobe	50.6	3782	-4	-3	-2	0	0	0	0	0	0	0	0	0	1	2	0	-1	4	4	3	4	4	0	0	0	0	0	-3	0	-1	0	0	0	0	0	0	0	0	0	0	0	0	0
Desulfarculus_baarsii_DSM_2075	bacterial	Delta-proteobacteria	mesophile		anaerobe	65	3655	-4	-3	0	0	0	0	2	0	1	0	0	4	3	3	3	3	0	3	3	4	4	1	0	2	2	1	0	4	3	2	3	3	3	3	3	0	4	0	1	1	0	-1
Desulfatibacillum_alkenivorans_AK_01	bacterial	Delta-proteobacteria	mesophile	27	anaerobe	54	6517	-4	-4	-2	0	0	0	0	0	0	0	0	0	1	1	0	0	4	4	2	4	4	0	0	0	0	0	-1	0	-1	-1	0	0	0	0	0	0	0	0	0	-3	-1	0
Desulfobacca_acetoxidans_DSM_11109	bacterial	Delta-proteobacteria	mesophile	37	anaerobe	52.9	3282	-4	-2	0	0	0	0	4	0	0	0	0	0	3	2	0	0	4	3	1	4	4	0	0	0	0	0	0	0	0	2	0	1	0	0	0	0	0	0	0	-4	-1	-2
Desulfobacterium_autotrophicum_HRM2	bacterial	Delta-proteobacteria	mesophile	25	anaerobe	48.9	5589	0	-4	-2	0	0	0	0	0	0	0	0	0	2	2	1	0	2	4	4	4	4	0	0	0	0	0	-1	0	0	-2	0	0	0	0	0	0	0	-1	0	-2	0	-1
Desulfobulbus_propionicus_DSM_2032	bacterial	Delta-proteobacteria	mesophile	39	anaerobe	59	3851	-2	-3	-2	0	0	0	0	0	0	0	0	0	0	1	0	0	3	4	3	4	4	0	0	0	0	0	3	0	3	0	0	0	0	0	0	0	3	-1	0	-3	-2	-1
Desulfococcus_oleovorans_Hxd3	bacterial	Delta-proteobacteria	mesophile		anaerobe	56.1	3944	-4	-4	-1	0	0	3	0	0	0	0	0	4	0	2	2	3	4	4	4	4	4	0	0	0	0	0	0	0	0	0	0	0	0	0	0	0	0	-1	0	-4	-2	-1
Desulfohalobium_retbaense_DSM_5692	bacterial	Delta-proteobacteria	mesophile	38.5	obligate_anaerobe	57.3	2864	-4	-3	-3	0	0	0	1	2	0	0	0	2	1	1	2	0	4	4	4	4	4	0	0	0	0	0	0	0	0	0	0	1	0	0	0	0	0	-2	0	-4	-2	-1
Desulfomicrobium_baculatum_DSM_4028	bacterial	Delta-proteobacteria	mesophile	32.5	obligate_anaerobe	58.6	3942	-3	-3	-2	0	0	0	0	0	0	0	0	0	0	0	0	0	4	4	4	4	4	0	0	0	0	0	0	0	0	0	0	0	0	0	0	0	1	0	0	-2	-1	0
Desulfotalea_psychrophila_LSv54	bacterial	Delta-proteobacteria	psychrophile	10	anaerobe	46.6	3523	-1	-2	0	0	0	0	1	0	0	0	0	1	3	4	0	0	4	4	4	4	4	0	0	0	0	0	0	0	3	2	0	2	0	0	0	0	0	0	0	-2	0	-1
Desulfovibrio_aespoeensis_Aspo_2	bacterial	Delta-proteobacteria	mesophile	30	obligate_anaerobe	62	3629	-4	-3	-3	0	0	0	0	0	0	0	0	0	1	3	3	1	4	4	4	4	4	0	0	0	1	1	0	1	0	1	0	1	0	1	1	0	0	0	0	1	0	-2
Desulfovibrio_desulfuricans_subsp_desulfuricans_str_ATCC_27774	bacterial	Delta-proteobacteria	mesophile	37	anaerobe	58	2873	-3	-3	-3	0	0	0	0	0	0	0	0	0	0	0	1	0	4	4	4	4	4	0	0	0	1	0	0	0	0	0	0	0	0	0	0	0	0	-1	0	0	0	-2
Desulfovibrio_desulfuricans_subsp_desulfuricans_str_G20	bacterial	Delta-proteobacteria	mesophile	32.5	anaerobe	57.8	3730	-3	-3	-3	0	0	0	0	0	0	0	1	0	1	3	1	0	4	4	4	4	4	0	0	0	0	0	-1	0	0	0	0	0	0	0	0	0	0	-2	0	-4	-3	-3
Desulfovibrio_magneticus_RS_1	bacterial	Delta-proteobacteria	mesophile		anaerobe	62	5248	-4	-3	0	0	0	0	1	0	2	0	0	2	3	4	3	3	4	4	4	4	4	1	0	0	0	1	0	0	1	0	1	0	0	0	0	0	3	-1	0	-3	-1	-3
Desulfovibrio_salexigens_DSM_2638	bacterial	Delta-proteobacteria	mesophile	37	anaerobe	47	4289	-4	-4	-3	0	0	0	0	0	0	0	0	1	1	0	0	0	4	4	4	4	4	0	0	0	0	0	-2	0	0	0	0	0	0	0	0	0	0	0	0	-2	0	0
Desulfovibrio_vulgaris_DP4	bacterial	Delta-proteobacteria	mesophile		anaerobe	63	3462	-2	-3	-3	0	0	0	0	0	0	2	1	0	1	2	1	1	4	4	4	4	4	0	0	0	0	0	0	0	0	0	0	0	0	0	0	0	0	0	0	-3	-3	-4
Desulfovibrio_vulgaris_str_Hildenborough	bacterial	Delta-proteobacteria	mesophile	32.5	anaerobe	63.1	3570	-3	-3	-3	0	0	0	0	0	0	1	1	0	0	1	1	1	4	4	4	4	4	0	0	0	0	0	0	0	0	0	0	0	0	0	0	0	0	-1	0	-3	-4	-4
Desulfovibrio_vulgaris_str_Miyazaki_F	bacterial	Delta-proteobacteria	mesophile		anaerobe	67	4040	-4	-3	-2	0	0	0	0	0	4	4	3	4	2	4	4	4	4	4	4	4	4	3	2	2	3	2	2	0	4	3	0	2	2	4	4	1	4	2	2	1	-1	-4
Desulfurivibrio_alkaliphilus_AHT2	bacterial	Delta-proteobacteria	mesophile		anaerobe		3097	-4	-3	0	0	0	0	0	0	1	0	0	1	1	3	1	1	3	4	3	4	4	1	0	0	0	0	1	0	1	0	0	0	0	0	0	1	4	-1	0	-4	-2	-3
Geobacter_bemidjiensis_Bem	bacterial	Delta-proteobacteria	mesophile	30	anaerobe	60.3	4615	-2	-3	-3	0	0	1	4	0	0	3	1	2	4	4	2	3	4	4	4	4	4	0	0	0	0	1	0	0	0	0	0	0	0	0	0	1	3	4	1	-1	0	-1
Geobacter_lovleyi_SZ	bacterial	Delta-proteobacteria	mesophile	35	anaerobe	54.8	3917	-3	-2	-1	0	0	0	0	0	0	0	0	0	0	0	1	0	4	4	4	4	4	0	0	0	0	0	0	0	0	0	0	0	0	0	0	0	0	-1	0	-4	-1	-3
Geobacter_metallireducens_GS_15	bacterial	Delta-proteobacteria	mesophile	30	anaerobe	59.5	3997	-4	-3	-2	0	0	0	4	0	0	0	0	0	2	2	1	0	3	4	3	4	4	0	0	0	0	0	1	0	0	1	0	0	0	0	0	0	1	-2	0	-4	-3	-2
Geobacter_sp_FRC_32	bacterial	Delta-proteobacteria	mesophile		anaerobe	53	4304	-3	-3	-2	0	0	0	4	0	0	0	1	1	4	3	0	1	4	4	3	4	4	0	0	0	0	0	0	0	0	0	0	0	0	0	1	0	0	0	0	-3	-1	-1
Geobacter_sp_M18	bacterial	Delta-proteobacteria	mesophile		anaerobe	61	5277	-2	-4	-3	0	0	0	4	0	0	1	0	2	4	4	3	1	4	4	3	4	4	0	0	0	0	0	0	0	2	0	0	0	2	2	0	0	2	0	0	-3	-1	-2
Geobacter_sp_M21	bacterial	Delta-proteobacteria	mesophile		anaerobe	60	4745	-1	-3	-2	0	0	3	4	3	2	4	0	3	4	4	4	3	4	4	3	4	4	2	0	0	1	1	0	0	0	0	0	0	1	0	0	0	3	3	2	-3	-2	-2
Geobacter_sulfurreducens_PCA	bacterial	Delta-proteobacteria	mesophile	30	anaerobe	60.9	3814	-4	-4	-3	0	0	0	0	0	0	0	0	0	0	0	0	-1	3	4	3	4	4	0	0	0	0	0	0	0	0	0	0	0	0	0	0	-1	0	-2	0	-3	-2	-1
Geobacter_uraniireducens_Rf4	bacterial	Delta-proteobacteria	mesophile		anaerobe	54	5136	-4	-2	-2	0	0	0	4	0	0	1	0	3	4	4	3	0	4	4	3	4	4	0	0	0	0	0	0	0	0	0	0	1	0	0	0	0	0	1	0	-3	-1	-2
Haliangium_ochraceum_DSM_14365	bacterial	Delta-proteobacteria	mesophile	32	obligate_aerobe	69.5	9446	-3	1	0	0	0	4	0	0	4	1	1	3	4	4	3	4	-1	0	0	0	1	0	1	0	2	1	0	0	0	0	0	0	0	0	0	1	4	0	0	0	1	1
Hippea_maritima_DSM_10411	bacterial	Delta-proteobacteria	thermophile	55	anaerobe	37.5	1694	-4	-4	-3	0	0	0	0	0	0	0	0	0	1	1	0	-1	1	2	0	2	3	0	0	0	0	0	0	1	0	0	2	0	0	0	0	0	0	-1	0	0	0	0
Lawsonia_intracellularis_PHE_MN1_00	bacterial	Delta-proteobacteria	mesophile	37	facultative	33	1457	-1	-3	0	1	1	4	2	2	2	3	0	0	0	1	1	0	4	4	4	4	4	1	2	1	2	1	1	1	0	0	0	0	1	0	1	0	0	0	0	0	0	0
Myxococcus_fulvus_HW_1	bacterial	Delta-proteobacteria	mesophile		aerobe	70	9003	-4	-2	-1	0	0	0	0	0	0	0	0	1	1	3	0	2	0	0	0	1	3	0	0	0	1	0	0	0	0	0	0	0	0	0	0	0	1	0	0	1	0	-2
Myxococcus_xanthus_DK_1622	bacterial	Delta-proteobacteria	mesophile	25	obligate_aerobe	68.9	9139	-4	-3	0	0	0	0	0	0	0	0	0	0	1	0	0	1	0	0	0	1	3	0	0	0	0	0	0	0	0	0	0	0	0	0	0	0	1	0	0	0	-1	-1
Pelobacter_carbinolicus_DSM_2380	bacterial	Delta-proteobacteria	mesophile		anaerobe	55.1	3662	-4	-3	-2	0	0	0	4	0	0	0	0	0	4	4	0	0	4	4	4	4	4	0	0	0	0	0	0	0	0	0	0	0	0	0	0	0	0	-1	0	-3	-1	-1
Pelobacter_propionicus_DSM_2379	bacterial	Delta-proteobacteria	mesophile	30	anaerobe	59	4008	-2	-2	-2	0	0	1	0	0	0	0	0	0	0	1	0	0	3	4	4	4	4	0	0	0	0	0	1	0	0	0	0	0	0	0	0	0	0	0	0	-3	-2	-1
Sorangium_cellulosum_So_ce_56	bacterial	Delta-proteobacteria	mesophile		aerobe	71	13033	-3	-1	0	0	1	3	1	3	4	3	0	4	4	4	3	4	3	4	3	3	4	3	3	3	3	4	0	0	1	0	0	0	1	1	0	0	4	0	0	0	0	0
Stigmatella_aurantiaca_DW4_3_1	bacterial	Delta-proteobacteria	mesophile		aerobe		10260	-4	-2	0	0	0	0	0	0	0	0	0	0	0	0	1	0	1	2	0	2	2	0	0	1	0	1	0	0	0	0	0	0	0	0	0	0	1	0	0	1	-1	0
Syntrophobacter_fumaroxidans_MPOB	bacterial	Delta-proteobacteria	mesophile	37	anaerobe	59	4990	-4	-2	0	0	0	0	0	0	0	0	0	0	3	4	0	0	4	4	3	4	4	0	0	0	0	0	0	0	0	0	0	0	0	0	0	0	0	-1	0	-1	0	0
Syntrophus_aciditrophicus_SB	bacterial	Delta-proteobacteria	mesophile	35	anaerobe	51.5	3179	-4	-4	-4	0	0	0	0	0	-1	0	0	0	0	0	0	-2	1	4	2	4	4	0	0	0	0	0	0	0	0	0	0	0	0	0	0	0	0	-1	0	-2	-1	-2
Calditerrivibrio_nitroreducens_DSM_19672	bacterial	Deferribacteres	thermophile	55	anaerobe	35.6	2216	-4	-4	-3	0	0	0	2	1	0	0	0	0	2	3	0	-1	3	2	0	3	3	0	0	0	0	0	-4	0	-2	-1	0	0	0	0	0	0	0	0	0	0	0	-1
Deferribacter_desulfuricans_SSM1	bacterial	Deferribacteres	thermophile	55	anaerobe	38.6	2234	-4	-4	-4	0	0	0	0	0	0	0	0	0	0	0	0	-1	3	4	2	3	3	0	0	0	1	0	-3	0	-1	0	0	0	0	0	0	0	0	0	0	0	0	-2
Denitrovibrio_acetiphilus_DSM_12809	bacterial	Deferribacteres	mesophile	36	obligate_anaerobe	42	3222	-4	-3	-2	0	0	0	0	0	0	0	1	0	1	0	0	-1	1	2	1	3	2	0	0	0	0	0	-2	0	-1	0	0	0	0	0	0	0	0	-1	0	-3	0	0
Flexistipes_sinusarabici_DSM_4947	bacterial	Deferribacteres	thermophile	47.5	microaerophilic	39	2526	-4	-4	-4	0	0	1	4	2	0	0	0	1	4	3	2	0	4	4	3	4	4	0	0	0	0	1	-3	0	0	0	0	0	0	0	0	0	0	0	0	-1	0	-1
Deinococcus_deserti_VCD115	bacterial	Deinococcus-thermus	mesophile		aerobe	59.8	3800	-4	-1	0	0	0	0	0	0	0	0	1	0	0	0	0	0	1	4	3	4	4	0	0	0	0	0	0	0	0	0	0	0	0	0	0	0	0	0	0	0	0	-1
Deinococcus_geothermalis_DSM_11300	bacterial	Deinococcus-thermus	thermophile	47	aerobe	66	2467	-4	-3	0	0	0	0	0	0	0	1	2	0	0	0	2	0	-3	3	0	0	4	1	0	0	0	0	0	0	0	0	0	0	0	0	0	0	4	3	0	-1	-3	-4
Deinococcus_maricopensis_DSM_21211	bacterial	Deinococcus-thermus	mesophile	40	aerobe	70	3498	-4	0	-2	0	0	0	0	0	0	0	0	0	1	0	1	0	4	4	4	4	4	0	1	0	0	0	-1	0	0	0	0	0	0	0	0	0	1	3	0	2	2	0
Deinococcus_proteolyticus_MRP	bacterial	Deinococcus-thermus	mesophile		aerobe	65.6	2886	-4	-3	0	0	0	0	0	0	0	0	0	0	0	2	3	3	-4	4	0	1	4	0	0	1	0	0	0	0	1	0	0	0	0	0	0	0	3	1	0	-4	-4	-4
Deinococcus_radiodurans_R1_1	bacterial	Deinococcus-thermus	mesophile	33.5	aerobe	66.6	3060	-4	-4	0	0	0	0	0	0	0	0	0	1	0	1	1	3	-4	2	0	0	4	0	1	0	2	0	1	0	1	0	0	0	0	0	0	0	4	2	1	-4	-4	-4
Marinithermus_hydrothermalis_DSM_14884	bacterial	Deinococcus-thermus	thermophile	67.5	obligate_aerobe	68.6	2269	-4	-3	-2	0	0	0	0	0	3	0	0	0	0	0	1	0	4	4	3	4	4	0	0	0	0	0	0	0	0	0	0	0	0	0	0	0	2	1	0	2	0	0
Meiothermus_ruber_DSM_1279	bacterial	Deinococcus-thermus	thermophile	55	obligate_aerobe	63.4	3097	-4	-3	0	0	0	0	0	0	0	0	0	0	0	0	0	0	0	3	0	2	4	0	0	0	0	0	-2	0	0	0	0	0	0	0	0	2	4	2	0	-3	-1	0
Meiothermus_silvanus_DSM_9946	bacterial	Deinococcus-thermus	thermophile	55	aerobe	62	3249	-4	-3	-2	0	0	0	0	0	0	0	0	0	0	0	0	0	2	4	2	4	4	0	1	0	0	0	-1	0	-2	-1	0	0	0	0	0	0	4	0	0	-4	-3	-1
Oceanithermus_profundus_DSM_14977	bacterial	Deinococcus-thermus	thermophile	60	microaerophilic	70	2303	-4	-2	-2	0	0	0	0	0	0	0	0	0	0	0	1	0	4	4	4	4	4	0	0	0	0	0	-1	0	0	0	0	0	0	0	0	0	3	0	0	-1	-1	-1
Thermus_scotoductus_SA_01	bacterial	Deinococcus-thermus	thermophile	65	anaerobe	64	2346	-4	-4	-3	0	0	0	0	0	0	0	1	0	0	0	2	0	4	4	4	4	4	0	0	0	0	0	-1	0	0	0	0	0	0	0	0	0	3	-2	0	-3	-2	0
Thermus_thermophilus_HB27	bacterial	Deinococcus-thermus	thermophile	68	aerobe	66.6	1894	-4	-4	-4	0	0	0	0	0	0	0	0	0	0	0	2	0	2	3	3	3	4	0	0	0	0	0	-2	0	0	0	0	0	0	0	0	0	3	0	0	-4	-1	0
Thermus_thermophilus_HB8	bacterial	Deinococcus-thermus	thermophile	85	aerobe	69.4	1849	-4	-4	-4	0	0	0	0	0	0	0	0	1	0	0	2	0	3	3	2	3	4	0	0	0	0	0	-3	0	0	0	0	0	0	0	0	0	3	0	0	-4	-1	0
Truepera_radiovictrix_DSM_17093	bacterial	Deinococcus-thermus	thermophile	50	obligate_aerobe	68	3260	-2	-1	0	0	0	0	0	0	2	0	0	0	0	0	3	2	2	4	3	4	4	0	0	1	0	0	-1	0	0	0	0	0	0	0	0	0	0	1	0	0	0	0
Dictyoglomus_thermophilum_H_6_12	bacterial	Dictyoglomi	thermophile	78	anaerobe	33	1959	-4	-4	-4	0	0	0	0	0	0	0	0	0	0	0	0	-1	2	4	2	4	4	0	0	0	0	0	-3	0	-1	-1	0	0	0	0	0	0	0	-1	0	0	0	0
Dictyoglomus_turgidum_DSM_6724	bacterial	Dictyoglomi	thermophile	75	anaerobe	33	1855	-4	-4	-4	0	0	0	0	0	0	0	0	0	0	0	0	-1	3	4	2	4	4	0	0	0	0	0	-2	0	0	-1	0	0	0	0	0	0	0	-1	0	0	0	0
Elusimicrobium_minutum_Pei191	bacterial	Elusimicrobia	mesophile		anaerobe	39	1643	-4	-4	-4	-1	0	0	0	0	0	0	0	0	0	0	0	0	4	4	4	4	4	0	0	0	0	0	-1	0	0	0	0	0	0	0	0	0	0	0	0	2	0	0
Uncultured_Termite_group_1_bacterium_phylotype_Rs_D17	bacterial	Elusimicrobia	mesophile			35.2	1125	-4	-4	-2	0	2	0	2	1	0	0	2	0	0	0	0	-2	1	2	1	2	3	0	0	0	0	0	0	0	0	0	0	0	1	1	0	3	3	3	3	-2	0	0
Arcobacter_butzleri_RM4018	bacterial	Epsilon-proteobacteria	mesophile	28	aerobe	27	2341	-4	-4	-4	-1	0	0	0	0	0	0	0	0	0	0	0	0	3	4	4	4	4	0	0	0	0	0	-4	0	-2	-1	0	0	0	0	0	0	0	0	0	0	0	-2
Arcobacter_nitrofigilis_DSM_7299	bacterial	Epsilon-proteobacteria	mesophile	30	microaerophilic	28.4	3192	-4	-4	-4	-1	0	0	0	0	0	0	0	0	0	0	1	0	4	4	4	4	4	0	0	0	0	0	-3	0	0	0	0	0	0	0	0	0	0	0	0	0	0	-2
Campylobacter_concisus_13826	bacterial	Epsilon-proteobacteria	mesophile		microaerophilic	39.3	2052	-4	-4	-4	0	0	-1	0	0	0	0	1	1	4	0	3	2	2	4	1	4	4	0	0	0	0	0	-4	0	-1	0	0	0	0	0	0	0	0	0	0	-3	0	0
Campylobacter_curvus_52592	bacterial	Epsilon-proteobacteria	mesophile		microaerophilic	44	1971	-4	-4	-4	0	0	0	0	0	0	0	0	1	0	0	4	1	4	4	2	4	4	2	0	0	0	0	-4	0	-1	0	0	0	0	0	0	1	0	0	0	-3	-2	-1
Campylobacter_fetus_subsp_fetus_82_40	bacterial	Epsilon-proteobacteria	mesophile		microaerophilic	33	1773	-4	-4	-4	-1	0	0	0	0	0	0	0	3	1	0	3	1	3	4	3	4	4	0	0	0	0	0	-4	0	-2	0	0	0	0	0	0	0	0	0	0	-2	0	-2
Campylobacter_hominis_ATCC_BAA_381	bacterial	Epsilon-proteobacteria	mesophile	37	microaerophilic	31	1711	-4	-4	-4	-2	0	0	0	0	0	0	0	4	4	0	2	0	3	4	3	3	4	0	0	0	0	0	-4	0	-3	-1	0	0	0	-1	0	0	0	0	0	-1	0	-1
Campylobacter_jejuni_RM1221	bacterial	Epsilon-proteobacteria	mesophile	42	microaerophilic	30.31	1778	-4	-4	-4	-2	0	0	0	0	0	0	0	1	0	0	1	0	3	4	1	3	4	0	0	0	0	0	-4	0	-3	0	0	0	0	0	0	0	0	0	0	-1	0	-2
Campylobacter_jejuni_subsp_doylei_26997	bacterial	Epsilon-proteobacteria	mesophile		microaerophilic	30	1845	-4	-4	-4	0	0	0	0	0	0	0	0	0	1	0	1	0	3	4	3	4	4	0	0	0	0	0	-4	0	-3	0	0	0	-1	0	0	0	0	1	0	-1	0	-1
Campylobacter_jejuni_subsp_jejuni_81116	bacterial	Epsilon-proteobacteria	mesophile		microaerophilic	30	1628	-4	-4	-4	-1	0	0	0	0	0	0	1	0	0	0	1	0	3	4	3	4	4	0	0	0	0	0	-4	0	-2	0	2	0	0	0	0	0	0	0	0	-1	0	-2
Campylobacter_jejuni_subsp_jejuni_81_176	bacterial	Epsilon-proteobacteria	mesophile		microaerophilic	30	1616	-4	-4	-4	-1	0	0	0	0	0	0	1	0	0	0	0	0	3	4	2	3	4	0	0	0	0	0	-4	0	-3	-1	0	0	0	0	0	0	0	0	0	-1	0	-1
Campylobacter_jejuni_subsp_jejuni_ICDCCJ07001	bacterial	Epsilon-proteobacteria	mesophile		microaerophilic		1616	-4	-4	-4	-2	0	0	0	0	0	0	1	0	0	0	1	0	3	4	2	3	4	0	0	0	0	0	-4	0	-2	0	0	0	0	0	0	0	0	0	0	-2	0	-1
Campylobacter_jejuni_subsp_jejuni_NCTC_11168	bacterial	Epsilon-proteobacteria	mesophile		microaerophilic	30.5	1641	-4	-4	-4	-2	0	0	0	0	0	0	0	0	0	0	0	0	3	4	2	3	4	0	0	0	0	0	-4	0	-3	-1	0	0	0	0	0	0	0	0	0	-3	0	-1
Campylobacter_lari_RM2100	bacterial	Epsilon-proteobacteria	mesophile		microaerophilic	29.7	1562	-4	-4	-4	-1	0	0	0	0	0	0	0	0	0	1	1	0	3	3	2	4	4	0	0	-1	0	0	-4	0	-2	0	0	0	0	0	0	0	0	0	0	0	0	0
Helicobacter_acinonychis_str_Sheeba	bacterial	Epsilon-proteobacteria	mesophile	37	aerobe	38.2	1553	-4	-4	-4	0	0	0	0	0	0	2	1	1	1	3	3	0	1	2	0	2	0	0	0	0	0	1	-4	0	-2	0	0	0	0	0	0	0	0	0	0	-3	0	0
Helicobacter_bizzozeronii_CIII_1	bacterial	Epsilon-proteobacteria				45	1755	-4	-4	-1	2	0	1	0	2	2	2	0	1	1	1	2	0	0	0	0	0	0	1	1	0	2	0	-2	0	0	0	0	0	0	0	0	1	2	3	0	4	4	0
Helicobacter_felis_ATCC_49179	bacterial	Epsilon-proteobacteria	mesophile	37	aerobe	44	1654	-4	-2	-1	1	0	0	2	2	0	1	0	1	2	3	2	0	0	0	0	0	0	0	0	0	1	0	-1	0	0	0	1	0	0	0	0	1	2	2	1	4	4	4
Helicobacter_hepaticus_ATCC_51449	bacterial	Epsilon-proteobacteria	mesophile	37	aerobe	35.9	1799	-4	-4	-2	0	0	0	0	0	0	0	0	0	0	0	0	-2	0	3	1	3	4	0	0	0	0	0	-2	0	0	0	0	0	0	0	0	0	0	0	0	-1	-1	-2
Helicobacter_mustelae_12198	bacterial	Epsilon-proteobacteria	mesophile		aerobe	42	1578	-4	-4	-4	0	0	0	0	0	1	1	1	2	2	1	4	3	2	4	1	3	4	2	0	0	2	0	-2	0	0	0	0	0	0	0	0	0	1	0	0	4	1	0
Helicobacter_pylori_26695	bacterial	Epsilon-proteobacteria	mesophile	37	aerobe	38.9	1667	-4	-4	-3	0	0	0	0	1	0	0	1	0	2	3	3	3	0	1	0	0	0	0	0	0	0	0	-4	0	-2	0	1	0	0	0	0	0	0	0	0	-1	0	0
Helicobacter_pylori_B38	bacterial	Epsilon-proteobacteria	mesophile	37	aerobe	39	1576	-4	-4	-4	0	0	0	0	1	2	2	0	1	3	3	4	3	0	1	0	0	0	0	0	0	0	0	-4	0	-2	0	0	0	0	0	0	0	0	0	0	-2	-1	0
Helicobacter_pylori_B8	bacterial	Epsilon-proteobacteria	mesophile	37	aerobe	35.9	1673	-4	-4	-4	0	0	0	0	1	0	0	0	0	2	3	3	3	1	3	0	1	2	0	0	0	0	0	-4	0	-2	0	0	0	0	0	0	0	0	0	0	-2	-1	0
Helicobacter_pylori_G27	bacterial	Epsilon-proteobacteria	mesophile	37	aerobe	38	1652	-4	-4	-3	0	0	0	0	0	0	1	0	1	3	3	3	3	0	1	0	0	0	0	0	0	0	0	-4	0	-2	0	0	0	0	0	1	0	0	0	0	-2	0	0
Helicobacter_pylori_HPAG1	bacterial	Epsilon-proteobacteria	mesophile	37	aerobe	39	1596	-4	-4	-4	0	0	0	0	3	1	0	1	0	3	3	3	2	0	1	0	1	0	0	0	0	0	0	-4	0	-2	0	0	0	0	0	0	0	0	0	0	-1	-1	0
Helicobacter_pylori_J99	bacterial	Epsilon-proteobacteria	mesophile	37	aerobe	38	1643	-4	-4	-4	0	0	0	1	0	1	0	2	2	3	4	3	3	0	1	0	1	0	0	0	0	0	0	-4	0	-1	0	1	1	0	0	0	0	0	0	0	0	0	0
Helicobacter_pylori_P12	bacterial	Epsilon-proteobacteria	mesophile	37	aerobe	38.8	1673	-4	-4	-3	0	0	0	0	0	1	1	0	1	2	3	3	2	0	1	0	1	0	0	0	0	0	0	-4	0	-2	0	0	0	0	0	0	0	0	0	0	-2	-1	0
Helicobacter_pylori_PeCan4	bacterial	Epsilon-proteobacteria	mesophile	37	aerobe	38	1629	-4	-4	-4	0	0	0	0	1	1	0	1	1	3	3	3	3	0	0	0	0	0	0	0	0	0	0	-4	0	-2	0	0	1	1	0	1	0	0	0	0	-1	0	0
Helicobacter_pylori_SJM180	bacterial	Epsilon-proteobacteria	mesophile	37	aerobe	38	1658	-4	-4	-4	0	0	0	0	0	1	0	0	0	3	4	4	2	0	1	0	0	0	0	0	0	0	0	-4	0	-2	0	1	0	0	0	0	0	0	0	0	-2	-1	0
Helicobacter_pylori_Shi470	bacterial	Epsilon-proteobacteria	mesophile	37	aerobe	42	1608	-4	-4	-3	0	0	0	1	0	0	1	3	1	2	3	3	3	0	1	0	1	0	0	0	0	0	0	-4	0	-1	0	0	1	0	0	0	0	0	0	0	0	0	0
Nautilia_profundicola_AmH	bacterial	Epsilon-proteobacteria	thermophile	42.5	obligate_anaerobe	33.5	1676	-4	-4	-4	-2	0	0	3	0	0	0	0	0	0	0	3	0	2	0	2	2	1	0	0	0	0	0	-2	0	-1	-1	0	0	0	0	0	0	0	0	0	-1	0	0
Nitratifractor_salsuginis_DSM_16511	bacterial	Epsilon-proteobacteria	mesophile	37	anaerobe	53.96	2101	-4	-4	-3	0	0	0	4	4	0	0	0	1	4	3	4	3	3	3	0	3	4	1	0	1	0	2	-1	0	0	0	0	0	1	2	0	0	0	-1	0	-4	-2	-1
Nitratiruptor_sp_SB155_2	bacterial	Epsilon-proteobacteria	thermophile		anaerobe	39	1877	-4	-4	-4	0	0	0	0	0	0	0	1	0	0	0	0	0	4	4	2	3	2	0	0	0	0	0	-1	0	0	0	0	0	0	0	0	0	0	0	0	-2	0	-1
Sulfuricurvum_kujiense_DSM_16994	bacterial	Epsilon-proteobacteria	mesophile	25	anaerobe	44	2574	-4	-4	-3	0	0	0	0	0	0	0	0	0	0	0	0	0	4	1	0	3	3	0	0	0	0	0	0	0	0	0	0	0	0	0	0	0	0	-1	0	-4	0	-1
Sulfurimonas_autotrophica_DSM_16294	bacterial	Epsilon-proteobacteria	mesophile	24.5	aerobe	35.2	2153	-4	-4	-4	-1	0	0	0	0	0	0	0	0	0	0	0	-1	2	3	3	4	4	0	0	0	0	0	-2	0	-1	0	0	0	0	0	0	0	0	0	0	-1	0	0
Sulfurimonas_denitrificans_DSM_1251	bacterial	Epsilon-proteobacteria	mesophile	26	anaerobe	34.5	2201	-4	-4	-4	0	0	0	0	1	0	0	2	0	0	1	2	0	1	4	0	4	4	0	0	0	0	0	-4	0	-1	0	0	0	0	0	0	0	0	0	0	-1	0	0
Sulfurospirillum_deleyianum_DSM_6946	bacterial	Epsilon-proteobacteria	mesophile		microaerophilic	39	2306	-4	-4	-3	0	0	0	0	0	0	0	0	0	0	0	0	2	4	4	4	4	4	0	0	0	0	0	0	0	0	0	0	0	0	0	0	0	0	0	0	-3	0	0
Sulfurovum_sp_NBC37_1	bacterial	Epsilon-proteobacteria	thermophile		anaerobe	43	2562	-4	-4	-2	0	0	0	4	0	0	0	0	1	1	0	1	0	4	4	3	4	4	1	1	0	2	0	1	0	0	0	0	0	0	0	0	0	1	0	0	-1	0	-3
Wolinella_succinogenes_DSM_1740	bacterial	Epsilon-proteobacteria	mesophile		anaerobe	48.5	2110	-4	-4	-3	0	0	0	0	0	0	1	2	0	0	0	3	0	2	4	1	4	4	0	0	0	0	0	0	0	0	0	0	0	0	0	0	0	0	0	0	-1	0	0
Aciduliprofundum_boonei_T469	archaeal	Euryarchaeota	thermophile	70	facultative	39	1486	-4	-4	-4	0	0	0	0	0	0	0	0	0	0	0	0	-2	0	0	0	0	0	0	0	0	0	0	0	1	3	1	0	1	0	0	0	0	0	-1	0	-2	0	0
Archaeoglobus_fulgidus_DSM_4304	archaeal	Euryarchaeota	hyperthermophile	77.5	obligate_anaerobe	48.6	2178	-4	-4	-3	0	0	0	0	0	0	1	0	0	0	0	1	-1	0	0	0	0	0	0	0	0	0	0	-1	0	-1	0	0	0	0	0	0	0	0	-1	0	-3	0	0
Archaeoglobus_profundus_DSM_5631	archaeal	Euryarchaeota	hyperthermophile	82	anaerobe	42	1563	-4	-4	-3	0	0	0	0	0	0	1	0	0	2	4	3	0	2	1	0	3	2	0	0	0	0	0	-2	0	-1	0	1	0	0	0	0	0	0	0	0	-1	0	0
Archaeoglobus_veneficus_SNP6	archaeal	Euryarchaeota	hyperthermophile	75	anaerobe	47	1901	-4	-4	-3	0	0	0	0	0	0	0	2	0	0	1	2	0	0	0	0	0	0	0	0	0	0	0	-2	0	0	0	0	0	0	0	0	0	0	0	0	-3	0	0
Ferroglobus_placidus_DSM_10642	archaeal	Euryarchaeota	hyperthermophile	85	anaerobe	44	2196	-4	-4	-4	0	0	0	0	0	0	0	0	0	0	0	0	-2	0	0	0	0	1	0	0	0	0	0	-3	0	-1	-1	0	0	0	0	0	0	0	0	0	-2	0	0
Halalkalicoccus_jeotgali_B3	archaeal	Euryarchaeota	mesophile			64	2809	-4	-2	-2	0	0	0	0	0	0	0	0	0	0	1	0	-1	1	0	0	1	0	0	0	0	0	0	-2	0	-1	0	0	0	0	0	0	0	-1	-1	0	-3	-1	-1
Haloarcula_marismortui_ATCC_43049_I	archaeal	Euryarchaeota	mesophile	45	aerobe	61.1	3421	-3	-2	-2	0	0	0	0	0	0	0	0	0	0	0	0	0	3	2	0	3	2	1	1	0	0	0	-1	0	0	0	0	0	0	0	0	0	-1	-1	0	-4	-3	-3
Halobacterium_salinarum_R1	archaeal	Euryarchaeota	thermophile	50	obligate_aerobe	68	2000	-4	-3	0	0	0	0	0	0	0	0	0	0	0	0	0	0	1	3	0	3	1	0	0	0	0	0	-1	0	0	0	0	0	0	0	0	0	-1	-3	0	0	-1	-2
Halobacterium_sp_NRC_1	archaeal	Euryarchaeota	mesophile	42	aerobe	67.9	2014	-4	-3	0	0	0	0	0	0	0	0	0	0	0	0	0	0	1	2	1	3	3	0	0	0	0	0	-1	0	0	0	0	0	0	0	0	0	-1	-3	0	-1	-2	-2
Haloferax_volcanii_DS2	archaeal	Euryarchaeota	mesophile	42	aerobe	66.6	2847	-3	-4	-2	0	0	0	0	0	1	0	1	0	2	0	2	2	2	0	0	0	1	0	0	0	0	0	-2	0	0	0	0	0	0	0	0	0	0	-2	0	-3	-4	-3
Halogeometricum_borinquense_DSM_11551	archaeal	Euryarchaeota	mesophile	40	aerobe	60	3920	-4	-2	-1	0	0	0	0	0	0	0	0	0	3	4	0	0	3	0	0	2	0	0	0	0	0	0	-1	0	0	0	0	0	0	0	0	0	0	0	0	-2	0	-3
Halomicrobium_mukohataei_DSM_12286	archaeal	Euryarchaeota	mesophile	45	facultative	65.5	3332	-3	-3	-3	0	0	0	0	0	0	0	0	0	1	2	1	0	4	4	1	4	4	0	0	0	0	0	0	0	0	0	0	0	0	0	0	0	-1	-1	0	-4	-4	-3
Halopiger_xanaduensis_SH_6	archaeal	Euryarchaeota	mesophile	37		63.1	3668	-4	-3	-4	0	0	1	0	2	0	0	0	2	0	2	0	0	2	0	1	2	0	0	0	1	0	1	0	0	0	0	0	0	0	0	0	0	0	0	0	-3	-4	-2
Haloquadratum_walsbyi_DSM_16790	archaeal	Euryarchaeota	mesophile			47.9	3132	-2	0	0	0	0	4	2	0	0	0	0	2	4	4	2	0	4	4	2	4	4	0	1	0	1	2	-1	0	0	0	0	0	0	0	0	0	0	0	0	-3	-1	0
Halorhabdus_utahensis_DSM_12940	archaeal	Euryarchaeota	mesophile	50	aerobe	62.9	3116	-4	-3	-3	0	0	0	0	0	0	0	0	0	3	3	0	0	3	1	0	2	0	0	0	0	0	0	-1	0	0	0	0	0	0	0	0	0	-1	-2	0	-3	-2	-2
Halorubrum_lacusprofundi_ATCC_49239_1	archaeal	Euryarchaeota	psychrophile	34	aerobe	58	4300	-4	-3	-1	0	0	0	0	0	0	0	2	0	4	4	3	2	3	1	1	3	3	0	0	0	0	0	-1	0	0	0	0	0	0	0	1	0	0	-1	0	-3	-4	-2
Haloterrigena_turkmenica_DSM_5511	archaeal	Euryarchaeota	mesophile			65	5440	-3	-3	-3	0	0	0	0	0	0	0	0	2	2	2	1	1	4	3	0	3	0	0	0	0	0	0	0	0	0	0	0	0	0	0	0	0	0	-1	0	-4	-4	-2
Methanobacterium_sp_AL_21	archaeal	Euryarchaeota	mesophile				2583	0	-4	-2	0	0	0	0	0	0	0	0	0	0	1	1	0	2	0	1	2	0	0	0	0	0	0	-2	0	-1	0	0	0	0	0	0	0	0	0	0	0	0	0
Methanobacterium_sp_SWAN_1	archaeal	Euryarchaeota	mesophile			35	2546	-4	-4	-4	0	0	0	0	1	1	2	3	4	4	4	4	4	2	0	0	1	0	3	1	1	3	0	-3	0	0	0	0	0	0	0	0	0	0	0	0	0	0	0
Methanobrevibacter_ruminantium_M1	archaeal	Euryarchaeota	mesophile		anaerobe	32	2937	-4	-4	-4	0	0	0	0	2	3	3	2	3	4	4	3	4	4	4	1	4	4	2	2	1	2	4	-2	0	0	1	0	1	1	1	2	0	0	0	0	0	0	0
Methanobrevibacter_smithii_ATCC_35061	archaeal	Euryarchaeota	mesophile	38.5	anaerobe	31	1853	-4	-4	-4	0	0	0	0	0	0	0	0	0	2	0	0	0	2	3	1	3	3	0	0	0	0	0	-2	0	-1	0	0	0	0	0	0	0	1	0	0	0	0	-2
Methanocaldococcus_fervens_AG86	archaeal	Euryarchaeota	thermophile	69	anaerobe	31	1485	-4	-4	-4	-1	0	0	0	0	0	0	0	3	0	0	3	-1	2	1	0	1	0	1	0	0	1	0	-3	0	-3	-1	0	0	0	0	0	0	0	-1	0	0	0	0
Methanocaldococcus_infernus_ME	archaeal	Euryarchaeota	thermophile	73	anaerobe	33	1328	-4	-4	-3	0	0	0	0	0	0	0	0	2	1	0	3	0	2	1	0	1	0	2	0	0	1	0	-2	2	0	0	2	0	0	0	0	0	0	-1	0	0	0	0
Methanocaldococcus_jannaschii_DSM_2661	archaeal	Euryarchaeota	hyperthermophile	85	obligate_anaerobe	31.4	1664	-4	-4	-4	-1	0	0	0	0	1	1	0	3	0	0	3	0	2	1	0	2	1	1	0	0	2	0	-3	0	-2	0	0	0	0	0	0	0	0	0	0	0	0	0
Methanocaldococcus_sp_FS406_22	archaeal	Euryarchaeota	thermophile	90		31	1760	-4	-4	-4	0	0	0	0	0	1	0	0	0	0	0	3	0	2	1	1	1	1	2	0	0	1	0	-2	0	-2	-1	0	0	0	0	0	0	0	-1	0	0	0	0
Methanocaldococcus_vulcanius_M7	archaeal	Euryarchaeota	thermophile	69	anaerobe	31	1746	-4	-4	-4	-1	0	0	0	0	3	4	3	4	3	1	4	3	0	0	0	0	0	3	0	4	3	2	-3	0	-2	0	0	0	0	0	0	0	0	-1	0	0	0	-1
Methanocella_paludicola_SANAE	archaeal	Euryarchaeota	mesophile	37	anaerobe	54	2957	-4	-3	-3	0	0	0	0	0	0	0	0	2	2	3	2	0	3	1	0	3	2	2	0	0	1	0	0	0	0	0	0	0	0	1	0	0	0	0	0	-4	-3	-1
Methanococcoides_burtonii_DSM_6242	archaeal	Euryarchaeota	psychrophile	23.4	anaerobe	40.8	2575	-4	-2	-1	0	0	0	0	0	0	0	0	0	0	0	0	-1	4	4	2	4	3	0	0	0	0	0	0	0	0	0	0	0	0	0	0	0	0	0	0	0	0	0
Methanococcus_aeolicus_Nankai_3	archaeal	Euryarchaeota	mesophile	42	anaerobe	30	1569	-4	-4	-4	0	0	4	3	1	4	4	3	4	4	3	4	4	4	4	1	3	2	3	3	4	3	4	-3	0	-1	0	0	0	0	0	0	0	0	0	0	0	0	-2
Methanococcus_maripaludis_C5	archaeal	Euryarchaeota	mesophile	37.5	obligate_anaerobe	33	1780	-4	-4	-4	-1	0	0	0	0	0	0	0	0	2	1	2	0	1	1	0	1	0	0	0	0	0	-1	-4	0	-4	-2	0	-1	0	-1	0	0	0	0	0	0	0	0
Methanococcus_maripaludis_C6	archaeal	Euryarchaeota	mesophile	32.5	obligate_anaerobe	33	1744	-4	-4	-4	-2	0	0	0	0	0	0	0	0	0	0	2	0	0	0	0	0	0	0	-1	0	0	0	-4	0	-4	-2	0	-1	-1	-2	0	0	0	0	0	0	0	-1
Methanococcus_maripaludis_C7	archaeal	Euryarchaeota	mesophile	32.5	obligate_anaerobe	33.7	1772	-4	-4	-4	-2	0	-1	0	0	0	0	0	0	0	0	2	-1	1	0	1	0	0	0	-1	0	0	0	-4	0	-4	-2	0	-1	-1	-1	0	0	0	0	0	0	0	-1
Methanococcus_maripaludis_S2	archaeal	Euryarchaeota	mesophile	32.5	obligate_anaerobe	33.1	1661	-4	-4	-4	-2	0	-1	0	0	0	0	1	0	0	1	1	0	0	0	0	0	0	0	0	0	0	0	-4	0	-4	-2	0	-1	-1	-1	0	0	0	0	0	0	0	-1
Methanococcus_vannielii_SB	archaeal	Euryarchaeota	mesophile	30	anaerobe	31	1720	-4	-4	-4	0	1	0	0	2	0	2	1	2	2	3	3	2	1	0	2	0	1	0	0	0	0	1	-4	0	-4	-3	0	-1	0	0	0	0	0	0	0	0	0	-1
Methanococcus_voltae_A3	archaeal	Euryarchaeota	mesophile		anaerobe	28	1936	-4	-4	0	0	4	4	4	4	4	4	4	4	4	4	4	4	1	0	2	2	4	4	3	4	3	4	-3	0	-1	0	0	0	4	4	4	0	0	0	0	0	0	0
Methanocorpusculum_labreanum_Z	archaeal	Euryarchaeota	mesophile	37	anaerobe	50	1804	-4	-3	-1	0	0	0	0	1	0	2	0	0	0	0	4	0	4	3	4	4	1	1	0	0	0	0	1	0	0	0	0	0	0	0	0	0	0	-1	0	-4	-1	-1
Methanoculleus_marisnigri_JR1	archaeal	Euryarchaeota	mesophile	23	anaerobe	62.1	2478	-4	-2	0	0	0	0	0	0	0	0	1	0	4	4	1	0	4	3	2	3	3	0	0	0	2	0	0	0	0	0	0	0	2	3	0	0	1	0	4	-4	-2	-1
Methanohalobium_evestigatum_Z_7303	archaeal	Euryarchaeota	thermophile	50	anaerobe	36	2242	-4	-4	-3	0	0	0	0	0	0	0	0	0	1	1	0	-2	4	4	0	4	1	0	0	0	0	0	-1	0	0	0	0	0	0	0	0	0	0	0	0	0	0	-1
Methanohalophilus_mahii_DSM_5219	archaeal	Euryarchaeota	mesophile	37	anaerobe	49	2012	-4	-4	-2	0	0	0	0	0	0	0	0	0	0	1	0	-2	3	3	1	3	2	0	0	0	0	0	0	0	0	0	0	0	0	0	0	0	0	-2	0	0	0	0
Methanoplanus_petrolearius_DSM_11571	archaeal	Euryarchaeota	mesophile	37	obligate_anaerobe	50	2843	-4	-4	-2	0	0	0	0	0	0	0	0	0	0	2	0	-1	4	2	3	4	3	0	0	0	0	0	-1	0	0	0	0	0	0	0	0	0	0	0	0	-4	0	0
Methanopyrus_kandleri_AV19	archaeal	Euryarchaeota	hyperthermophile	90.5	anaerobe	61.2	1694	-4	-4	-4	0	0	0	0	0	0	0	0	0	0	0	0	-1	0	0	0	1	0	0	0	0	0	0	-2	2	0	0	2	0	0	0	0	-1	-2	-2	0	-2	0	0
Methanoregula_boonei_6A8	archaeal	Euryarchaeota	mesophile	37	anaerobe	54	2542	-2	-3	-2	0	0	0	0	0	0	1	0	0	0	0	0	0	2	1	0	3	0	0	0	0	0	0	0	0	0	0	0	0	0	0	0	0	0	0	0	-4	-2	0
Methanosaeta_concilii_GP_6	archaeal	Euryarchaeota	mesophile		anaerobe		3008	-2	-3	-2	0	0	0	0	0	0	0	0	0	0	0	0	0	0	0	0	0	0	0	0	0	0	0	0	0	0	1	0	0	0	0	0	0	0	0	0	-1	0	0
Methanosaeta_thermophila_PT	archaeal	Euryarchaeota	thermophile	57.5	anaerobe	53.5	1879	-3	-2	-2	0	0	0	0	0	0	1	0	0	1	1	0	0	3	1	0	2	2	0	0	0	0	0	-3	0	-2	0	0	0	0	0	0	0	0	-2	0	0	0	0
Methanosalsum_zhilinae_DSM_4017	archaeal	Euryarchaeota	mesophile		anaerobe	38	2138	-4	-4	-2	1	0	0	0	2	0	0	1	0	0	2	0	-2	2	1	0	2	1	0	0	0	0	1	-1	0	-1	-1	0	0	0	0	0	0	0	0	0	0	0	0
Methanosarcina_acetivorans_C2A	archaeal	Euryarchaeota	mesophile	37.5	anaerobe	42.7	5751	-4	-4	-2	0	0	0	0	0	0	2	4	4	4	4	4	4	2	3	1	4	3	1	0	0	2	2	-1	2	0	2	1	3	1	2	1	0	0	0	0	-1	0	1
Methanosarcina_barkeri_str_Fusaro	archaeal	Euryarchaeota	mesophile	37.5	anaerobe	39.3	4837	-4	-4	-3	0	0	0	1	2	0	3	4	4	4	4	4	4	2	4	2	4	4	2	1	3	3	4	-2	1	0	1	2	2	2	3	3	0	0	0	0	-1	0	2
Methanosarcina_mazei_Go1	archaeal	Euryarchaeota	mesophile	35	anaerobe	41.5	4096	-4	-4	-3	0	0	1	0	1	1	2	4	4	4	4	4	4	3	4	1	4	4	1	3	2	3	4	-2	0	0	2	2	3	2	3	2	0	0	-1	0	-1	0	1
Methanosphaera_stadtmanae_DSM_3091	archaeal	Euryarchaeota	mesophile	38	anaerobe	27.6	1767	0	-4	-4	0	0	0	0	0	0	0	0	0	2	2	2	1	3	3	2	3	0	1	2	1	2	0	0	0	0	0	0	0	0	0	0	0	0	0	0	0	0	0
Methanosphaerula_palustris_E1_9c	archaeal	Euryarchaeota	mesophile	30	anaerobe	55	2922	-1	-2	0	0	0	0	0	0	0	0	0	0	0	0	1	0	3	1	1	2	2	0	0	0	0	0	2	0	0	0	0	0	0	0	0	0	0	-1	0	-4	-1	-2
Methanospirillum_hungatei_JF_1	archaeal	Euryarchaeota	mesophile	37	anaerobe	45.1	3544	-4	-3	-2	0	0	0	0	0	0	0	0	0	0	2	0	0	0	0	0	0	0	0	0	0	0	0	2	0	1	0	2	1	0	0	0	0	-1	0	0	-1	0	0
Methanothermobacter_marburgensis_str_Marburg	archaeal	Euryarchaeota	thermophile	67.5	obligate_anaerobe		1634	-4	-3	-3	0	0	0	0	0	0	0	1	0	0	0	0	0	0	0	0	0	0	0	0	0	0	0	-4	0	-4	-2	0	0	0	0	0	-1	-2	-3	0	0	0	-1
Methanothermobacter_thermautotrophicus_str_Delta_H	archaeal	Euryarchaeota	thermophile	67.5	obligate_anaerobe	49.5	1751	-4	-3	-3	0	0	0	0	0	0	1	0	0	0	0	0	2	2	1	1	2	1	0	0	0	0	0	-4	0	-3	-1	0	0	0	0	0	0	-1	-3	0	0	0	0
Methanothermococcus_okinawensis_IH1	archaeal	Euryarchaeota	thermophile	57.5	anaerobe	29	1662	-4	-4	-4	-1	0	1	1	1	4	4	4	4	4	4	4	3	-1	0	0	0	0	4	3	4	3	4	-3	0	0	0	0	0	1	3	2	0	0	0	0	0	0	-3
Methanothermus_fervidus_DSM_2088	archaeal	Euryarchaeota	hyperthermophile	83	obligate_anaerobe	31.6	1243	-4	-4	-4	-1	0	0	0	0	1	0	0	3	0	0	3	0	1	0	0	0	0	2	0	1	2	0	-3	0	-1	0	0	0	0	0	0	0	0	-1	0	0	0	0
Methanotorris_igneus_Kol_5	archaeal	Euryarchaeota	hyperthermophile	85	anaerobe	31	1854	-4	-4	-4	-1	0	-1	0	0	2	3	4	4	0	1	4	3	4	4	2	4	3	3	2	3	3	1	-3	0	-2	-1	0	0	0	0	0	0	0	0	0	-1	0	0
Natrialba_magadii_ATCC_43099	archaeal	Euryarchaeota	mesophile		aerobe	61.1	3751	-4	-3	-3	0	1	4	4	3	4	3	1	4	4	4	4	4	2	0	0	1	0	3	1	1	4	4	0	1	1	2	1	2	1	3	1	0	3	0	1	-3	-3	-2
Natronomonas_pharaonis_DSM_2160	archaeal	Euryarchaeota	mesophile		aerobe	63.4	2595	-3	-2	-2	0	0	0	0	0	0	0	0	0	0	0	1	0	3	1	0	3	0	0	0	0	0	1	-1	0	0	0	0	0	0	0	0	0	0	-2	0	-4	-3	-2
Picrophilus_torridus_DSM_9790	archaeal	Euryarchaeota	thermophile	60	aerobe	36	1549	-4	-4	-4	0	0	0	0	0	0	-1	0	0	0	0	0	0	1	1	0	0	0	0	0	0	0	0	-3	0	0	0	0	0	0	0	0	0	0	0	0	-2	0	-1
Pyrococcus_abyssi_GE5	archaeal	Euryarchaeota	hyperthermophile	85	obligate_anaerobe	44.7	1765	-4	-3	-3	0	0	0	0	0	0	0	0	0	0	0	0	-1	0	0	1	1	2	0	0	0	0	0	-1	0	-1	0	0	0	0	0	0	0	0	-2	0	0	0	-1
Pyrococcus_furiosus_DSM_3638	archaeal	Euryarchaeota	hyperthermophile	86.5	obligate_anaerobe	40.8	1908	-4	-4	-3	0	0	0	0	0	0	0	0	0	0	0	0	-2	0	1	0	1	0	0	-1	0	0	0	-3	0	-1	-2	0	-1	0	0	0	0	0	-2	0	0	0	0
Pyrococcus_horikoshii_OT3	archaeal	Euryarchaeota	hyperthermophile	91	obligate_anaerobe	41.9	1738	-4	-4	-3	0	0	0	0	0	0	0	0	0	0	0	0	-2	2	0	0	0	1	0	0	0	0	0	-1	0	-2	-1	0	0	0	0	0	0	0	0	0	0	0	0
Pyrococcus_sp_NA2	archaeal	Euryarchaeota	hyperthermophile	86.5	obligate_anaerobe		1861	-4	-3	-3	0	0	0	0	0	0	0	0	0	1	0	1	-2	1	2	0	2	1	0	0	0	0	1	-3	0	-1	-1	0	0	1	1	1	0	0	-1	0	0	0	0
Pyrococcus_yayanosii_CH1	archaeal	Euryarchaeota	hyperthermophile	98	obligate_anaerobe	51.6	1716	-4	-3	-4	0	0	0	0	0	0	0	0	0	0	0	0	-2	0	0	0	0	1	0	0	0	0	0	-3	0	-2	0	0	0	0	0	1	0	-2	-1	0	-2	0	0
Thermococcus_barophilus_MP	archaeal	Euryarchaeota	hyperthermophile		anaerobe	41	2010	-4	-4	-4	0	0	0	0	0	-1	0	0	0	0	0	0	-1	0	0	0	0	0	0	0	0	0	0	-3	0	-2	-2	0	0	0	0	0	0	0	-1	0	-2	0	0
Thermococcus_gammatolerans_EJ3	archaeal	Euryarchaeota	hyperthermophile	88	anaerobe	53	2045	-4	-3	-4	0	0	0	0	0	0	0	0	0	0	0	0	0	0	0	0	0	0	0	0	0	0	0	-3	0	-2	0	0	0	0	0	0	0	-1	-2	0	-1	0	0
Thermococcus_kodakarensis_KOD1	archaeal	Euryarchaeota	hyperthermophile	85	anaerobe	52	2088	-4	-4	-4	0	0	0	0	0	0	0	0	0	0	0	0	-2	2	1	0	1	0	0	0	0	0	0	-3	0	-3	-1	0	-1	0	0	0	0	-1	-2	0	-1	0	0
Thermococcus_onnurineus_NA1	archaeal	Euryarchaeota	hyperthermophile	80	anaerobe	52	1847	-4	-3	-4	0	0	0	0	0	-1	0	0	0	0	0	0	-1	0	0	0	0	0	0	0	0	0	0	-3	0	-2	-1	0	0	0	0	0	0	0	-2	0	0	0	0
Thermococcus_sibiricus_MM_739	archaeal	Euryarchaeota	hyperthermophile	78	anaerobe	38.4	1845	-4	-4	-3	0	0	0	0	0	-1	0	0	0	0	0	-1	-2	0	0	0	0	0	0	0	0	0	0	-3	0	-3	-3	0	-2	0	0	0	0	0	-1	0	0	0	0
Thermoplasma_acidophilum_DSM_1728	archaeal	Euryarchaeota	thermophile	54	facultative	46	1564	-4	-2	-2	0	0	0	0	0	-1	0	0	0	0	0	0	-1	0	0	0	1	0	0	-1	0	0	0	0	0	0	0	0	0	0	0	0	0	-1	-1	0	-3	0	0
Thermoplasma_volcanium_GSS1	archaeal	Euryarchaeota	thermophile	50	facultative	39.9	1584	-4	-3	-3	0	0	0	0	0	0	0	1	0	0	0	0	-1	3	2	1	3	1	0	0	0	0	0	0	0	0	0	0	0	0	0	0	0	0	0	0	-1	0	0
Uncultured_methanogenic_archaeon_RC_I	archaeal	Euryarchaeota	mesophile			54.6	3179	-4	-3	-3	0	0	0	0	0	3	3	0	3	4	4	4	3	4	3	3	4	4	0	0	0	0	1	-1	0	0	0	0	0	0	1	1	0	0	-1	0	-4	-1	-1
Fibrobacter_succinogenes_subsp_succinogenes_S85	bacterial	Fibrobacteres	mesophile	37	anaerobe	48	3842	-4	-4	-3	0	0	0	3	0	0	0	0	0	1	1	1	1	4	4	1	4	4	0	0	0	0	0	-3	0	0	0	0	0	0	0	0	0	0	-1	0	-4	-3	-1
Acetohalobium_arabaticum_DSM_5501	bacterial	Firmicutes	mesophile	34	anaerobe	36.6	2469	-4	-3	-3	0	0	0	0	0	0	0	0	0	0	0	0	0	4	4	4	4	4	0	0	0	0	0	-1	0	0	0	0	0	0	0	0	0	0	0	0	-1	0	-2
Acidaminococcus_fermentans_DSM_20731	bacterial	Firmicutes	mesophile	37	anaerobe	55.8	2329	-4	-4	-3	0	0	0	2	3	0	0	2	0	0	3	3	0	4	4	4	4	4	0	0	0	0	0	0	0	0	1	1	0	0	0	0	-1	0	-4	0	-3	0	-1
Aerococcus_urinae_ACS_120_V_Col10a	bacterial	Firmicutes	mesophile	37	anaerobe	41	2009	-4	-3	-2	0	0	0	0	0	0	0	0	0	0	0	0	0	3	4	4	4	4	0	0	0	0	0	0	0	0	0	0	0	0	0	0	0	0	-2	0	-2	0	-1
Alicyclobacillus_acidocaldarius_subsp_acidocaldarius_DSM_446	bacterial	Firmicutes	thermophile	60	aerobe	62	3018	-4	-2	-3	0	0	0	0	0	0	0	0	0	0	0	0	-1	2	4	0	4	4	0	0	0	0	0	0	0	0	0	0	0	0	0	0	0	0	-1	0	0	0	0
Alkaliphilus_metalliredigens_QYMF	bacterial	Firmicutes	mesophile		anaerobe	36.6	4929	-4	-4	-2	0	0	0	0	0	0	0	1	0	0	2	0	0	4	4	4	4	4	0	0	0	0	0	-2	0	-2	-2	0	-1	0	0	0	0	0	-1	0	0	0	0
Alkaliphilus_oremlandii_OhILAs	bacterial	Firmicutes	mesophile		anaerobe	36	3123	-4	-4	-2	0	0	0	0	0	0	0	0	0	0	1	0	-1	4	4	4	4	4	0	0	0	0	0	-2	0	0	0	0	0	0	0	0	0	0	-1	0	-1	0	-2
Ammonifex_degensii_KC4	bacterial	Firmicutes	thermophile	70	anaerobe	59	2129	-4	-3	-3	0	0	0	0	0	0	0	0	0	0	0	0	0	4	4	3	4	4	0	0	0	0	0	3	0	4	1	0	1	0	0	0	0	0	-3	-1	-2	0	0
Anaerococcus_prevotii_DSM_20548	bacterial	Firmicutes	mesophile	37	anaerobe	35.6	1883	-4	-4	-4	0	0	0	0	0	0	1	2	0	3	2	0	0	3	4	3	4	4	0	0	0	0	0	-2	0	0	0	1	0	0	0	0	0	0	0	0	0	0	-1
Anoxybacillus_flavithermus_WK1	bacterial	Firmicutes	thermophile	62.5	facultative	41.8	2846	-4	-4	-3	0	0	0	0	0	0	0	0	0	0	1	0	0	4	4	4	4	4	0	0	0	0	0	4	0	4	2	0	0	0	0	0	0	0	0	0	-2	-1	3
Bacillus_amyloliquefaciens_DSM_7	bacterial	Firmicutes	mesophile	37	aerobe	46	3980	-4	-4	-3	0	0	0	0	0	0	0	0	0	0	0	0	0	4	4	4	4	4	0	0	0	0	0	0	0	1	0	0	0	0	0	0	0	0	-1	0	-1	0	0
Bacillus_amyloliquefaciens_FZB42	bacterial	Firmicutes	mesophile		aerobe	46	3918	-4	-4	-3	0	0	0	0	0	0	0	0	0	0	0	-1	0	4	4	4	4	4	0	0	0	0	0	0	0	1	0	0	0	0	0	0	0	0	-1	0	-1	0	0
Bacillus_anthracis_CI	bacterial	Firmicutes	mesophile		aerobe	35	5196	-4	-4	-3	0	0	0	0	0	0	0	0	0	0	0	0	-2	4	4	4	4	4	0	0	0	0	0	2	0	0	0	0	0	0	0	0	0	0	0	0	-1	0	1
Bacillus_anthracis_str_A0248	bacterial	Firmicutes	mesophile		facultative	35	5227	-4	-4	-3	0	0	0	0	0	0	0	0	0	3	3	0	-2	4	4	4	4	4	0	0	0	0	0	3	0	3	1	0	1	0	0	0	0	0	-1	0	-2	0	0
Bacillus_anthracis_str_Ames	bacterial	Firmicutes	mesophile		aerobe	35.4	5227	-4	-4	-3	0	0	0	0	0	0	0	0	0	4	4	-1	-1	4	4	4	4	4	0	0	0	0	0	3	0	3	1	0	1	0	0	0	0	0	0	0	-1	0	0
Bacillus_anthracis_str_Ames_Ancestor	bacterial	Firmicutes	mesophile		aerobe	35.4	5227	-4	-4	-3	0	0	0	0	0	-1	0	0	0	2	1	-1	-2	4	4	4	4	4	0	0	0	0	0	1	0	0	0	0	0	0	0	0	0	0	0	0	-1	0	1
Bacillus_anthracis_str_CDC_684	bacterial	Firmicutes	mesophile		aerobe	35	5230	-4	-4	-4	0	0	0	0	0	-1	0	0	0	0	0	-1	-2	4	4	4	4	4	0	0	0	0	0	0	0	0	0	0	0	0	0	0	0	0	0	0	0	0	1
Bacillus_anthracis_str_Sterne	bacterial	Firmicutes	mesophile		facultative	35.4	5228	-4	-4	-3	0	0	0	0	0	0	0	0	0	0	0	0	-1	4	4	4	4	4	0	0	1	0	0	2	0	1	0	0	0	0	0	0	0	0	0	0	-1	0	1
Bacillus_atrophaeus_1942	bacterial	Firmicutes	mesophile		facultative	43	4168	-4	-4	-3	0	0	0	0	0	-1	0	0	0	0	0	-1	-1	4	4	4	4	4	-1	0	0	0	0	0	0	0	0	0	0	0	0	0	0	0	-1	0	-1	0	0
Bacillus_cellulosilyticus_DSM_2522	bacterial	Firmicutes	mesophile	37	facultative	36	4681	-4	-3	-3	0	0	0	0	0	0	1	0	0	4	1	0	3	4	4	4	4	4	0	1	0	1	0	0	0	0	1	0	1	0	0	0	0	0	0	0	0	0	0
Bacillus_cereus_03BB102	bacterial	Firmicutes	mesophile		facultative	35	5269	-4	-4	-4	0	0	0	0	0	0	0	0	0	3	3	-1	-1	4	4	4	4	4	0	0	0	0	0	0	0	0	0	0	0	0	0	1	0	0	0	0	0	1	1
Bacillus_cereus_AH187	bacterial	Firmicutes	mesophile		facultative	35.6	5269	-4	-4	-3	0	0	0	0	0	0	0	0	0	2	1	-1	-2	4	4	4	4	4	0	0	0	0	0	0	0	0	0	0	0	0	0	0	0	0	-1	0	-2	0	2
Bacillus_cereus_AH820	bacterial	Firmicutes	mesophile		facultative	35.4	5302	-4	-4	-3	0	0	0	0	0	0	0	0	0	1	1	-1	-2	4	4	4	4	4	0	0	0	0	0	3	0	0	0	0	0	0	0	0	0	0	-1	0	-1	0	0
Bacillus_cereus_ATCC_10987	bacterial	Firmicutes	mesophile	28.5	facultative	38	5224	-4	-4	-4	0	0	0	0	0	0	0	0	0	2	1	-2	-3	4	4	4	4	4	0	0	0	0	0	0	0	0	0	0	0	0	0	0	0	0	0	0	0	0	2
Bacillus_cereus_ATCC_14579	bacterial	Firmicutes	mesophile	30	facultative	35.3	5411	-4	-4	-3	0	0	0	0	0	-1	0	0	0	4	3	-1	0	4	4	4	4	4	0	0	0	0	0	0	0	2	1	2	0	0	1	2	0	0	0	0	0	0	0
Bacillus_cereus_B4264	bacterial	Firmicutes	mesophile	37	facultative	35	5419	-4	-4	-4	0	0	0	0	0	-1	0	0	0	2	1	0	-2	4	4	4	4	4	0	0	0	0	0	0	0	0	0	0	0	0	0	0	0	0	0	0	-1	0	2
Bacillus_cereus_E33L	bacterial	Firmicutes	mesophile		facultative	35.4	5300	-4	-4	-3	0	0	0	0	0	0	0	0	0	2	0	0	-2	4	4	4	4	4	0	0	0	0	0	2	0	0	0	0	0	0	0	0	0	0	0	0	-1	0	1
Bacillus_cereus_G9842	bacterial	Firmicutes	psychrophile		facultative	35.9	4087	-4	-4	-3	0	0	0	0	0	-1	0	0	0	3	3	0	-2	4	4	4	4	4	0	0	0	0	0	2	0	3	1	0	1	0	0	0	0	0	-1	0	-1	0	0
Bacillus_cereus_Q1	bacterial	Firmicutes	mesophile		facultative	35	5214	-4	-4	-3	0	0	0	0	0	0	0	0	0	4	4	0	0	4	4	4	4	4	0	0	0	0	0	3	0	3	1	0	1	0	0	0	0	0	-1	0	-1	0	0
Bacillus_cereus_subsp_cytotoxis_NVH_391_98	bacterial	Firmicutes	psychrophile		facultative	35.9	4087	-4	-4	-3	0	0	0	0	0	0	0	0	0	1	1	0	-2	4	4	4	4	4	0	0	0	0	0	4	0	2	2	0	0	0	0	0	0	0	-1	0	-2	0	1
Bacillus_clausii_KSM_K16	bacterial	Firmicutes	mesophile	40		44.8	4303	-4	-4	-3	0	0	0	0	0	0	0	0	0	1	2	0	-3	4	4	4	4	4	0	0	0	0	0	0	0	1	0	0	0	0	0	0	0	0	-1	0	-3	-2	0
Bacillus_coagulans_2_6	bacterial	Firmicutes	thermophile	55	facultative	47	3073	-4	-4	-3	0	0	0	0	0	0	0	0	0	0	0	0	0	4	4	4	4	4	0	0	0	0	0	0	0	2	0	0	0	0	0	0	0	0	-3	0	-2	0	0
Bacillus_halodurans_C_125	bacterial	Firmicutes	mesophile		facultative	43.7	4202	-4	-4	-2	0	0	0	0	0	0	0	0	0	0	0	0	0	3	4	4	4	4	0	0	0	0	0	2	0	0	0	0	0	0	0	0	0	0	0	0	-1	0	0
Bacillus_licheniformis_ATCC_14580	bacterial	Firmicutes	mesophile		facultative	46.2	4222	-4	-4	-3	0	0	0	0	0	0	0	0	0	0	0	0	-1	4	4	4	4	4	0	-1	0	0	0	-1	0	0	0	0	0	0	0	0	0	0	-2	0	-1	0	0
Bacillus_megaterium_DSM_319	bacterial	Firmicutes	mesophile		facultative	38.1	5097	-4	-4	-3	0	0	0	0	0	-1	0	0	0	2	2	0	-1	4	4	4	4	4	0	0	0	0	0	3	0	2	0	0	0	0	0	0	0	0	-1	0	-2	0	2
Bacillus_megaterium_QM_B1551	bacterial	Firmicutes	mesophile		aerobe	38	5097	-4	-4	-3	0	0	0	0	0	0	0	0	0	0	0	0	0	4	4	4	4	4	0	0	0	0	0	1	0	3	0	0	0	0	0	0	0	0	0	0	0	0	2
Bacillus_pseudofirmus_OF4	bacterial	Firmicutes	mesophile		facultative	40	3858	-4	-4	-3	0	0	0	0	0	0	0	0	0	0	1	0	0	4	4	4	4	4	0	0	0	0	0	0	0	0	0	0	0	0	0	0	0	0	0	0	-2	0	0
Bacillus_pumilus_SAFR_032	bacterial	Firmicutes	mesophile		aerobe	41.3	3704	-4	-4	-3	0	0	0	0	0	-1	0	0	0	0	0	0	-2	4	4	4	4	4	0	0	0	0	0	0	0	0	0	1	0	0	0	0	0	0	-1	0	-1	0	0
Bacillus_selenitireducens_MLS10	bacterial	Firmicutes	mesophile		facultative	48	3592	-4	-3	-2	0	0	0	0	0	0	0	0	0	0	0	0	-1	4	4	4	4	4	0	0	0	0	0	0	0	0	0	0	0	0	0	0	0	-1	-2	0	-3	0	0
Bacillus_subtilis_BSn5	bacterial	Firmicutes	mesophile	30	facultative		4093	-4	-4	-3	0	0	0	0	0	0	0	0	0	0	1	-1	-1	4	4	4	4	4	0	0	0	0	0	0	0	0	0	0	0	0	0	0	0	0	-1	0	-2	0	0
Bacillus_subtilis_subsp_spizizenii_str_W23	bacterial	Firmicutes	mesophile		facultative	43	4027	-4	-4	-3	0	0	0	0	0	0	0	0	0	0	1	0	-2	4	4	4	4	4	0	0	0	0	0	0	0	0	0	0	0	0	0	0	0	0	-1	0	-1	0	0
Bacillus_subtilis_subsp_subtilis_str_168	bacterial	Firmicutes	mesophile	30	facultative	43.5	4214	-4	-4	-3	0	0	0	0	0	0	0	0	0	0	0	-1	-3	4	4	4	4	4	0	0	0	0	0	0	0	0	0	0	0	0	0	0	0	0	-1	0	-1	0	0
Bacillus_thuringiensis_BMB171	bacterial	Firmicutes	mesophile		microaerophilic	35	5330	-4	-4	-3	0	0	0	0	0	0	0	0	0	4	4	0	-1	4	4	4	4	4	0	0	0	0	0	1	0	2	1	1	0	0	1	1	0	0	0	0	0	0	0
Bacillus_thuringiensis_serovar_konkukian_str_97_27	bacterial	Firmicutes	mesophile		facultative	35.4	5237	-4	-4	-3	0	0	0	0	0	-2	0	0	0	1	0	0	-2	4	4	4	4	4	0	0	0	0	0	2	0	0	0	0	0	0	0	0	0	0	0	0	-1	0	0
Bacillus_thuringiensis_str_Al_Hakam	bacterial	Firmicutes	mesophile		facultative	35.4	5257	-4	-4	-3	0	0	0	0	0	0	0	0	0	4	4	0	0	4	4	4	4	4	0	0	0	0	0	3	0	2	0	0	0	0	0	0	0	0	0	0	-2	0	0
Bacillus_tusciae_DSM_2912	bacterial	Firmicutes	thermophile	50	aerobe	59.1	3384	-4	-3	-1	0	0	0	0	0	0	0	0	0	0	2	0	0	3	4	1	4	4	0	0	0	0	0	0	0	0	0	0	0	0	0	0	0	0	-3	0	-4	-2	-1
Bacillus_weihenstephanensis_KBAB4	bacterial	Firmicutes	psychrophile		facultative	35.4	5262	-4	-4	-3	0	0	0	0	0	0	0	0	0	2	3	0	-1	4	4	4	4	4	0	0	0	0	0	2	0	1	0	0	0	0	0	0	0	0	-1	0	-2	0	0
Brevibacillus_brevis_NBRC_100599	bacterial	Firmicutes	mesophile		aerobe	47	6296	-4	-4	-3	0	0	0	0	0	0	0	0	0	0	1	0	-1	0	4	2	4	4	0	0	0	0	0	0	0	1	1	0	0	0	0	0	0	0	-2	0	-4	0	1
Butyrivibrio_proteoclasticus_B316_1	bacterial	Firmicutes	mesophile		anaerobe	40	3857	-4	-4	-3	0	0	0	0	0	0	0	0	0	1	2	0	1	4	4	4	4	4	0	0	0	0	0	0	0	0	0	0	1	0	0	0	0	1	0	0	0	0	0
Caldicellulosiruptor_bescii_DSM_6725	bacterial	Firmicutes	thermophile	75	obligate_anaerobe	35	2919	-4	-4	-3	0	0	1	0	1	0	1	1	0	4	4	0	0	2	4	0	4	4	0	0	0	0	0	-1	0	-1	0	0	0	0	0	0	0	2	0	0	0	0	0
Caldicellulosiruptor_hydrothermalis_108	bacterial	Firmicutes	hyperthermophile	79	anaerobe	36	2770	-4	-4	-4	0	0	0	0	0	0	0	0	0	0	0	0	0	2	4	2	4	4	0	0	0	0	0	-2	0	0	0	0	0	0	0	0	0	0	0	0	0	0	0
Caldicellulosiruptor_kristjanssonii_177R1B	bacterial	Firmicutes	hyperthermophile	78	anaerobe	36	2786	-4	-4	-4	0	0	0	0	0	0	0	0	0	0	0	1	0	3	4	3	4	4	0	0	-1	0	0	-2	0	0	0	0	0	0	0	0	0	0	0	0	0	0	0
Caldicellulosiruptor_kronotskyensis_2002	bacterial	Firmicutes	thermophile	70	anaerobe	35	2843	-4	-4	-4	0	0	1	0	0	0	0	0	0	1	0	0	0	3	4	1	4	4	0	0	0	1	0	-2	0	-1	-1	0	0	0	0	0	0	1	-1	0	0	0	0
Caldicellulosiruptor_obsidiansis_OB47	bacterial	Firmicutes	hyperthermophile	79	anaerobe	35	2532	-4	-4	-4	0	0	0	0	0	-1	0	0	0	0	0	0	-2	2	4	2	4	4	0	0	-1	0	0	-3	0	-2	-2	0	-1	0	0	0	0	0	-1	0	0	0	0
Caldicellulosiruptor_owensensis_OL	bacterial	Firmicutes	hyperthermophile	79	anaerobe	35	2428	-4	-4	-4	0	0	0	0	0	0	0	0	-1	1	1	0	-1	2	4	2	4	4	0	0	-1	0	0	-1	0	-1	0	0	0	0	0	0	0	0	-1	0	1	0	0
Caldicellulosiruptor_saccharolyticus_DSM_8903	bacterial	Firmicutes	thermophile	79	anaerobe	35.3	2970	-4	-4	-4	0	0	0	0	0	0	0	0	0	1	1	0	0	3	4	1	4	4	0	0	0	0	0	-1	0	0	0	0	0	0	0	0	0	0	-1	0	0	0	0
Carboxydothermus_hydrogenoformans_Z_2901	bacterial	Firmicutes	hyperthermophile	78	anaerobe	42	2401	-4	-4	-4	0	0	0	0	0	0	0	1	0	0	0	0	-2	4	4	2	4	4	-1	0	0	0	0	-3	0	-1	-1	0	0	0	0	0	0	-1	-2	0	-2	0	0
Carnobacterium_sp_17_4	bacterial	Firmicutes	mesophile			35	2635	-4	-4	-3	0	0	0	0	0	-1	0	0	0	0	0	0	0	4	4	4	4	4	0	0	0	0	0	-2	0	0	0	0	0	0	0	0	0	0	0	0	0	0	0
Clostridiales_genomosp_BVAB3_str_UPII9_5	bacterial	Firmicutes				44	1810	-4	-4	-3	0	0	0	1	1	0	3	2	0	3	4	2	2	2	4	3	4	4	0	0	0	0	0	-1	0	0	0	0	0	0	1	0	0	1	0	0	-4	-2	0
Clostridium_acetobutylicum_ATCC_824	bacterial	Firmicutes	mesophile		obligate_anaerobe	30.9	3940	-4	-4	-3	0	0	0	0	0	0	0	0	0	1	2	0	0	0	4	4	4	4	0	0	0	0	0	-3	0	-2	0	0	0	0	0	0	0	0	0	0	0	0	0
Clostridium_acetobutylicum_DSM_1731	bacterial	Firmicutes	mesophile		obligate_anaerobe	30.9	3942	-4	-4	-3	0	0	0	0	0	0	0	0	0	0	1	0	0	0	4	4	4	4	0	0	0	0	0	-3	0	-2	0	0	0	0	0	0	0	0	0	0	0	0	0
Clostridium_beijerinckii_NCIMB_8052	bacterial	Firmicutes	mesophile		anaerobe	29.9	6000	-4	-4	-3	0	0	0	0	0	-1	0	0	0	0	1	-1	0	3	4	4	4	4	0	0	0	0	0	-2	0	-2	-1	0	0	0	0	0	0	0	0	0	0	0	0
Clostridium_botulinum_A2_str_Kyoto	bacterial	Firmicutes	mesophile	37	anaerobe	28	4155	-4	-4	-4	0	0	0	0	0	0	0	0	0	0	0	0	0	3	4	4	4	4	0	0	0	1	0	-2	0	-2	-1	0	0	0	0	0	0	0	0	0	0	0	0
Clostridium_botulinum_A3_str_Loch_Maree	bacterial	Firmicutes	mesophile	37	anaerobe	28.3	3992	-4	-4	-4	-1	0	0	0	0	0	0	0	0	0	0	0	0	3	4	4	4	4	0	0	0	0	0	-1	0	-2	-1	0	-1	0	0	0	0	0	0	0	0	0	0
Clostridium_botulinum_A_str_ATCC_19397	bacterial	Firmicutes	mesophile	37.5	obligate_anaerobe	28	3863	-4	-4	-4	0	0	0	1	0	0	0	0	0	2	2	0	0	3	4	4	4	4	0	0	0	0	0	-2	0	-2	-2	0	-1	0	0	0	0	0	0	0	0	0	0
Clostridium_botulinum_A_str_ATCC_3502	bacterial	Firmicutes	mesophile	37.5	obligate_anaerobe	28.2	3886	-4	-4	-4	0	0	0	0	0	0	0	0	0	1	0	0	0	3	4	4	4	4	0	0	0	0	0	-1	0	0	0	0	0	0	0	0	0	0	0	0	0	0	0
Clostridium_botulinum_A_str_Hall	bacterial	Firmicutes	mesophile	37.5	obligate_anaerobe	28.2	3886	-4	-4	-4	0	0	0	0	0	-1	0	0	0	0	0	0	0	3	4	4	4	4	0	0	0	0	0	-1	0	-1	0	0	0	0	0	0	0	0	0	0	0	0	0
Clostridium_botulinum_B1_str_Okra	bacterial	Firmicutes	mesophile	37	anaerobe	28.3	3958	-4	-4	-3	0	0	0	0	0	0	0	1	0	2	3	0	0	3	4	4	4	4	0	0	0	0	0	-2	0	-1	-1	0	0	0	0	0	0	0	0	0	0	0	0
Clostridium_botulinum_BKT015925	bacterial	Firmicutes	mesophile	37	obligate_anaerobe		2773	-4	-4	-3	0	0	0	0	0	0	0	0	0	0	0	0	0	4	4	4	4	4	1	0	0	1	0	-2	0	-2	-2	0	-1	0	0	0	0	0	0	0	0	0	0
Clostridium_botulinum_B_str_Eklund_17B	bacterial	Firmicutes	mesophile	37	anaerobe	27.5	3800	-4	-4	-3	0	0	0	0	1	0	-1	0	0	0	1	0	0	3	4	4	4	4	0	0	0	1	0	-2	0	-3	-1	0	0	0	0	0	0	0	0	0	0	0	0
Clostridium_botulinum_Ba4_str_657	bacterial	Firmicutes	mesophile	37.5	obligate_aerobe	28.2	3977	-4	-4	-4	0	0	0	0	0	0	0	0	0	0	1	0	0	3	4	4	4	4	0	0	-1	0	0	-2	0	-1	-1	0	-1	0	0	0	0	0	0	0	0	0	0
Clostridium_botulinum_E3_str_Alaska_E43	bacterial	Firmicutes	mesophile	37	anaerobe	27.4	3659	-4	-4	-3	0	0	0	0	0	0	0	0	0	0	0	0	0	3	4	4	4	4	1	0	0	2	0	-3	0	-2	-1	0	0	0	0	0	0	0	0	0	0	0	0
Clostridium_botulinum_F_str_Langeland	bacterial	Firmicutes	mesophile	37	obligate_anaerobe	28	3995	-4	-4	-4	0	0	0	0	0	0	0	0	0	0	0	1	0	3	4	4	4	4	0	0	0	0	0	-1	0	-2	0	0	0	1	1	0	0	0	0	0	0	0	0
Clostridium_cellulolyticum_H10	bacterial	Firmicutes	mesophile		anaerobe	37	4068	-4	-4	-2	0	0	0	0	0	0	0	0	0	0	0	0	-1	4	4	4	4	4	0	0	0	0	0	-3	0	-1	-1	0	0	0	0	0	0	0	0	0	-1	0	0
Clostridium_cellulovorans_743B	bacterial	Firmicutes	mesophile		anaerobe	31	5262	-4	-4	-3	0	0	0	0	0	0	0	0	0	0	0	-1	0	3	4	4	4	4	-1	0	0	0	0	-3	0	-2	-1	0	0	0	0	0	0	0	0	0	0	0	0
Clostridium_difficile_630	bacterial	Firmicutes	mesophile	37	obligate_anaerobe	29	4290	-4	-4	-3	0	0	0	0	0	0	0	0	0	1	1	0	1	3	4	4	4	4	0	0	0	0	0	-3	0	-2	-1	0	0	0	0	0	0	0	0	0	0	0	0
Clostridium_difficile_CD196	bacterial	Firmicutes	mesophile		obligate_anaerobe		4110	-4	-4	-4	0	0	0	0	2	0	0	1	1	3	4	1	3	3	4	4	4	4	0	2	0	1	1	-2	0	-2	-1	0	0	0	0	0	0	0	0	0	0	0	-1
Clostridium_difficile_R20291	bacterial	Firmicutes	mesophile		obligate_anaerobe	28	4191	-4	-4	-3	0	0	0	1	2	0	0	1	1	3	4	1	3	2	4	4	4	4	0	2	0	1	1	-2	0	-1	0	0	0	0	0	0	0	0	0	0	0	0	-1
Clostridium_kluyveri_DSM_555	bacterial	Firmicutes	mesophile		anaerobe	32	3964	-4	-4	-3	0	0	0	0	0	0	0	0	0	0	0	0	0	4	4	4	4	4	0	0	0	0	0	-4	0	-4	-3	0	-2	0	0	0	0	0	0	0	-1	0	-1
Clostridium_kluyveri_NBRC_12016	bacterial	Firmicutes	mesophile		anaerobe	31	3896	-4	-4	-3	0	0	0	0	0	0	0	0	0	0	0	0	0	4	4	4	4	4	0	0	0	0	0	-3	0	-4	-3	0	-2	0	0	0	0	0	0	0	-1	0	-1
Clostridium_lentocellum_DSM_5427	bacterial	Firmicutes	mesophile	40	anaerobe	34	4694	-4	-4	-3	0	0	0	1	0	0	0	0	0	1	3	0	0	4	4	4	4	4	0	0	0	0	1	0	0	0	0	1	0	0	0	0	0	0	0	0	-1	0	0
Clostridium_ljungdahlii_DSM_13528	bacterial	Firmicutes	mesophile		anaerobe	31	4630	-4	-4	-3	0	0	0	0	0	0	0	0	0	1	0	0	0	3	4	4	4	4	0	0	0	1	0	-3	0	-2	-1	0	0	0	0	0	0	0	0	0	0	0	0
Clostridium_novyi_NT	bacterial	Firmicutes	mesophile		anaerobe	28.9	2547	-4	-4	-4	0	0	0	0	0	0	0	0	0	0	2	1	0	4	4	4	4	4	0	0	0	0	0	-2	0	-2	-1	0	0	0	0	0	0	0	0	0	0	0	-1
Clostridium_perfringens_ATCC_13124	bacterial	Firmicutes	mesophile	37	anaerobe	28.6	3031	-4	-4	-4	-1	0	0	0	0	-1	0	0	1	0	0	0	0	3	4	4	4	4	0	0	0	0	0	-3	0	-3	-2	0	-1	0	0	0	0	0	0	0	0	0	0
Clostridium_perfringens_str_13	bacterial	Firmicutes	mesophile	37	anaerobe	28.6	3031	-4	-4	-4	0	0	-1	0	0	-1	0	0	0	0	0	-1	0	3	4	4	4	4	0	0	0	0	0	-3	0	-3	-2	0	-1	0	0	0	0	0	0	0	0	0	0
Clostridium_phytofermentans_ISDg	bacterial	Firmicutes	mesophile	37	anaerobe	35.9	4847	-4	-4	-3	0	0	0	0	0	0	0	1	2	4	4	0	4	3	4	4	4	4	0	0	0	0	0	0	0	0	0	0	0	0	0	0	0	0	0	0	0	0	-2
Clostridium_saccharolyticum_WM1	bacterial	Firmicutes	mesophile	37	anaerobe	45	4662	-4	-4	-2	0	0	0	0	0	1	0	0	1	0	0	0	0	4	4	4	4	4	0	0	0	0	0	-2	0	0	-1	0	0	0	0	0	0	-1	-1	0	-2	0	-2
Clostridium_sticklandii_DSM_519	bacterial	Firmicutes	mesophile	33.5	anaerobe		2715	-4	-4	-3	0	0	0	0	0	0	0	0	0	2	3	0	-1	3	4	4	4	4	0	0	0	0	0	-4	0	-2	-2	0	0	0	0	0	0	0	0	0	0	0	0
Clostridium_tetani_E88	bacterial	Firmicutes	mesophile		anaerobe	29.6	2799	-4	-4	-4	0	0	0	0	0	0	0	0	0	0	1	0	0	3	4	4	4	4	0	0	0	0	0	-3	0	-2	-1	0	0	0	0	0	0	0	0	0	0	0	0
Clostridium_thermocellum_ATCC_27405	bacterial	Firmicutes	thermophile	60	anaerobe	39	3843	-4	-4	-3	0	0	0	0	0	0	1	2	2	1	2	1	0	2	4	3	4	4	0	0	0	0	0	-2	1	-2	0	0	0	0	0	0	0	0	-1	0	0	0	-1
Coprothermobacter_proteolyticus_DSM_5265	bacterial	Firmicutes	thermophile	63	anaerobe	45	1424	-4	-2	-1	0	0	0	0	0	0	0	0	0	0	0	0	-2	3	4	2	4	4	0	0	0	0	0	0	0	0	0	0	0	0	0	0	0	0	-1	0	-1	0	0
Desulfitobacterium_hafniense_DCB_2	bacterial	Firmicutes	mesophile	37.5	anaerobe	47.5	5279	-4	-3	-2	0	0	0	0	0	0	0	0	0	0	2	0	0	4	4	4	4	4	0	0	0	0	0	-1	0	0	0	0	0	0	0	0	0	0	-2	0	-1	-1	-1
Desulfitobacterium_hafniense_Y51	bacterial	Firmicutes	mesophile		anaerobe	47.4	5727	-4	-3	-2	0	0	0	0	0	0	0	0	0	3	4	0	0	4	4	4	4	4	0	0	0	0	0	0	0	0	0	0	0	0	0	0	0	0	-2	0	-3	0	-1
Desulforudis_audaxviator_MP104C	bacterial	Firmicutes	mesophile	60	anaerobe	60.8	2349	-4	-3	-1	0	0	0	2	1	0	2	3	0	0	2	1	0	4	4	3	4	4	0	0	0	0	0	0	1	0	0	1	0	0	0	0	0	0	-3	0	-3	0	-1
Desulfotomaculum_acetoxidans_DSM_771	bacterial	Firmicutes	mesophile	36	obligate_anaerobe	41	4545	-4	-4	-3	0	0	0	0	0	0	0	0	0	0	0	0	0	4	4	4	4	4	0	-1	0	0	0	0	0	0	0	0	0	0	0	0	0	0	0	0	-1	0	-1
Desulfotomaculum_carboxydivorans_CO_1_SRB	bacterial	Firmicutes	mesophile	37	obligate_anaerobe	46	2892	-4	-4	-2	0	0	0	1	0	0	0	2	0	0	2	0	0	4	4	4	4	4	0	0	0	0	0	0	0	-1	0	0	0	0	0	0	0	0	-2	0	-2	0	-2
Desulfotomaculum_kuznetsovii_DSM_6115	bacterial	Firmicutes	mesophile	60	obligate_anaerobe	54	3601	-4	-4	-3	0	0	0	0	0	0	0	0	0	0	0	0	0	4	4	2	4	4	0	0	0	0	0	0	0	0	0	0	0	0	0	0	0	0	-3	-1	-4	-1	0
Desulfotomaculum_reducens_MI_1	bacterial	Firmicutes	mesophile	37	anaerobe	43	3608	-4	-4	-2	0	0	0	0	0	0	0	2	0	0	0	0	-1	4	4	4	4	4	0	0	0	0	0	0	0	0	0	0	0	0	0	0	0	0	-2	0	0	0	-1
Desulfotomaculum_ruminis_DSM_2154	bacterial	Firmicutes	mesophile	37	obligate_anaerobe		3969	-4	-4	-1	0	0	0	0	0	0	0	0	0	0	0	0	0	4	4	4	4	4	0	0	0	0	0	-1	0	0	0	0	0	0	0	0	-1	0	-2	0	-2	0	0
Enterococcus_faecalis_V583	bacterial	Firmicutes	mesophile	37	facultative	37.5	3218	-4	-4	-3	0	0	0	0	0	0	0	0	0	0	0	0	-1	4	4	4	4	4	0	0	0	0	0	-2	0	0	0	0	0	0	0	0	0	0	0	0	-1	0	0
Erysipelothrix_rhusiopathiae_str_Fujisawa	bacterial	Firmicutes	mesophile	33.5	facultative		1787	-4	-4	-3	0	0	0	0	0	0	0	0	0	0	2	0	-1	4	4	4	4	4	0	0	0	0	0	0	0	0	0	0	0	0	0	0	0	0	0	0	0	0	-1
Ethanoligenens_harbinense_YUAN_3	bacterial	Firmicutes	mesophile	32	obligate_anaerobe	55	3008	-4	-3	-2	0	0	0	0	0	0	0	0	0	3	2	0	0	4	4	4	4	4	0	0	0	1	0	0	0	0	0	0	0	0	0	0	0	0	-1	0	1	0	-1
Eubacterium_eligens_ATCC_27750	bacterial	Firmicutes	mesophile		anaerobe	37	2144	-4	-2	-3	0	0	0	0	0	0	0	0	0	3	3	0	0	4	4	4	4	4	0	0	1	0	0	-1	0	-1	0	0	0	0	0	1	0	0	0	0	-1	0	0
Eubacterium_limosum_KIST612	bacterial	Firmicutes			anaerobe	47.5	4276	-4	-4	-3	0	0	0	0	0	0	0	0	0	0	1	0	0	4	4	4	4	4	0	0	0	0	0	-2	0	0	0	0	0	0	0	0	0	0	-1	0	-1	0	0
Eubacterium_rectale_ATCC_33656	bacterial	Firmicutes	mesophile		anaerobe	41	3449	-4	-3	-3	0	0	0	0	0	0	2	0	0	0	2	3	0	3	4	3	4	4	1	0	0	0	0	0	0	-1	0	0	0	0	0	0	0	0	0	0	-1	0	0
Exiguobacterium_sibiricum_255_15	bacterial	Firmicutes			facultative	47.8	3034	-4	-3	-3	0	0	0	0	0	0	1	0	0	0	0	0	0	4	4	4	4	4	0	0	0	0	0	0	0	0	0	0	0	0	0	0	0	0	-1	0	-3	0	0
Exiguobacterium_sp_AT1b	bacterial	Firmicutes	thermophile		facultative	47.8	2999	-4	-3	-3	0	0	0	0	0	0	0	0	0	0	0	0	-2	4	4	4	4	4	0	0	0	0	0	0	0	1	0	0	0	0	0	0	0	0	-1	0	-2	0	0
Finegoldia_magna_ATCC_29328	bacterial	Firmicutes	mesophile		anaerobe	32.3	1797	-4	-4	-4	0	0	0	0	0	0	0	0	0	1	2	0	-1	4	4	4	4	4	0	0	0	1	0	-3	0	-2	-1	0	0	0	0	0	0	0	0	0	0	0	-1
Geobacillus_kaustophilus_HTA426	bacterial	Firmicutes	thermophile	60	aerobe	52.1	3544	-4	-4	-2	0	0	0	0	0	0	0	0	0	0	2	0	0	4	4	4	4	4	0	0	0	0	0	4	0	4	2	0	0	0	0	0	0	0	-1	0	-3	-4	0
Geobacillus_sp_C56_T3	bacterial	Firmicutes	mesophile		facultative	52	3650	-4	-4	-2	0	0	0	0	0	0	0	0	0	0	0	0	0	4	4	3	4	4	0	0	0	0	0	4	0	4	2	0	0	0	0	0	0	0	-2	0	-3	-3	0
Geobacillus_sp_WCH70	bacterial	Firmicutes	thermophile		facultative	42.5	3464	-4	-4	-3	0	0	0	0	0	1	0	0	0	2	3	0	0	4	4	4	4	4	0	0	0	0	1	4	3	4	3	0	0	2	2	0	0	0	0	0	-3	0	0
Geobacillus_sp_Y412MC52	bacterial	Firmicutes	thermophile		facultative	52	3628	-4	-4	-2	0	0	0	0	0	0	0	0	0	1	2	0	-1	4	4	4	4	4	1	0	0	0	0	4	0	4	3	0	1	0	0	0	0	0	-1	0	-3	-4	0
Geobacillus_sp_Y412MC61	bacterial	Firmicutes	thermophile		facultative	52	3622	-4	-4	-1	0	0	0	0	0	0	0	2	0	0	0	0	0	4	4	3	4	4	0	0	0	0	0	4	0	4	3	0	1	0	0	0	0	0	-1	0	-3	-3	0
Geobacillus_sp_Y41MC1	bacterial	Firmicutes	thermophile		facultative	44	3840	-4	-4	-3	0	0	0	0	0	0	0	0	0	0	0	0	0	4	4	4	4	4	0	0	0	0	0	4	0	2	0	0	0	0	0	0	0	0	0	0	-2	0	0
Geobacillus_thermodenitrificans_NG80_2	bacterial	Firmicutes	thermophile	65	facultative	49	3550	-4	-4	-3	0	0	0	0	0	0	0	0	0	2	2	0	0	4	4	4	4	4	0	0	0	0	0	4	0	4	3	0	1	0	0	0	0	0	-2	0	-3	-3	0
Geobacillus_thermoglucosidasius_C56_YS93	bacterial	Firmicutes	hyperthermophile	60	facultative	43	3893	-4	-4	-3	0	0	0	0	0	0	0	0	0	0	0	0	-1	4	4	4	4	4	0	0	0	0	0	4	0	2	0	0	0	0	0	0	0	0	-1	0	-2	0	0
Halanaerobium_sp_sapolanicus	bacterial	Firmicutes	mesophile	38	obligate_anaerobe		2613	-4	-4	-4	0	0	0	0	0	0	0	0	0	1	1	1	0	3	4	3	4	4	0	0	0	0	0	-4	0	-1	-1	0	0	0	0	0	0	0	0	0	0	0	-1
Halothermothrix_orenii_H_168	bacterial	Firmicutes	thermophile	60	anaerobe	39.6	2578	-4	-4	-2	0	0	0	0	0	0	0	0	1	0	0	2	0	4	4	4	4	4	0	1	0	2	0	0	0	0	0	0	0	0	0	0	0	0	-2	0	0	0	0
Heliobacterium_modesticaldum_Ice1	bacterial	Firmicutes	thermophile	51	anaerobe	57	3075	-4	-2	-1	0	0	0	0	0	0	0	3	2	4	4	2	2	4	4	4	4	4	0	0	0	1	1	0	0	1	0	0	0	0	0	0	0	0	-1	0	-3	-3	-1
Lactobacillus_acidophilus_30SC	bacterial	Firmicutes	mesophile		facultative		2078	-4	-4	-4	0	0	0	0	0	0	0	0	0	1	0	-2	-2	4	4	4	4	4	0	0	0	0	0	0	0	0	0	0	0	0	0	0	0	1	0	0	-2	0	-1
Lactobacillus_acidophilus_NCFM	bacterial	Firmicutes	mesophile	45	facultative	34.7	1993	-4	-4	-3	0	0	0	0	0	0	0	0	0	0	0	-1	-2	4	4	4	4	4	0	0	0	0	0	0	0	0	0	0	0	0	0	0	0	0	0	0	0	0	0
Lactobacillus_amylovorus_GRL_1112	bacterial	Firmicutes	mesophile		facultative	38	2067	-4	-4	-3	0	0	0	0	0	-1	0	0	0	0	0	-2	-2	4	4	4	4	4	0	0	0	0	0	0	0	0	0	0	0	0	0	0	0	0	0	0	-1	0	0
Lactobacillus_brevis_ATCC_367	bacterial	Firmicutes	mesophile	30	aerobe	46	2291	-4	-3	-3	0	0	0	0	0	-2	0	0	0	0	0	0	0	4	4	4	4	4	0	0	0	0	0	0	0	-1	0	0	0	0	0	0	0	0	-2	0	-1	0	-1
Lactobacillus_buchneri_NRRL_B_30929	bacterial	Firmicutes	mesophile		facultative	44	2506	-4	-3	-3	0	0	0	0	0	0	0	0	0	0	0	-1	-1	3	4	4	4	4	0	0	0	1	0	-2	0	0	0	0	0	0	0	0	0	0	-1	0	-2	0	-1
Lactobacillus_casei_ATCC_334	bacterial	Firmicutes	mesophile	35	facultative	46.6	2895	-4	-3	-2	0	0	0	0	0	0	0	0	0	0	0	-1	-1	3	4	4	4	4	0	0	0	0	0	-1	0	-1	0	0	0	0	0	0	0	0	-1	0	-2	-1	-1
Lactobacillus_casei_BL23	bacterial	Firmicutes	mesophile		facultative	46	3079	-4	-3	-2	0	0	0	0	0	0	0	2	0	0	0	-1	0	2	4	4	4	4	0	0	0	0	0	-1	0	0	0	0	0	0	0	0	0	0	-1	0	-3	-2	-2
Lactobacillus_casei_str_Zhang	bacterial	Firmicutes	mesophile	35	facultative	46	2861	-4	-3	-2	0	0	0	0	0	0	0	0	0	0	0	-1	0	3	4	4	4	4	0	0	0	0	0	-1	0	0	0	0	0	0	0	0	0	0	-1	0	-3	-1	-3
Lactobacillus_crispatus_ST1	bacterial	Firmicutes	mesophile		facultative	37	2043	-4	-4	-4	0	0	0	0	0	0	0	0	0	0	0	-2	-2	3	4	4	4	4	0	0	0	0	0	0	0	0	0	0	0	0	0	0	0	0	0	0	0	0	0
Lactobacillus_delbrueckii_subsp_bulgaricus_ATCC_11842	bacterial	Firmicutes	mesophile	42	facultative	49.7	1864	-4	-4	-3	0	0	0	0	0	0	0	0	1	2	0	0	0	4	4	4	4	4	0	0	0	1	0	0	0	0	2	0	2	0	0	1	0	0	-2	0	-4	0	0
Lactobacillus_delbrueckii_subsp_bulgaricus_ATCC_BAA_365	bacterial	Firmicutes	mesophile	42	facultative	49.7	1856	-4	-4	-3	0	0	0	0	0	0	0	1	0	1	0	0	0	4	4	4	4	4	0	0	0	1	0	0	0	0	1	0	1	0	0	0	0	0	-2	0	-4	0	0
Lactobacillus_delbrueckii_subsp_bulgaricus_ND02	bacterial	Firmicutes	mesophile		facultative		2125	-4	-4	-3	0	0	0	0	0	0	0	0	0	3	3	0	0	4	4	4	4	4	0	0	0	0	0	-1	0	0	2	0	2	0	0	0	0	0	-1	0	-2	0	0
Lactobacillus_fermentum_IFO_3956	bacterial	Firmicutes	mesophile		facultative	51	2098	-4	-3	-2	0	0	0	0	0	0	0	0	0	0	1	0	0	3	4	4	4	4	0	0	0	0	0	-1	0	-1	0	0	0	0	0	0	0	-1	-3	0	-4	-1	-1
Lactobacillus_gasseri_ATCC_33323	bacterial	Firmicutes	mesophile	30	facultative	35.3	1894	-4	-4	-4	0	0	0	0	0	-1	0	0	0	0	0	-1	-2	4	4	4	4	4	-1	0	0	0	0	0	0	0	0	0	0	0	0	0	0	1	0	0	0	0	-1
Lactobacillus_helveticus_DPC_4571	bacterial	Firmicutes	mesophile		facultative	37.1	2080	-4	-4	-3	0	0	0	0	0	0	0	2	0	0	2	0	0	4	4	4	4	4	0	0	0	2	0	0	0	0	1	0	0	0	0	0	0	0	0	0	-2	0	-2
Lactobacillus_johnsonii_FI9785	bacterial	Firmicutes	mesophile		microaerophilic	34.5	1755	-4	-4	-4	0	0	0	0	0	0	1	0	0	0	1	-1	-1	4	4	4	4	4	0	0	0	0	0	-1	0	0	0	0	0	0	0	0	0	0	0	0	0	0	0
Lactobacillus_johnsonii_NCC_533	bacterial	Firmicutes	mesophile	30	facultative	34.6	1992	-4	-4	-4	0	0	0	0	0	-1	1	0	0	0	1	-1	-1	4	4	4	4	4	0	0	0	0	0	-1	0	0	0	0	0	0	0	0	0	0	0	0	0	0	0
Lactobacillus_kefiranofaciens_ZW3	bacterial	Firmicutes	mesophile		facultative	37.7	2113	-4	-4	-3	0	0	0	0	0	0	0	0	0	0	0	0	0	4	4	4	4	4	0	0	0	0	0	0	0	0	0	0	0	0	0	0	0	0	-1	0	-1	0	-2
Lactobacillus_plantarum_JDM1	bacterial	Firmicutes	mesophile		microaerophilic	44.6	3197	-4	-3	-2	0	0	0	0	0	-1	0	0	0	3	3	0	0	4	4	4	4	4	0	1	0	0	0	-1	0	0	0	0	0	0	0	0	0	0	0	0	-1	0	-1
Lactobacillus_plantarum_WCFS1	bacterial	Firmicutes	mesophile	30	facultative	44.5	3308	-4	-4	-3	0	0	0	0	0	0	0	0	0	3	4	0	0	4	4	4	4	4	0	0	0	0	0	-2	0	-1	0	0	0	0	0	0	0	0	-1	0	-1	0	-1
Lactobacillus_plantarum_subsp_plantarum_ST_III	bacterial	Firmicutes	mesophile		microaerophilic	44	3254	-4	-4	-3	0	0	0	0	0	0	0	0	0	4	4	0	-1	4	4	4	4	4	0	0	0	0	0	-1	0	0	0	0	0	0	0	0	0	0	-1	0	-2	0	-2
Lactobacillus_reuteri_DSM_20016	bacterial	Firmicutes	mesophile		facultative	38.9	1999	-4	-4	-3	0	0	0	0	0	-1	0	1	0	0	0	-1	-1	2	4	4	4	4	0	0	0	0	0	0	0	0	0	0	0	0	0	0	0	0	-1	0	0	0	-2
Lactobacillus_reuteri_JCM_1112	bacterial	Firmicutes	mesophile		facultative	38.9	1999	-4	-4	-2	0	0	0	0	0	-2	0	1	0	0	0	0	0	2	4	4	4	4	0	0	0	1	0	0	0	0	0	0	0	0	0	0	0	0	0	0	0	0	-1
Lactobacillus_reuteri_SD2112		Firmicutes						-4	-4	-2	0	0	0	0	0	0	0	1	0	0	0	0	-1	4	4	4	4	4	0	0	0	0	0	-1	0	0	0	0	0	0	0	0	0	0	0	0	0	0	-2
Lactobacillus_rhamnosus_GG	bacterial	Firmicutes	mesophile		facultative	46	3010	-4	-3	-3	0	0	0	0	0	0	0	0	0	0	0	-1	-1	0	4	4	4	4	0	0	0	0	0	-1	0	0	0	0	0	0	0	0	0	0	0	0	-1	0	0
Lactobacillus_rhamnosus_Lc_705	bacterial	Firmicutes	mesophile		microaerophilic	46	2968	-4	-3	-3	0	0	0	0	0	0	0	1	0	0	0	0	-1	0	4	4	4	4	0	0	0	0	0	-1	0	0	0	0	0	0	0	0	0	0	0	0	-2	0	-2
Lactobacillus_sakei_subsp_sakei_23K	bacterial	Firmicutes	mesophile		facultative	41.3	1884	-4	-4	-2	0	0	0	0	0	0	0	0	0	3	2	0	-2	4	4	4	4	4	0	0	0	0	0	-2	0	0	0	0	0	0	0	0	0	0	0	0	-1	0	-2
Lactobacillus_salivarius_UCC118	bacterial	Firmicutes	mesophile		facultative	32	1827	-4	-4	-3	0	0	0	0	0	-1	1	0	0	0	2	0	0	1	4	4	4	4	0	0	0	0	0	-2	0	-1	0	0	0	0	0	0	0	0	0	0	-1	0	-1
Lactococcus_lactis_subsp_cremoris_MG1363	bacterial	Firmicutes	mesophile	40	facultative	35.8	2529	-4	-4	-3	0	0	0	0	0	0	0	0	0	0	0	0	0	4	4	4	4	4	0	0	0	0	0	-1	0	0	0	0	0	0	0	0	0	0	0	0	-1	0	-1
Lactococcus_lactis_subsp_cremoris_SK11	bacterial	Firmicutes	mesophile	40	facultative	35.9	2438	-4	-4	-3	0	0	0	0	0	0	0	0	0	0	1	1	0	4	4	4	4	4	0	0	0	0	0	-2	0	0	0	0	0	0	0	0	0	0	0	0	0	0	0
Lactococcus_lactis_subsp_lactis_Il1403	bacterial	Firmicutes	mesophile	40	facultative	35.3	2365	-4	-4	-4	0	0	0	0	0	-1	0	0	0	0	0	0	0	4	4	4	4	4	0	0	0	0	0	-2	0	0	0	0	0	0	0	0	0	0	0	0	0	0	-1
Lactococcus_lactis_subsp_lactis_KF147	bacterial	Firmicutes	mesophile		facultative	35	2598	-4	-4	-3	0	0	0	0	0	-1	0	0	0	0	0	0	0	4	4	4	4	4	0	0	0	0	0	-2	0	0	0	0	0	0	0	0	0	0	0	0	0	0	-1
Leuconostoc_citreum_KM20	bacterial	Firmicutes			facultative	39	1796	-4	-4	-3	0	0	0	0	0	-1	0	0	0	0	0	0	0	4	4	4	4	4	0	0	0	0	0	-2	0	0	0	0	0	0	0	0	0	0	0	0	0	0	-1
Leuconostoc_gasicomitatum_LMG_18811	bacterial	Firmicutes		9.5	facultative	37	2000	-4	-4	-3	0	0	0	0	0	0	0	0	-1	0	0	-1	-2	4	4	4	4	4	0	0	0	0	0	0	0	0	0	0	0	0	0	0	0	0	0	0	0	0	-1
Leuconostoc_kimchii_IMSNU_11154		Firmicutes						-4	-4	-3	0	0	0	0	0	-1	0	0	0	0	1	0	-1	4	4	4	4	4	0	0	0	0	0	-1	0	0	0	1	1	0	0	0	0	0	0	0	0	0	-1
Leuconostoc_mesenteroides_subsp_mesenteroides_ATCC_8293	bacterial	Firmicutes	mesophile	25	facultative	37.7	2038	-4	-4	-2	0	0	0	0	0	0	0	0	0	2	1	0	-1	4	4	4	4	4	0	0	0	0	0	-1	0	0	0	0	0	0	0	0	0	0	0	0	0	0	-1
Listeria_innocua_Clip11262	bacterial	Firmicutes	mesophile	33.5	facultative	37.4	3011	-4	-4	-3	0	0	0	0	0	-2	0	0	0	0	0	-2	-2	0	4	4	4	4	0	1	0	0	0	-1	0	0	0	0	0	0	0	0	0	0	0	0	-1	0	0
Listeria_monocytogenes_08_5578	bacterial	Firmicutes	mesophile	33.5	facultative	37	3032	-4	-4	-4	0	0	0	0	0	0	0	0	0	2	2	0	-1	2	4	4	4	4	0	0	0	0	0	-2	0	0	0	0	0	0	0	0	0	0	0	0	0	0	0
Listeria_monocytogenes_08_5923	bacterial	Firmicutes	mesophile	33.5	facultative	37	2999	-4	-4	-4	0	0	0	0	0	-1	0	0	0	0	0	-1	-1	0	4	4	4	4	0	0	-1	0	0	-1	0	0	0	0	0	0	0	0	0	0	-1	0	0	0	0
Listeria_monocytogenes_Clip81459	bacterial	Firmicutes	mesophile	33.5	facultative	38	2912	-4	-4	-3	0	0	1	0	0	-1	0	0	0	2	2	-1	-3	1	4	4	4	4	0	0	0	0	0	-1	0	0	0	0	0	0	0	0	0	0	-1	0	0	0	0
Listeria_monocytogenes_EGD_e	bacterial	Firmicutes	mesophile	33.5	facultative	38	2944	-4	-4	-4	0	0	0	0	0	0	0	0	0	0	0	0	-1	0	4	4	4	4	0	0	0	0	0	-2	0	0	0	0	0	0	0	0	0	1	0	0	0	0	0
Listeria_monocytogenes_HCC23	bacterial	Firmicutes	mesophile	33.5	facultative	38	2972	-4	-4	-4	0	0	1	0	0	-2	0	1	0	2	1	0	-2	0	4	4	4	4	0	0	0	0	0	-2	0	-1	0	0	0	0	0	0	0	0	-1	0	-1	0	0
Listeria_monocytogenes_serotype_4b_str_F2365	bacterial	Firmicutes	mesophile	33.5	facultative	38	2905	-4	-4	-4	0	0	0	0	0	-2	0	0	0	0	1	0	-2	1	4	4	4	4	0	0	0	0	0	-2	0	0	0	0	0	0	0	0	0	0	0	0	0	0	0
Listeria_seeligeri_serovar_1_2b_str_SLCC3954	bacterial	Firmicutes	mesophile		facultative	37.4	2797	-4	-4	-4	0	0	0	0	0	-2	0	0	0	3	3	0	-1	0	4	4	4	4	0	0	0	0	0	-2	0	0	0	0	0	0	0	0	0	0	0	0	-1	0	0
Listeria_welshimeri_serovar_6b_str_SLCC5334	bacterial	Firmicutes	mesophile		facultative	36.4	2814	-4	-4	-3	0	0	0	0	0	0	0	0	-1	0	1	0	-1	0	4	4	4	4	0	0	0	0	0	-3	0	0	0	0	0	0	0	0	0	0	0	0	0	0	0
Lysinibacillus_sphaericus_C3_41	bacterial	Firmicutes	mesophile		aerobe	37.3	4639	-4	-4	-2	0	0	0	0	0	-2	0	0	0	3	3	-2	-2	3	4	4	4	4	0	0	0	0	0	0	0	0	0	0	0	0	0	0	0	0	0	0	-2	0	0
Macrococcus_caseolyticus_JCSC5402	bacterial	Firmicutes	mesophile	35	facultative	36	2102	-4	-3	-1	0	0	0	0	0	0	0	1	0	1	2	1	0	4	4	4	4	4	0	0	0	0	0	0	0	0	0	0	0	0	0	0	0	0	0	0	0	0	-1
Mahella_australiensis_50_1_BON	bacterial	Firmicutes	thermophile	50	anaerobe	43.4	3135	-4	-3	-2	0	0	0	0	0	0	0	0	0	0	0	0	0	4	4	4	4	4	0	0	0	0	0	0	0	0	0	0	0	0	0	0	0	0	-2	0	-3	-1	-2
Melissococcus_plutonius_ATCC_35311	bacterial	Firmicutes					1891	-4	-4	-4	0	0	0	0	0	0	0	0	0	0	0	0	0	3	4	4	4	4	0	0	0	1	0	0	0	1	0	0	0	0	0	0	0	0	0	0	0	0	0
Moorella_thermoacetica_ATCC_39073	bacterial	Firmicutes	thermophile	58	anaerobe	55.8	2628	-4	-3	-2	0	0	0	0	0	0	1	0	0	0	0	0	0	4	4	2	4	4	0	0	0	0	0	0	0	0	0	0	0	0	0	0	-1	-1	-3	0	-3	0	-1
Natranaerobius_thermophilus_JW_NM_WN_LF	bacterial	Firmicutes	thermophile	53	obligate_anaerobe	36.2	3165	-4	-4	-3	0	0	0	0	0	0	0	0	0	1	0	0	0	4	4	4	4	4	0	0	0	0	0	-2	0	-1	0	0	0	0	0	0	0	0	-1	0	0	0	0
Oceanobacillus_iheyensis_HTE831	bacterial	Firmicutes	mesophile	30	aerobe	35.7	3630	-4	-3	-2	0	0	0	0	0	0	0	0	0	0	0	0	-1	3	4	4	4	4	0	0	0	0	0	0	0	0	0	0	0	0	0	0	0	0	0	0	0	0	0
Oenococcus_oeni_PSU_1	bacterial	Firmicutes	mesophile	21	facultative	37.9	1780	-4	-4	-3	0	0	0	0	0	0	0	0	0	0	0	0	0	4	4	3	4	4	0	0	0	0	0	-3	0	-1	0	0	0	0	0	0	0	0	0	0	-2	0	0
Paenibacillus_mucilaginosus_KNP414	bacterial	Firmicutes	mesophile				8663	-4	-3	-2	0	0	0	0	0	0	0	0	2	1	3	1	0	3	4	4	4	4	1	1	0	0	0	0	0	0	0	0	0	0	0	0	0	0	-1	0	-4	-2	-2
Paenibacillus_polymyxa_E681	bacterial	Firmicutes	mesophile			45.8	5394	-4	-3	-2	0	0	0	0	0	0	0	0	0	0	0	0	0	4	4	4	4	4	0	0	0	0	0	-1	0	0	-1	0	0	0	0	0	0	0	-1	0	-3	0	0
Paenibacillus_polymyxa_SC2	bacterial	Firmicutes	mesophile				5731	-4	-3	-2	0	0	0	0	0	-2	0	0	0	0	0	0	0	4	4	4	4	4	0	0	0	0	0	0	0	0	0	0	0	0	0	0	0	0	0	0	-3	0	0
Paenibacillus_sp_JDR_2	bacterial	Firmicutes	mesophile	30	aerobe	50	7184	-3	-3	-1	0	0	0	0	0	0	0	0	1	3	2	0	0	4	4	4	4	4	0	0	0	0	0	0	0	0	0	0	0	0	0	0	0	0	-1	0	-4	-1	-1
Paenibacillus_sp_Y412MC10	bacterial	Firmicutes	mesophile		facultative	51	7121	-4	-3	-2	0	0	0	1	0	1	0	0	0	4	4	1	0	4	4	4	4	4	0	0	0	0	0	0	0	0	-1	0	-1	0	0	0	0	-1	-2	0	-4	-1	0
Pediococcus_pentosaceus_ATCC_25745	bacterial	Firmicutes	mesophile	30	facultative	37.4	1832	-4	-4	-3	0	0	0	0	0	-1	0	1	0	1	1	0	0	4	4	4	4	4	0	0	0	0	0	-2	0	0	0	0	0	0	0	0	0	0	0	0	0	0	0
Pelotomaculum_thermopropionicum_SI	bacterial	Firmicutes	thermophile	55	anaerobe	52.8	3025	-4	-4	-3	0	0	0	0	0	0	0	2	0	0	1	0	0	4	4	2	4	4	1	0	0	0	0	-1	0	-1	0	0	0	0	0	0	0	0	-2	0	-3	0	-1
Ruminococcus_albus_7	bacterial	Firmicutes	mesophile	40	anaerobe	43	3685	-4	-3	-2	0	0	0	0	0	0	0	0	0	0	3	0	0	4	4	4	4	4	2	0	0	0	0	-1	0	0	0	0	0	0	0	0	0	0	0	0	-4	-1	-3
Selenomonas_sputigena_ATCC_35185	bacterial	Firmicutes	mesophile	37	anaerobe		2568	-4	-3	-1	0	0	0	0	0	0	0	1	0	3	4	1	1	3	4	4	4	4	0	0	0	0	1	0	0	1	1	0	2	0	0	0	0	0	0	0	-4	-4	-1
Staphylococcus_aureus_RF122	bacterial	Firmicutes	mesophile	33.5	facultative	32.8	2742	-4	-4	-3	0	0	0	0	0	-1	0	0	0	0	1	0	0	3	4	4	4	4	0	0	0	0	0	0	0	0	0	0	0	1	0	0	0	0	0	0	0	0	0
Staphylococcus_aureus_subsp_aureus_COL	bacterial	Firmicutes	mesophile	33.5	facultative	32.8	2809	-4	-4	-3	0	0	0	0	0	0	0	0	-1	0	0	0	0	3	4	4	4	4	0	0	0	0	0	-1	0	0	0	0	0	0	0	0	0	0	0	0	0	0	0
Staphylococcus_aureus_subsp_aureus_ED98	bacterial	Firmicutes	mesophile	33.5	facultative	32	2824	-4	-4	-3	0	0	0	0	0	0	0	0	0	0	0	0	0	2	4	3	4	4	0	0	0	0	0	0	0	0	0	0	0	0	0	0	0	0	0	0	0	0	0
Staphylococcus_aureus_subsp_aureus_JH1	bacterial	Firmicutes	mesophile	33.5	facultative	32.9	2906	-4	-4	-3	0	0	0	0	0	-1	0	0	1	3	4	0	-1	3	4	3	4	4	0	0	0	0	0	0	0	0	0	0	0	0	0	0	0	0	0	0	0	0	0
Staphylococcus_aureus_subsp_aureus_JH9	bacterial	Firmicutes	mesophile	33.5	facultative	32.9	2906	-4	-4	-3	0	0	0	0	0	-1	0	0	0	2	4	0	-1	3	4	3	4	4	0	0	0	0	0	0	0	0	0	0	0	0	0	0	0	0	0	0	0	0	0
Staphylococcus_aureus_subsp_aureus_MRSA252	bacterial	Firmicutes	mesophile	33.5	facultative	37	2902	-4	-4	-3	0	0	0	0	0	-1	0	0	0	0	0	0	-1	1	4	3	4	4	0	0	0	0	0	0	0	0	0	0	0	0	0	0	0	0	0	0	-1	0	0
Staphylococcus_aureus_subsp_aureus_MSSA476	bacterial	Firmicutes	mesophile	33.5	facultative	37	2799	-4	-4	-3	0	0	0	0	0	-1	0	0	0	3	4	0	0	4	4	3	4	4	0	0	0	0	0	0	0	0	0	0	0	0	0	0	0	0	0	0	0	0	0
Staphylococcus_aureus_subsp_aureus_MW2	bacterial	Firmicutes	mesophile	33.5	facultative	32.8	2820	-4	-4	-3	0	0	0	0	0	0	0	0	0	0	0	0	0	2	4	3	4	4	0	0	0	0	0	-1	0	0	0	0	0	0	0	0	0	0	0	0	-1	0	0
Staphylococcus_aureus_subsp_aureus_Mu3	bacterial	Firmicutes	mesophile	33.5	facultative	32.9	2880	-4	-4	-3	0	0	0	0	0	-1	0	0	0	2	2	0	0	2	4	3	4	4	0	0	0	0	0	0	0	0	0	0	0	0	0	0	0	0	0	0	0	0	0
Staphylococcus_aureus_subsp_aureus_Mu50	bacterial	Firmicutes	mesophile	33.5	facultative	32.9	2878	-4	-4	-3	0	0	0	0	0	-1	0	0	0	2	1	0	0	3	4	3	4	4	0	0	0	0	0	0	0	0	0	0	0	0	0	0	0	0	0	0	0	0	0
Staphylococcus_aureus_subsp_aureus_N315	bacterial	Firmicutes	mesophile	33.5	facultative	32.8	2813	-4	-4	-3	0	0	0	0	0	-1	0	0	1	3	4	0	0	3	4	3	4	4	0	0	0	0	0	0	0	0	0	0	0	0	0	0	0	0	0	0	0	0	0
Staphylococcus_aureus_subsp_aureus_NCTC_8325	bacterial	Firmicutes	mesophile	33.5	facultative	32.9	2821	-4	-4	-3	0	0	0	0	0	0	0	0	0	0	0	0	-1	2	4	3	4	4	0	0	0	0	0	0	0	0	0	0	0	0	0	0	0	0	0	0	0	0	0
Staphylococcus_aureus_subsp_aureus_USA300_FPR3757	bacterial	Firmicutes	mesophile	33.5	facultative	32.8	2872	-4	-4	-2	0	0	0	0	0	0	0	1	0	1	0	0	0	4	4	4	4	4	0	0	0	0	0	-1	0	0	0	0	0	0	0	0	0	0	0	0	0	0	0
Staphylococcus_aureus_subsp_aureus_USA300_TCH1516	bacterial	Firmicutes	mesophile	33.5	facultative	32.8	2872	-4	-4	-3	0	0	0	0	0	0	0	1	0	1	0	0	0	3	4	3	4	4	0	0	0	0	0	-1	0	0	0	0	0	0	0	0	0	0	0	0	0	0	0
Staphylococcus_aureus_subsp_aureus_str_Newman	bacterial	Firmicutes	mesophile	33.5	facultative	32.9	2878	-4	-4	-3	0	0	0	0	0	0	0	1	0	0	0	0	0	3	4	4	4	4	0	0	0	0	0	-1	0	0	0	0	0	0	0	0	0	0	0	0	0	0	0
Staphylococcus_carnosus_subsp_carnosus_TM300	bacterial	Firmicutes	mesophile		facultative	34.6	2566	-4	-4	-3	0	0	0	0	0	-1	0	0	-1	0	0	0	-2	4	4	4	4	4	0	0	0	0	0	0	0	0	0	0	0	0	0	0	0	0	0	0	0	0	0
Staphylococcus_epidermidis_ATCC_12228	bacterial	Firmicutes	mesophile	33.5	facultative	32.1	2499	-4	-4	-3	0	0	0	0	0	-1	0	0	0	0	0	0	-1	4	4	4	4	4	0	0	0	0	0	-1	0	0	0	0	0	0	0	0	0	0	0	0	0	0	0
Staphylococcus_epidermidis_RP62A	bacterial	Firmicutes	mesophile	33.5	facultative	32.2	2616	-4	-4	-3	0	0	0	0	0	0	0	0	0	0	0	0	-1	2	4	4	4	4	0	0	0	0	0	-1	0	0	0	0	0	0	0	0	0	0	0	0	0	0	0
Staphylococcus_haemolyticus_JCSC1435	bacterial	Firmicutes	mesophile	33.5	facultative	32.8	2685	-4	-4	-3	0	0	0	0	0	0	0	0	0	0	0	0	-2	3	4	4	4	4	0	0	0	0	0	-1	0	0	0	0	0	0	0	0	0	0	0	0	0	0	0
Staphylococcus_lugdunensis_HKU09_01	bacterial	Firmicutes	mesophile	33.5	facultative	33	2658	-4	-4	-3	0	0	0	0	0	0	0	0	0	0	0	0	-1	2	4	4	4	4	0	0	0	0	0	-1	0	0	0	0	0	0	0	0	0	0	0	0	0	0	-1
Staphylococcus_pseudintermedius_HKU10_03	bacterial	Firmicutes	mesophile	35	aerobe		2617	-4	-4	-3	0	0	0	0	0	0	0	0	0	0	0	0	-2	-2	4	1	4	4	0	0	0	0	0	0	0	0	0	0	0	0	0	0	0	0	0	0	0	0	0
Staphylococcus_saprophyticus_subsp_saprophyticus_ATCC_15305	bacterial	Firmicutes	mesophile		aerobe	33.2	2516	-4	-4	-3	0	0	0	0	0	0	1	0	0	1	1	0	0	2	4	4	4	4	0	0	0	0	0	0	0	0	0	0	0	0	0	0	0	0	0	0	-1	0	0
Streptococcus_agalactiae_2603V_R	bacterial	Firmicutes	mesophile	37	facultative	35.6	2160	-4	-4	-3	0	0	0	0	0	-1	0	0	0	0	0	0	0	4	4	4	4	4	0	0	0	0	0	-1	0	0	0	0	0	0	0	0	0	0	0	0	0	0	0
Streptococcus_agalactiae_A909	bacterial	Firmicutes	mesophile	37	facultative	35.6	2127	-4	-4	-3	0	0	0	0	0	0	1	0	0	0	0	0	0	4	4	4	4	4	0	0	0	0	0	0	0	0	0	0	0	0	0	0	0	0	0	0	0	0	0
Streptococcus_agalactiae_NEM316	bacterial	Firmicutes	mesophile	37	facultative	35.6	2211	-4	-4	-3	0	0	0	0	0	0	0	1	0	0	2	0	0	4	4	4	4	4	0	0	0	0	0	-2	0	0	0	0	0	0	0	0	0	0	0	0	0	0	-1
Streptococcus_dysgalactiae_subsp_equisimilis_GGS_124	bacterial	Firmicutes	mesophile		facultative	39	2106	-4	-4	-2	0	0	0	0	0	0	0	0	0	0	1	0	0	4	4	4	4	4	0	0	0	0	0	-1	0	0	0	0	0	0	0	0	0	0	-1	0	-2	0	-1
Streptococcus_equi_subsp_equi_4047	bacterial	Firmicutes	mesophile	37	facultative	41	2253	-4	-4	-3	0	0	0	0	0	0	0	0	0	1	1	0	0	2	4	3	4	4	0	0	0	0	2	0	0	0	0	0	0	0	0	0	0	0	0	0	-2	0	0
Streptococcus_equi_subsp_zooepidemicus	bacterial	Firmicutes	mesophile	37	facultative	41	2024	-4	-3	-2	0	0	0	0	0	0	0	0	0	2	4	0	0	3	4	3	4	4	0	0	0	0	0	0	0	0	0	0	0	0	0	0	0	0	0	0	-1	0	0
Streptococcus_equi_subsp_zooepidemicus_MGCS10565	bacterial	Firmicutes	mesophile	37	facultative	41	2024	-4	-3	-2	0	0	0	0	0	0	0	0	0	1	2	0	0	2	4	3	4	4	0	0	0	0	0	0	0	0	0	0	0	0	0	0	0	0	0	0	0	0	0
Streptococcus_gallolyticus_UCN34	bacterial	Firmicutes	mesophile		anaerobe	37	2350	-4	-4	-4	0	0	0	0	0	0	0	0	0	0	0	0	-1	4	4	4	4	4	0	0	0	-1	0	-1	0	0	0	0	0	0	0	0	0	0	0	0	0	0	-1
Streptococcus_gallolyticus_subsp_gallolyticus_ATCC_BAA_2069	bacterial	Firmicutes	mesophile		aerobe	37	2356	-4	-4	-4	0	0	0	0	0	0	0	0	-1	0	0	0	-1	4	4	4	4	4	0	0	0	0	0	-1	0	0	0	0	0	0	0	0	0	0	0	0	-2	0	0
Streptococcus_gordonii_str_Challis_substr_CH1	bacterial	Firmicutes	mesophile	37	facultative	42	2196	-4	-4	-3	0	0	0	0	0	-1	0	0	0	0	0	0	0	4	4	4	4	4	0	0	0	0	0	0	0	0	0	0	0	0	0	0	0	0	0	0	-1	0	0
Streptococcus_mitis_B6	bacterial	Firmicutes	mesophile		aerobe	39	2146	-4	-4	-3	0	0	0	0	0	0	0	0	0	3	4	1	0	4	4	4	4	4	0	0	0	0	1	-1	0	0	0	0	0	0	0	0	0	0	0	0	-1	0	0
Streptococcus_mutans_NN2025	bacterial	Firmicutes	mesophile		facultative	36.8	2013	-4	-4	-3	0	0	0	0	0	-1	0	0	0	0	0	0	-1	4	4	4	4	4	0	0	0	0	0	0	0	0	0	0	0	0	0	0	0	0	0	0	0	0	0
Streptococcus_mutans_UA159	bacterial	Firmicutes	mesophile	37	facultative	36.8	2030	-4	-4	-3	0	0	0	0	0	0	0	0	0	0	0	0	-1	3	4	4	4	4	0	0	0	0	0	0	0	0	0	0	0	0	0	0	0	0	0	0	0	0	0
Streptococcus_oralis_Uo5	bacterial	Firmicutes	mesophile		facultative	41	1958	-4	-4	-3	0	0	0	0	0	0	0	0	0	1	0	0	0	4	4	4	4	4	0	1	0	0	0	0	0	1	0	0	0	0	0	0	0	0	0	0	0	0	0
Streptococcus_parasanguinis_ATCC_15912	bacterial	Firmicutes	mesophile		aerobe	41	2153	-4	-4	-3	0	0	0	0	0	0	1	1	0	1	1	0	0	4	4	4	4	4	0	0	0	0	0	0	0	0	0	0	0	0	0	0	0	0	0	0	-1	0	0
Streptococcus_parauberis_KCTC_11537	bacterial	Firmicutes				35.6	2143	-4	-4	-2	0	0	0	0	0	0	0	0	0	0	0	0	0	4	4	4	4	4	0	0	0	0	0	-1	0	0	0	0	0	0	0	0	0	0	0	0	0	0	-2
Streptococcus_pasteurianus_ATCC_43144	bacterial	Firmicutes					2100	-4	-4	-3	0	0	0	0	0	0	0	0	0	0	0	0	0	4	4	4	4	4	0	-1	0	0	0	-2	0	0	0	0	0	0	0	0	0	0	0	0	0	0	-1
Streptococcus_pneumoniae_670_6B	bacterial	Firmicutes	mesophile	32.5	facultative	39	2240	-4	-4	-3	0	0	0	0	0	0	0	0	0	0	0	0	0	4	4	3	4	4	0	0	0	0	0	0	0	0	0	0	0	0	0	0	0	0	0	0	0	0	0
Streptococcus_pneumoniae_70585	bacterial	Firmicutes	mesophile		facultative	39	2184	-4	-4	-3	0	0	0	0	0	0	0	0	0	0	0	0	0	4	4	4	4	4	0	0	0	0	0	-1	0	0	0	0	0	0	0	0	0	0	0	0	0	0	0
Streptococcus_pneumoniae_AP200	bacterial	Firmicutes	mesophile		facultative	39	2130	-4	-4	-3	0	0	0	0	0	0	0	0	0	0	0	0	-1	4	4	4	4	4	0	0	0	0	0	0	0	0	0	0	0	0	0	0	0	0	0	0	0	0	0
Streptococcus_pneumoniae_ATCC_700669	bacterial	Firmicutes	mesophile	32.5	facultative	39	2221	-4	-4	-3	0	0	-1	0	0	0	0	0	-1	0	2	0	0	4	4	4	4	4	0	0	0	0	0	0	0	1	0	0	1	0	0	0	0	0	0	0	0	0	0
Streptococcus_pneumoniae_CGSP14	bacterial	Firmicutes	mesophile		facultative	39.5	2209	-4	-4	-3	0	0	0	0	0	0	0	1	0	0	0	0	0	4	4	3	4	4	0	0	0	0	0	0	0	0	0	0	0	0	0	0	0	0	0	0	0	0	0
Streptococcus_pneumoniae_D39	bacterial	Firmicutes	mesophile	32.5	facultative	40	2046	-4	-4	-3	0	0	0	0	0	0	0	0	0	0	0	0	0	4	4	4	4	4	0	0	0	0	0	0	0	0	0	0	0	0	0	0	0	0	-1	0	0	0	0
Streptococcus_pneumoniae_G54	bacterial	Firmicutes	mesophile		facultative	39.6	2078	-4	-4	-3	0	0	0	0	0	0	0	0	0	0	0	0	0	4	4	4	4	4	0	0	0	0	0	-1	0	0	0	0	0	0	0	0	0	0	0	0	0	0	0
Streptococcus_pneumoniae_Hungary19A_6	bacterial	Firmicutes	mesophile		facultative	39.6	2245	-4	-4	-3	0	0	-2	1	0	0	0	1	-1	2	3	-2	0	4	4	3	4	4	0	0	0	0	0	0	0	0	0	0	0	0	0	0	0	0	0	0	0	0	0
Streptococcus_pneumoniae_JJA	bacterial	Firmicutes	mesophile		facultative	39	2120	-4	-4	-3	0	0	0	0	0	0	0	1	0	0	0	0	0	4	4	4	4	4	0	0	0	0	0	-1	0	0	0	0	0	0	0	0	0	0	0	0	0	0	0
Streptococcus_pneumoniae_P1031	bacterial	Firmicutes	mesophile		facultative	39	2111	-4	-4	-3	0	0	0	0	0	0	0	1	0	0	0	0	0	4	4	3	4	4	0	0	0	0	0	0	0	0	0	0	0	0	0	0	0	0	0	0	0	0	0
Streptococcus_pneumoniae_R6	bacterial	Firmicutes	mesophile	32.5	facultative	39.7	2038	-4	-4	-3	0	0	0	0	0	0	0	0	0	0	0	0	0	4	4	4	4	4	0	0	0	0	0	0	0	0	0	0	0	0	0	0	0	0	0	0	0	0	0
Streptococcus_pneumoniae_TCH8431_19A	bacterial	Firmicutes	mesophile		facultative	39.6	2245	-4	-4	-3	0	0	0	0	0	0	0	0	0	0	0	0	0	4	4	3	4	4	0	0	0	0	0	-1	0	0	0	0	0	0	0	0	0	0	0	0	0	0	0
Streptococcus_pneumoniae_TIGR4	bacterial	Firmicutes	mesophile	32.5	facultative	39.7	2160	-4	-4	-3	0	0	0	0	0	0	0	0	0	0	0	0	0	4	4	3	4	4	0	0	0	0	0	-1	0	0	0	0	0	0	0	0	0	0	0	0	0	0	0
Streptococcus_pneumoniae_Taiwan19F_14	bacterial	Firmicutes	mesophile		facultative	39.5	2209	-4	-4	-3	0	0	0	0	0	0	0	0	0	0	0	0	0	4	4	4	4	4	0	0	0	0	0	0	0	0	0	0	0	0	0	0	0	0	0	0	0	0	0
Streptococcus_pyogenes_M1_GAS	bacterial	Firmicutes	mesophile	32.5	facultative	38.5	1852	-4	-4	-3	0	0	0	0	0	0	0	2	0	0	1	0	-1	4	4	4	4	4	0	0	0	0	0	-1	0	0	0	0	0	0	0	0	0	0	0	0	-1	0	-1
Streptococcus_pyogenes_MGAS10270	bacterial	Firmicutes	mesophile	32.5	facultative	38.5	1852	-4	-4	-3	0	0	0	0	0	0	1	0	0	0	0	0	-1	4	4	4	4	4	0	0	0	0	0	0	0	0	0	0	0	0	0	0	0	0	0	0	-1	0	-1
Streptococcus_pyogenes_MGAS10394	bacterial	Firmicutes	mesophile	32.5	facultative	38.5	1852	-4	-4	-3	0	0	0	0	0	0	0	2	0	0	2	0	-2	4	4	4	4	4	0	0	0	0	0	-1	0	0	0	0	0	0	0	0	0	0	0	0	-1	0	-1
Streptococcus_pyogenes_MGAS10750	bacterial	Firmicutes	mesophile	32.5	facultative	38.5	1852	-4	-4	-3	0	0	0	0	0	0	0	1	0	0	0	0	-2	4	4	4	4	4	0	0	0	0	0	-1	0	0	0	0	0	0	0	0	0	0	0	0	-1	0	-1
Streptococcus_pyogenes_MGAS2096	bacterial	Firmicutes	mesophile	32.5	facultative	38.5	1852	-4	-4	-3	0	0	0	0	0	0	0	0	0	0	0	0	-1	4	4	4	4	4	0	0	0	0	0	-1	0	0	0	0	0	0	0	0	0	0	0	0	-1	0	-2
Streptococcus_pyogenes_MGAS315	bacterial	Firmicutes	mesophile	32.5	facultative	38.5	1852	-4	-4	-3	0	0	0	0	0	0	0	1	-1	0	0	0	-2	4	4	4	4	4	0	0	0	0	0	-1	0	-1	0	0	0	0	0	0	0	0	0	0	-1	0	-1
Streptococcus_pyogenes_MGAS5005	bacterial	Firmicutes	mesophile	32.5	facultative	38.5	1852	-4	-4	-3	0	0	0	0	0	0	1	1	0	0	2	0	-2	4	4	4	4	4	0	0	0	0	0	-1	0	0	0	0	0	0	0	0	0	0	0	0	-1	0	-1
Streptococcus_pyogenes_MGAS6180	bacterial	Firmicutes	mesophile	32.5	facultative	38.5	1852	-4	-4	-3	0	0	0	0	0	0	0	2	0	0	0	0	0	4	4	4	4	4	0	0	0	0	0	0	0	0	0	0	0	0	0	0	0	0	0	0	-1	0	-1
Streptococcus_pyogenes_MGAS8232	bacterial	Firmicutes	mesophile	32.5	facultative	38.5	1852	-4	-4	-3	0	0	0	0	0	0	0	2	0	1	3	0	-1	4	4	4	4	4	0	0	0	0	0	-1	0	0	0	0	0	0	0	0	0	0	0	0	-1	0	-1
Streptococcus_pyogenes_MGAS9429	bacterial	Firmicutes	mesophile	32.5	facultative	38.5	1852	-4	-4	-3	0	0	0	0	0	0	0	2	0	0	1	0	-1	4	4	4	4	4	0	0	0	0	0	-1	0	0	0	0	0	0	0	0	0	0	0	0	-1	0	-1
Streptococcus_pyogenes_NZ131	bacterial	Firmicutes	mesophile		facultative		1815	-4	-4	-3	0	0	0	0	0	0	0	0	0	0	1	0	-1	4	4	4	4	4	0	0	0	0	0	-1	0	0	0	0	0	0	0	0	0	0	0	0	0	0	-1
Streptococcus_pyogenes_SSI_1	bacterial	Firmicutes	mesophile	32.5	facultative	38.6	1894	-4	-4	-3	0	0	0	0	0	0	0	1	-1	0	0	0	-2	4	4	4	4	4	0	0	0	0	0	-1	0	0	0	0	0	0	0	0	0	0	0	0	-1	0	-1
Streptococcus_pyogenes_str_Manfredo	bacterial	Firmicutes	mesophile	32.5	facultative	38.6	1840	-4	-4	-3	0	0	0	0	0	0	0	1	0	2	4	0	-1	4	4	4	4	4	0	0	0	0	0	-1	0	0	0	0	0	0	0	0	0	0	0	0	-1	0	-1
Streptococcus_sanguinis_SK36	bacterial	Firmicutes	mesophile		facultative	43.4	2388	-4	-4	-3	0	0	0	0	0	0	0	0	0	0	0	0	0	4	4	4	4	4	0	0	0	0	0	-1	0	0	0	0	0	0	0	0	0	0	0	0	-1	0	-1
Streptococcus_suis_05ZYH33	bacterial	Firmicutes	mesophile	37	facultative	41.1	2096	-4	-3	-3	0	1	0	0	0	0	1	0	0	0	0	0	-1	4	4	4	4	4	0	0	0	-1	0	0	0	0	0	0	0	0	0	0	0	0	0	0	0	0	-1
Streptococcus_suis_98HAH33	bacterial	Firmicutes	mesophile	37	facultative	41.1	2095	-4	-3	-3	0	0	0	0	0	0	1	0	0	0	0	0	-2	4	4	4	4	4	0	0	0	-1	0	0	0	0	0	0	0	0	0	0	0	0	0	0	0	0	-1
Streptococcus_suis_BM407	bacterial	Firmicutes	mesophile		facultative	40	2146	-4	-4	-3	0	0	0	0	0	0	1	0	0	0	0	0	0	4	4	4	4	4	0	0	0	0	0	0	0	0	0	0	0	0	0	0	0	0	0	0	0	0	-1
Streptococcus_suis_P1_7	bacterial	Firmicutes	mesophile		facultative	41	2007	-4	-4	-3	0	0	0	0	0	0	0	0	0	0	0	0	0	4	4	4	4	4	0	0	0	0	0	0	0	0	0	0	0	0	0	0	0	0	0	0	0	0	-1
Streptococcus_suis_SC84	bacterial	Firmicutes	mesophile		facultative	40	2095	-4	-4	-3	0	0	0	0	0	0	1	0	0	0	0	0	0	4	4	4	4	4	0	0	0	0	0	0	0	0	0	0	0	0	0	0	0	0	0	0	0	0	-1
Streptococcus_suis_ST3	bacterial	Firmicutes	mesophile		facultative		2028	-4	-4	-3	0	0	0	0	0	0	0	0	0	0	0	0	-2	4	4	4	4	4	0	0	0	0	0	0	0	0	0	0	0	0	0	0	0	0	0	0	0	0	-1
Streptococcus_thermophilus_CNRZ1066	bacterial	Firmicutes	thermophile	45	facultative	39.1	1796	-4	-4	-3	0	0	0	0	0	0	0	0	0	0	0	0	-2	4	4	4	4	4	0	0	0	1	0	-2	0	-1	0	0	0	0	0	0	0	0	0	0	-1	0	0
Streptococcus_thermophilus_LMD_9	bacterial	Firmicutes	thermophile	37	facultative	39.1	1856	-4	-3	-2	0	0	0	0	0	0	0	0	0	1	1	0	-2	4	4	4	4	4	0	0	0	0	0	-2	0	0	0	0	0	0	0	0	0	0	0	0	-1	0	-1
Streptococcus_thermophilus_LMG_18311	bacterial	Firmicutes	thermophile	45	facultative	39.1	1796	-4	-4	-3	0	0	0	0	0	0	0	0	0	0	0	0	-2	4	4	4	4	4	0	0	0	0	0	-1	0	-1	0	0	0	0	0	0	0	0	0	0	-2	0	0
Streptococcus_uberis_0140J	bacterial	Firmicutes	mesophile	37	facultative	40	1852	-4	-4	-3	0	0	0	0	0	0	0	0	0	0	0	0	-1	4	4	4	4	4	0	0	0	0	0	-1	0	-1	0	0	0	0	0	0	0	0	0	0	0	0	0
Symbiobacterium_thermophilum_IAM_14863	bacterial	Firmicutes	thermophile	60	anaerobe	68.7	3566	-4	-4	-2	0	0	0	0	0	0	0	0	1	3	3	0	0	4	4	4	4	4	0	0	0	0	1	0	0	0	0	0	0	0	0	0	0	1	-2	-1	-3	-3	0
Syntrophobotulus_glycolicus_DSM_8271	bacterial	Firmicutes	mesophile	28	anaerobe	46.3	3406	-4	-4	-2	0	0	0	0	0	0	0	0	0	3	2	0	0	3	4	4	4	4	0	0	0	0	0	0	0	0	-1	0	0	0	0	0	0	0	-2	0	-1	0	0
Syntrophomonas_wolfei_subsp_wolfei_str_Goettingen	bacterial	Firmicutes	mesophile		anaerobe	44.9	2936	-4	-4	-2	0	0	0	2	0	0	1	3	1	3	2	3	1	4	4	4	4	4	0	0	0	0	0	0	0	0	0	1	0	0	0	0	0	0	0	0	-1	0	-1
Syntrophothermus_lipocalidus_DSM_12680	bacterial	Firmicutes	thermophile	55	obligate_anaerobe	50	2405	-4	-4	-3	0	0	0	4	2	0	0	1	1	3	2	0	-1	4	4	2	4	4	1	0	1	0	0	0	0	0	-1	0	0	2	1	1	0	-1	-2	0	2	0	-1
Tepidanaerobacter_sp_Re1	bacterial	Firmicutes	mesophile	37.5	aerobe	37	2759	-4	-4	-3	0	0	0	0	0	-1	1	0	0	0	0	0	0	3	4	4	4	4	0	0	0	0	0	-2	0	-2	-1	0	0	0	0	0	0	0	-1	0	-1	0	0
Thermaerobacter_marianensis_DSM_12885	bacterial	Firmicutes	hyperthermophile	75	obligate_aerobe	72	2844	-4	-4	-1	0	0	0	0	0	1	2	0	4	1	1	3	4	4	4	4	4	4	3	2	1	3	2	0	0	0	0	0	0	0	0	0	0	3	-2	-1	-4	-4	-3
Thermincola_sp_JR	bacterial	Firmicutes	thermophile		anaerobe		3157	-4	-4	-3	0	0	0	3	0	0	1	3	0	4	4	0	0	4	4	3	4	4	0	0	0	0	2	0	0	-1	0	0	0	0	0	0	0	0	-2	0	-3	-1	0
Thermoanaerobacter_brockii_subsp_finnii_Ako_1	bacterial	Firmicutes	thermophile	65	anaerobe	34	2344	-4	-4	-4	0	0	0	0	0	0	1	0	0	0	0	0	-1	4	4	4	4	4	0	0	0	0	0	-2	0	0	0	0	0	0	0	0	0	0	-1	0	0	0	-1
Thermoanaerobacter_italicus_Ab9	bacterial	Firmicutes	thermophile	70	anaerobe	34	2451	-4	-4	-4	0	0	0	0	0	0	0	0	0	0	0	0	0	4	4	4	4	4	0	0	0	0	0	-2	0	0	-1	0	0	0	0	0	0	0	-2	0	0	0	0
Thermoanaerobacter_mathranii_subsp_mathranii_str_A3	bacterial	Firmicutes	thermophile	72.5	anaerobe	37	2306	-4	-4	-4	0	0	0	0	0	0	0	0	0	0	0	0	-2	4	4	4	4	4	0	0	0	0	0	-2	0	-1	0	1	0	0	0	0	0	0	-2	0	0	0	0
Thermoanaerobacter_pseudethanolicus_ATCC_33223	bacterial	Firmicutes	thermophile	65	anaerobe	34.5	2362	-4	-4	-4	0	0	0	0	0	0	1	0	0	0	0	0	-1	4	4	4	4	4	0	0	0	0	0	-2	0	0	0	1	0	0	0	0	0	0	-1	0	-1	0	-1
Thermoanaerobacter_sp_X513	bacterial	Firmicutes	thermophile	60	anaerobe	34	2456	-4	-4	-3	0	0	-1	0	0	0	1	0	0	0	0	0	0	4	4	4	4	4	0	0	0	0	0	-1	0	0	0	0	0	0	0	0	0	0	-1	0	0	0	0
Thermoanaerobacter_sp_X514	bacterial	Firmicutes	thermophile	60	anaerobe	34	2457	-4	-4	-4	0	0	0	0	0	0	0	1	0	0	0	0	0	4	4	4	4	4	0	0	0	0	0	-3	0	-1	-1	0	0	0	0	0	0	0	0	0	0	0	0
Thermoanaerobacter_tengcongensis_MB4	bacterial	Firmicutes	hyperthermophile	75	anaerobe	37.6	2689	-4	-4	-4	0	0	0	0	0	0	0	0	0	0	0	0	-1	4	4	4	4	4	0	0	0	0	0	-1	0	0	0	2	0	0	0	0	0	0	-2	0	0	0	0
Thermoanaerobacterium_thermosaccharolyticum_DSM_571	bacterial	Firmicutes	thermophile	57.5	obligate_anaerobe	46	2785	-4	-4	-4	0	0	0	0	0	0	0	0	0	0	1	0	0	3	4	4	4	4	0	0	0	0	0	-3	0	-1	0	0	0	0	0	0	0	0	0	0	0	0	0
Thermoanaerobacterium_xylanolyticum_LX_11	bacterial	Firmicutes	thermophile		anaerobe	34	2534	-4	-4	-4	0	0	0	0	0	0	0	1	0	0	0	0	-1	4	4	4	4	4	0	0	0	0	0	-3	0	0	0	0	0	0	0	0	0	0	-1	0	-1	0	0
Thermodesulfobium_narugense_DSM_14796	bacterial	Firmicutes	thermophile	50	anaerobe	35	1898	-4	-4	-3	0	0	0	0	0	0	0	0	0	0	0	0	0	3	2	3	3	4	0	0	0	0	0	-2	0	-1	0	0	0	0	0	0	0	0	0	0	0	0	0
Thermosediminibacter_oceani_DSM_16646	bacterial	Firmicutes	thermophile	64	anaerobe	46.3	2280	-4	-4	-3	0	0	0	0	0	-1	0	0	-1	0	0	0	0	4	4	4	4	4	0	0	0	0	0	-1	0	-1	-1	0	0	0	0	0	0	-1	-2	0	-2	0	-1
Veillonella_parvula_DSM_2008	bacterial	Firmicutes	mesophile	37	anaerobe	38.6	2132	-4	-3	-3	0	0	0	1	0	0	0	0	1	1	1	0	0	4	4	4	4	4	0	0	0	0	0	-1	0	0	0	0	0	0	0	0	0	0	0	0	-2	0	-1
Fusobacterium_nucleatum_subsp_nucleatum_ATCC_25586	bacterial	Fusobacteria	mesophile	37	anaerobe	27	2170	-4	-4	-4	0	0	0	0	0	0	0	0	0	0	0	0	0	2	4	3	4	4	1	1	0	0	0	-3	0	-2	-1	0	0	0	0	0	0	0	0	0	0	0	-1
Ilyobacter_polytropus_DSM_2926	bacterial	Fusobacteria	mesophile	30	anaerobe	34.5	2046	-4	-4	-4	0	0	0	0	0	0	0	0	0	0	0	3	0	4	4	4	4	4	1	0	0	1	0	-4	0	-4	-3	0	-2	0	0	0	0	0	-1	0	0	0	0
Leptotrichia_buccalis_C_1013_b	bacterial	Fusobacteria	mesophile	37	anaerobe	29.7	2465	-4	-4	-4	-1	0	0	0	0	0	0	0	2	0	0	1	0	1	1	0	1	1	0	0	-1	0	0	-4	0	-2	-2	0	0	-1	-2	-1	0	0	0	0	-1	0	-1
Sebaldella_termitidis_ATCC_33386	bacterial	Fusobacteria	mesophile		anaerobe	33.3	4418	-4	-4	-4	-1	0	0	0	0	0	0	0	0	0	2	0	0	3	4	3	4	4	0	1	0	0	1	-4	0	-2	-2	0	-1	0	0	0	0	0	0	0	0	0	0
Streptobacillus_moniliformis_DSM_12112	bacterial	Fusobacteria	mesophile	37	facultative	26	1673	-4	-4	-4	-1	0	-1	0	0	0	0	0	0	0	1	0	0	3	4	2	4	4	0	0	0	0	0	-2	0	0	0	0	0	0	0	0	0	0	0	0	0	0	0
Acidithiobacillus_ferrooxidans_ATCC_23270	bacterial	Gamma-proteobacteria	mesophile		obligate_aerobe	56	2900	-4	-2	-2	0	0	0	0	0	0	0	0	0	0	2	0	-1	2	3	0	4	3	0	0	0	0	0	0	0	0	0	0	0	0	0	0	0	1	0	0	-2	-1	-2
Acidithiobacillus_ferrooxidans_ATCC_53993	bacterial	Gamma-proteobacteria	mesophile		obligate_aerobe	58.9	2885	-4	-2	-1	0	0	0	0	0	0	1	0	0	1	2	0	-1	2	2	1	3	3	0	0	0	0	0	0	0	0	0	0	0	0	0	0	0	1	0	0	-3	-1	-2
Acinetobacter_baumannii_AB0057	bacterial	Gamma-proteobacteria	mesophile		aerobe	40	4050	-4	-4	-3	0	0	0	0	0	0	0	0	0	2	3	0	-1	4	4	4	4	4	0	0	0	0	0	-2	0	0	0	0	0	0	0	0	0	1	0	0	-1	0	-1
Acinetobacter_baumannii_AB307_0294	bacterial	Gamma-proteobacteria	mesophile		aerobe	39	3760	-4	-4	-3	0	0	0	0	0	-1	0	0	0	0	0	-1	-2	4	4	4	4	4	0	0	0	0	0	-2	0	0	0	0	0	0	0	0	0	0	0	0	-1	0	0
Acinetobacter_baumannii_ACICU	bacterial	Gamma-proteobacteria	mesophile	37	aerobe	39	3904	-4	-4	-3	0	0	0	0	0	0	0	0	0	0	0	-1	-2	4	4	4	4	4	0	0	0	0	0	-2	0	-1	0	0	0	0	0	0	0	0	0	0	-1	0	0
Acinetobacter_baumannii_ATCC_17978	bacterial	Gamma-proteobacteria	mesophile		aerobe	38.9	3976	-4	-4	-2	0	0	0	0	0	0	0	0	0	1	1	0	-1	4	4	4	4	4	0	0	0	0	0	-1	0	0	0	0	0	0	0	0	0	0	0	0	-2	0	0
Acinetobacter_baumannii_AYE	bacterial	Gamma-proteobacteria	mesophile		aerobe	39.4	3936	-4	-4	-3	0	0	0	0	0	0	0	0	0	0	1	-1	-1	4	4	4	4	4	0	0	0	0	0	-1	0	0	0	0	0	0	0	0	0	1	0	0	-1	0	0
Acinetobacter_baumannii_SDF	bacterial	Gamma-proteobacteria	mesophile	37	aerobe	39.2	3421	-4	-4	-2	0	0	0	0	0	0	0	0	0	3	4	-1	-2	4	4	4	4	4	0	0	0	0	0	-2	0	0	0	0	0	0	0	0	0	0	0	0	-2	0	1
Acinetobacter_sp_ADP1	bacterial	Gamma-proteobacteria	mesophile	37	aerobe	40.4	3598	-4	-4	-2	0	0	0	0	0	0	0	0	0	1	1	-2	-1	4	4	4	4	4	0	0	0	0	0	-2	0	-1	0	0	0	0	0	0	0	0	0	0	0	0	-2
Acinetobacter_sp_DR1	bacterial	Gamma-proteobacteria	mesophile		aerobe	38	4152	-4	-4	-3	0	0	0	0	0	-1	0	0	0	0	0	-1	-2	4	4	4	4	4	0	0	0	0	0	-2	0	-1	0	0	0	0	0	0	0	0	0	0	-1	0	-1
Actinobacillus_pleuropneumoniae_L20	bacterial	Gamma-proteobacteria	mesophile		facultative	41.3	2274	-4	-4	-3	0	0	0	0	0	-1	0	0	0	0	1	0	-1	4	4	4	4	4	0	0	0	0	0	0	0	0	1	0	0	0	0	0	0	0	0	0	-3	-2	-3
Actinobacillus_pleuropneumoniae_serovar_3_str_JL03	bacterial	Gamma-proteobacteria	mesophile	37	facultative	41	2242	-4	-4	-3	0	0	0	0	0	-1	0	0	0	0	0	0	-1	4	4	4	4	4	0	0	0	0	0	-2	0	0	0	0	0	0	0	0	0	0	0	0	-4	-1	-3
Actinobacillus_pleuropneumoniae_serovar_7_str_AP76	bacterial	Gamma-proteobacteria	mesophile		facultative	41	2331	-4	-4	-3	0	0	0	0	0	-1	0	1	0	0	0	0	-2	4	4	4	4	4	0	0	0	0	0	0	0	0	0	0	0	0	0	0	0	0	0	0	-3	-2	-3
Actinobacillus_succinogenes_130Z	bacterial	Gamma-proteobacteria	mesophile	37	facultative	44	2319	-4	-4	-3	0	0	0	1	0	0	0	0	0	0	1	-1	0	4	4	4	4	4	0	0	0	0	0	-1	0	0	0	0	0	0	0	0	0	0	0	0	-3	-1	-2
Aeromonas_hydrophila_subsp_hydrophila_ATCC_7966	bacterial	Gamma-proteobacteria	mesophile	25	facultative	61.5	4744	-4	-2	-4	0	0	0	0	0	0	0	0	0	1	1	0	0	4	4	4	4	4	0	0	0	0	0	0	0	0	0	0	0	0	0	0	0	0	-1	0	-3	-2	-3
Aeromonas_salmonicida_subsp_salmonicida_A449	bacterial	Gamma-proteobacteria	psychrophile		facultative	58.5	4702	-4	-2	-2	0	0	0	0	1	0	0	0	0	2	0	0	0	4	4	4	4	4	0	0	0	0	0	1	0	0	0	0	0	0	0	0	0	0	-1	0	-4	-2	-4
Aeromonas_veronii_B565	bacterial	Gamma-proteobacteria	mesophile	20.5	aerobe	58	4551	-4	-2	-3	0	0	0	0	0	0	0	0	0	0	0	0	-1	4	4	4	4	4	0	0	0	0	0	0	0	0	0	0	0	0	0	0	-1	0	-1	0	-3	-3	-3
Aggregatibacter_actinomycetemcomitans_D11S_1	bacterial	Gamma-proteobacteria	mesophile	37	facultative	44.5	2105	-4	-4	-4	0	0	0	0	0	0	0	0	0	0	0	0	-2	4	4	4	4	4	0	0	0	0	0	0	0	0	0	2	1	0	0	1	0	0	-1	0	-2	-1	-3
Aggregatibacter_aphrophilus_NJ8700	bacterial	Gamma-proteobacteria	mesophile		facultative	42.23	2313	-4	-4	-4	0	0	0	0	0	0	0	1	0	0	1	0	-1	4	4	4	4	4	0	0	-1	0	0	0	0	0	0	0	0	0	0	0	0	0	0	0	-1	0	-3
Alcanivorax_borkumensis_SK2	bacterial	Gamma-proteobacteria	mesophile		aerobe	54.7	3120	-3	-2	-1	0	0	0	2	0	0	0	0	0	1	0	1	0	4	4	4	4	4	0	0	0	0	0	0	0	0	0	0	0	0	0	0	0	0	0	0	-3	-1	-3
Aliivibrio_salmonicida_LFI1238_1	bacterial	Gamma-proteobacteria	psychrophile		facultative	39	4200	-4	-4	-2	0	0	2	0	0	0	0	0	0	1	1	0	-1	4	4	4	4	4	0	0	0	0	0	3	0	0	1	0	1	0	0	0	0	0	0	0	-3	-1	-2
Aliivibrio_salmonicida_LFI1238_2	bacterial	Gamma-proteobacteria	psychrophile		facultative	39	4200	-4	-4	-2	0	0	0	2	2	0	0	0	0	1	2	-1	-1	4	4	4	4	4	0	0	0	0	0	1	0	0	0	0	0	0	1	0	0	0	0	0	-2	0	-1
Alkalilimnicola_ehrlichii_MLHE_1	bacterial	Gamma-proteobacteria	mesophile		anaerobe	67.5	3275	-4	-2	-2	0	0	0	0	0	0	0	0	1	1	4	0	0	3	3	4	4	4	0	0	0	0	0	0	0	0	0	0	0	0	0	0	0	1	-2	0	-3	-2	-2
Allochromatium_vinosum_DSM_180	bacterial	Gamma-proteobacteria	mesophile	25	anaerobe	64	3526	-3	1	-1	0	0	0	0	0	0	0	0	1	1	2	0	0	0	2	0	1	3	0	0	0	0	0	0	0	0	0	0	0	0	0	0	0	0	0	0	2	3	-1
Alteromonas_macleodii_str_Deep_ecotype	bacterial	Gamma-proteobacteria	mesophile		aerobe	44.9	4412	-4	-3	-3	0	0	0	1	0	-2	0	0	0	0	0	-2	-1	4	4	4	4	4	0	0	0	0	0	-1	0	0	0	0	0	0	0	0	0	0	0	0	-3	-1	-2
Alteromonas_sp_SN2	bacterial	Gamma-proteobacteria	mesophile			43.5	4972	-4	-3	-2	0	0	0	0	0	0	0	0	0	2	3	0	0	4	4	4	4	4	0	0	0	0	0	-1	0	0	0	0	0	0	0	0	0	0	0	0	-3	-2	-3
Azotobacter_vinelandii_DJ	bacterial	Gamma-proteobacteria	mesophile		aerobe	65	5365	-4	-3	-3	0	0	0	0	0	0	0	0	1	0	1	0	0	4	4	2	4	4	0	0	0	0	0	0	0	0	0	0	0	0	0	0	0	0	-1	0	-2	-4	-3
Cellvibrio_gilvus_ATCC_13127	bacterial	Gamma-proteobacteria	mesophile	37	aerobe		3526	-4	-3	-1	0	0	0	0	0	1	0	0	1	1	3	2	1	2	3	2	2	4	1	0	0	1	0	0	0	0	0	0	0	0	0	0	0	1	0	0	-1	-2	0
Cellvibrio_japonicus_Ueda107	bacterial	Gamma-proteobacteria	mesophile		aerobe	51	4576	-4	-2	-2	0	0	0	0	0	0	0	0	0	1	1	0	0	4	4	4	4	4	0	0	0	0	0	0	0	0	0	0	0	0	0	0	0	0	-1	0	2	2	0
Chromohalobacter_salexigens_DSM_3043	bacterial	Gamma-proteobacteria	mesophile	37	aerobe	63	3696	-3	-3	-2	0	0	0	2	0	-1	0	0	0	2	2	0	0	4	4	3	4	4	-1	0	0	0	0	0	0	0	0	0	0	0	0	0	0	-1	-1	0	-3	-3	-3
Citrobacter_koseri_ATCC_BAA_895	bacterial	Gamma-proteobacteria	mesophile		facultative	53.8	4720	-4	-2	-3	0	0	0	0	0	0	0	1	0	0	0	0	0	4	4	3	4	4	0	0	-1	0	0	0	0	0	0	0	0	0	0	0	0	0	-1	0	-2	-1	-4
Citrobacter_rodentium_ICC168	bacterial	Gamma-proteobacteria	mesophile		facultative	50	5346	-4	-3	-2	0	0	0	0	0	0	0	0	0	0	0	-1	-1	4	4	3	4	4	0	0	0	0	0	0	0	0	0	0	0	0	0	0	0	0	-1	0	-2	-1	-4
Colwellia_psychrerythraea_34H	bacterial	Gamma-proteobacteria	psychrophile	8	facultative	38	5373	-4	-4	-2	0	0	0	0	0	0	0	1	0	0	1	0	0	4	4	4	4	4	0	0	0	0	0	-1	0	0	0	0	0	0	0	0	0	0	0	0	-1	0	-3
Coxiella_burnetii_CbuG_Q212	bacterial	Gamma-proteobacteria	mesophile		facultative	42	2008	-4	-4	-2	0	0	0	0	0	0	0	0	0	0	0	0	0	2	4	3	4	4	0	0	0	0	0	0	0	0	0	0	0	0	0	1	0	0	0	0	-1	0	0
Coxiella_burnetii_CbuK_Q154	bacterial	Gamma-proteobacteria	mesophile		facultative	42	2063	-4	-4	-3	0	0	0	1	0	0	0	0	0	1	1	0	0	2	4	3	4	4	0	1	0	0	0	2	1	2	2	2	1	1	2	2	0	0	0	0	-2	0	0
Coxiella_burnetii_Dugway_5J108_111	bacterial	Gamma-proteobacteria	mesophile	37	facultative	42	2158	-4	-4	-3	0	0	0	1	0	0	0	0	0	2	0	0	0	3	4	2	4	4	0	0	0	0	0	0	0	1	0	0	1	0	0	1	0	0	0	0	-1	0	-1
Coxiella_burnetii_RSA_331	bacterial	Gamma-proteobacteria	mesophile		facultative	42	2016	-4	-4	-2	0	0	0	0	0	0	0	0	0	0	1	0	0	2	4	1	4	4	0	0	0	0	0	0	0	1	1	0	0	0	1	0	0	0	0	0	-1	0	0
Coxiella_burnetii_RSA_493	bacterial	Gamma-proteobacteria	mesophile	37	facultative	42.7	1995	-4	-4	-3	0	0	0	2	0	0	0	0	0	0	0	0	0	3	4	2	4	4	0	0	0	0	0	1	1	1	1	0	1	0	1	0	0	0	0	0	0	0	0
Cronobacter_sakazakii_ATCC_BAA_894	bacterial	Gamma-proteobacteria	mesophile	37	facultative	57	4368	-4	-3	-2	0	0	0	0	0	0	0	0	0	0	0	0	0	4	4	4	4	4	0	0	0	0	0	0	0	0	0	0	0	0	0	0	0	0	-1	0	-1	-2	-4
Cronobacter_turicensis_z3032	bacterial	Gamma-proteobacteria			facultative	57	4384	-4	-3	-2	0	0	0	0	0	0	0	0	0	0	1	0	0	4	4	2	4	4	0	0	0	0	0	0	0	0	0	0	0	0	0	0	0	0	0	0	-1	-2	-4
Dichelobacter_nodosus_VCS1703A	bacterial	Gamma-proteobacteria	mesophile	37	anaerobe	44.4	1389	-4	-4	-4	0	0	0	0	0	0	0	0	0	2	1	0	0	3	2	1	4	4	0	0	0	0	0	-1	0	0	0	0	0	0	0	0	0	0	0	0	0	0	-4
Dickeya_dadantii_3937	bacterial	Gamma-proteobacteria	mesophile	28.5	facultative	56	4922	-3	-3	-1	0	0	0	0	0	0	0	0	0	1	4	1	0	4	4	4	4	4	0	0	0	0	0	0	0	1	0	0	0	0	0	0	0	1	-2	0	-3	-3	-4
Dickeya_dadantii_Ech586	bacterial	Gamma-proteobacteria	mesophile		facultative	53	4818	-4	-2	-3	0	0	0	0	0	0	0	0	0	0	2	0	1	4	4	4	4	4	0	0	0	1	0	0	0	0	0	0	0	0	0	0	0	0	0	0	-3	-1	-4
Dickeya_dadantii_Ech703	bacterial	Gamma-proteobacteria	mesophile		facultative	55	4679	-2	-2	-1	0	0	0	0	0	0	0	0	0	1	3	0	0	4	4	1	4	4	0	0	0	0	0	0	0	0	0	0	0	0	0	0	0	0	0	0	-3	-3	-4
Dickeya_zeae_Ech1591	bacterial	Gamma-proteobacteria	mesophile		facultative	54	4813	-3	-3	-1	0	0	0	0	0	0	0	0	0	0	3	1	0	4	4	3	4	4	0	0	0	0	0	0	0	1	0	0	0	0	0	0	0	0	-1	0	-3	-3	-4
Edwardsiella_ictaluri_93_146	bacterial	Gamma-proteobacteria	mesophile		facultative	53	3812	-3	-2	-1	0	0	0	0	1	0	0	0	1	3	3	0	-2	4	4	4	4	4	0	0	0	0	0	0	0	0	0	0	1	0	0	0	-1	0	-1	0	-2	-2	-4
Edwardsiella_tarda_EIB202	bacterial	Gamma-proteobacteria	mesophile		facultative	59.7	3760	-2	-2	0	0	0	0	1	2	0	0	0	1	2	3	1	0	4	4	4	4	4	0	1	0	0	0	0	0	0	1	0	0	0	0	0	-1	-1	-1	0	-2	-2	-4
Enterobacter_aerogenes_KCTC_2190	bacterial	Gamma-proteobacteria	mesophile				5280	-4	-3	-2	0	0	0	0	0	-1	0	0	0	0	0	0	-1	4	4	4	4	4	0	0	0	0	0	0	0	0	0	0	0	0	0	0	0	0	-1	0	-2	-3	-4
Enterobacter_cloacae_SCF1	bacterial	Gamma-proteobacteria	mesophile		facultative	57	4814	-4	-2	-2	0	0	0	0	0	0	0	0	0	0	0	0	0	4	4	3	4	4	0	-1	0	0	0	0	0	0	0	0	0	0	0	0	0	0	-1	0	-2	-2	-4
Enterobacter_cloacae_subsp_cloacae_ATCC_13047	bacterial	Gamma-proteobacteria	mesophile	30	aerobe	54.8	5314	-4	-2	-3	0	0	0	0	0	-2	0	0	0	0	0	-1	-1	4	4	1	4	4	0	0	0	0	0	0	0	0	0	0	0	0	0	0	0	0	0	0	-2	0	-4
Enterobacter_sp_638	bacterial	Gamma-proteobacteria	mesophile		facultative	52.8	4518	-4	-2	-2	0	0	0	0	0	-1	0	0	0	0	1	0	0	4	4	3	4	4	0	0	0	0	0	1	0	0	0	0	0	0	0	0	0	0	4	0	-2	-1	-2
Erwinia_amylovora_ATCC_49946	bacterial	Gamma-proteobacteria	mesophile		facultative	53	3805	-2	-2	0	0	0	0	0	0	0	0	1	0	2	2	0	-1	4	4	3	4	4	0	0	1	0	0	0	0	0	0	0	0	0	0	0	0	0	-1	0	-2	-1	-2
Erwinia_amylovora_CFBP1430	bacterial	Gamma-proteobacteria	mesophile		facultative	53.6	3805	-2	-2	0	0	0	0	0	0	0	0	0	0	1	1	0	-2	4	4	3	4	4	0	0	0	0	0	0	0	0	0	0	0	0	0	0	0	0	-1	0	-2	-2	-3
Erwinia_billingiae_Eb661	bacterial	Gamma-proteobacteria	mesophile		facultative	55	5100	-3	-2	-2	0	0	0	0	0	0	0	0	0	0	0	0	0	4	4	3	4	4	0	0	0	0	0	0	0	0	0	0	0	0	0	0	0	0	-1	0	-2	-2	-4
Erwinia_pyrifoliae_Ep1_96	bacterial	Gamma-proteobacteria	mesophile		facultative	52	4026	-2	-2	0	0	0	0	0	0	-1	0	0	0	0	0	0	0	4	4	2	4	4	0	0	0	0	0	0	0	0	0	0	0	0	0	0	0	0	0	0	-2	-1	-3
Erwinia_tasmaniensis_Et1_99	bacterial	Gamma-proteobacteria	mesophile		facultative	53.7	3883	-1	-2	0	0	0	0	0	0	0	0	0	0	0	1	1	0	4	4	2	4	4	0	0	0	0	0	0	0	0	0	0	0	0	0	0	0	0	0	0	-1	0	-3
Escherichia_coli_536	bacterial	Gamma-proteobacteria	mesophile		facultative	50.5	4938	-4	-3	-3	0	0	0	0	0	-1	0	0	0	0	0	0	-1	4	4	3	4	4	0	0	0	0	0	0	0	0	0	0	0	0	0	0	0	0	0	0	-3	-2	-4
Escherichia_coli_55989	bacterial	Gamma-proteobacteria	mesophile		facultative	50	5154	-4	-3	-2	0	0	0	0	1	0	0	1	0	0	1	0	-1	4	4	3	4	4	0	0	0	0	0	0	0	0	0	0	0	0	0	0	0	0	0	0	-3	-2	-4
Escherichia_coli_APEC_O1	bacterial	Gamma-proteobacteria	mesophile		facultative	50.5	5082	-4	-3	-2	0	0	0	0	0	0	0	0	0	0	0	0	0	4	4	3	4	4	0	0	0	0	0	0	0	0	0	0	0	0	0	0	0	0	0	0	-3	-2	-4
Escherichia_coli_ATCC_8739	bacterial	Gamma-proteobacteria	mesophile		facultative	50	4746	-4	-3	-3	0	0	0	0	0	-1	0	0	0	0	0	0	0	4	4	3	4	4	0	0	0	0	0	0	0	0	0	0	0	0	0	0	0	0	0	0	-3	-2	-4
Escherichia_coli_BL21_Gold_DE3_pLysS_AG	bacterial	Gamma-proteobacteria	mesophile	37	facultative	50	4557	-4	-3	-3	0	0	0	0	0	-1	0	0	0	0	0	0	0	4	4	3	4	4	0	0	0	0	0	0	0	0	0	0	0	0	0	0	0	0	0	0	-3	-2	-4
Escherichia_coli_BW2952	bacterial	Gamma-proteobacteria	mesophile	37	facultative	50.8	4578	-4	-2	-2	0	0	0	0	0	-1	0	0	0	0	0	0	-1	4	4	4	4	4	0	0	0	0	0	0	0	0	0	0	0	0	0	0	0	0	0	0	-3	-2	-4
Escherichia_coli_B_str_REL606	bacterial	Gamma-proteobacteria	mesophile		facultative	50	4629	-4	-3	-2	0	0	0	0	0	-2	0	0	0	0	0	-1	0	4	4	3	4	4	0	0	0	0	0	0	0	0	0	0	0	0	0	0	0	0	0	0	-2	-1	-4
Escherichia_coli_CFT073	bacterial	Gamma-proteobacteria	mesophile	37	facultative	50.5	5231	-4	-3	-2	0	0	0	0	0	0	0	0	0	1	1	0	-1	4	4	3	4	4	0	0	0	0	1	0	0	0	0	0	0	0	0	0	0	0	0	0	-3	-2	-4
Escherichia_coli_E24377A	bacterial	Gamma-proteobacteria	mesophile	37	facultative	50	4979	-4	-3	-2	0	0	0	0	0	0	0	0	1	0	0	0	-1	4	4	4	4	4	0	0	0	0	0	0	0	0	0	0	0	0	0	0	0	0	0	0	-3	-2	-4
Escherichia_coli_ED1a	bacterial	Gamma-proteobacteria	mesophile		facultative	50	5209	-4	-3	-2	0	0	0	0	0	0	0	0	0	0	0	0	-1	4	4	3	4	4	0	0	0	0	0	0	0	0	0	0	0	0	0	0	0	0	-1	0	-3	-2	-4
Escherichia_coli_HS	bacterial	Gamma-proteobacteria	mesophile	37	facultative	50	4643	-4	-3	-3	0	0	0	0	0	-2	0	0	0	0	0	-1	-2	4	4	3	4	4	-1	0	0	0	0	0	0	0	0	0	0	0	0	0	0	0	0	0	-3	-1	-4
Escherichia_coli_IAI1	bacterial	Gamma-proteobacteria	mesophile		facultative	50	4700	-4	-3	-2	0	0	0	0	0	0	0	0	0	0	0	0	0	4	4	2	4	4	0	0	0	0	0	0	0	0	0	0	0	0	0	0	0	0	0	0	-3	-2	-3
Escherichia_coli_IAI39	bacterial	Gamma-proteobacteria	mesophile		facultative	50	5154	-4	-3	-2	0	0	0	0	0	0	0	0	0	0	0	-1	-1	4	4	4	4	4	0	0	0	0	0	0	0	0	0	0	0	0	0	0	0	0	0	0	-3	-1	-4
Escherichia_coli_O103_H2_str_12009	bacterial	Gamma-proteobacteria	mesophile		facultative	50	5449	-4	-3	-2	0	0	0	0	0	-1	0	0	0	0	0	0	0	4	4	4	4	4	-1	0	0	0	0	0	0	0	0	0	0	0	0	0	0	0	0	0	-3	-2	-4
Escherichia_coli_O111_H_str_11128	bacterial	Gamma-proteobacteria	mesophile		facultative	50	5371	-4	-3	-2	0	0	0	0	0	0	0	0	0	0	0	0	0	4	4	2	4	4	0	0	0	0	0	0	0	0	0	0	0	0	0	0	0	0	0	0	-3	-2	-4
Escherichia_coli_O127_H6_str_E2348_69	bacterial	Gamma-proteobacteria	mesophile		facultative	50.6	4965	-4	-3	-2	0	0	0	0	0	-1	0	0	0	0	0	0	0	4	4	3	4	4	0	0	0	0	0	0	0	0	0	0	0	0	0	0	0	0	0	0	-3	-1	-4
Escherichia_coli_O157_H7_str_EC4115	bacterial	Gamma-proteobacteria	mesophile	37	facultative	50	5572	-4	-3	-3	0	0	0	0	0	-1	0	1	0	0	2	0	0	4	4	3	4	4	0	0	0	0	0	0	0	0	0	0	0	0	0	0	0	0	0	0	-3	-1	-4
Escherichia_coli_O157_H7_str_EDL933	bacterial	Gamma-proteobacteria	mesophile	30	facultative	50.4	5528	-4	-3	-3	0	0	0	0	0	-1	0	2	0	0	0	0	0	4	4	3	4	4	0	0	0	0	0	0	0	0	0	0	0	0	0	0	0	-1	0	0	-3	0	-4
Escherichia_coli_O157_H7_str_Sakai	bacterial	Gamma-proteobacteria	mesophile	37	facultative	50.5	5598	-4	-3	-3	0	0	0	0	0	0	0	1	0	0	1	0	0	4	4	2	4	4	0	0	0	0	0	0	0	0	0	0	0	0	0	0	0	0	0	0	-3	-2	-4
Escherichia_coli_O157_H7_str_TW14359	bacterial	Gamma-proteobacteria	mesophile	37	facultative	50	5528	-4	-3	-3	0	0	0	0	0	-2	0	1	1	0	1	0	0	4	4	3	4	4	-1	-1	0	0	0	0	0	0	0	0	0	0	0	0	0	-1	0	0	-3	-1	-4
Escherichia_coli_O26_H11_str_11368	bacterial	Gamma-proteobacteria	mesophile	37	facultative	50	5697	-4	-3	-2	0	0	0	0	2	-1	0	0	0	1	2	0	0	4	4	4	4	4	0	0	0	0	0	1	0	0	0	0	0	0	0	0	0	0	0	0	-3	-1	-3
Escherichia_coli_O55_H7_str_CB9615	bacterial	Gamma-proteobacteria	mesophile	37	facultative	50.5	5386	-4	-3	-3	0	0	0	0	0	-1	0	0	0	0	0	0	0	4	4	4	4	4	0	0	0	0	0	0	0	1	0	0	0	0	0	0	0	0	0	0	-2	-1	-4
Escherichia_coli_S88	bacterial	Gamma-proteobacteria	mesophile		facultative	50	5032	-4	-3	-3	0	0	0	0	0	-2	0	0	0	0	0	-1	-1	4	4	3	4	4	0	0	0	0	0	0	0	0	0	0	0	0	0	0	0	0	0	0	-2	-1	-4
Escherichia_coli_SE11	bacterial	Gamma-proteobacteria	mesophile		facultative	50.8	4887	-4	-3	-3	0	0	0	0	0	-1	0	0	0	0	0	0	0	4	4	1	4	4	0	0	0	0	0	0	0	0	0	0	0	0	0	0	0	0	0	0	-3	-2	-4
Escherichia_coli_SMS_3_5	bacterial	Gamma-proteobacteria	mesophile	37	facultative	50.5	5068	-4	-3	-2	0	0	0	0	0	-1	0	0	0	0	0	0	0	4	4	3	4	4	0	0	0	0	0	0	0	0	0	0	0	0	0	0	0	0	0	0	-3	-2	-4
Escherichia_coli_UMN026	bacterial	Gamma-proteobacteria	mesophile		facultative	50	5202	-4	-3	-3	0	0	0	0	0	-1	0	0	0	0	0	-1	0	4	4	2	4	4	0	0	0	0	0	0	0	0	0	0	0	0	0	0	0	0	0	0	-2	-2	-4
Escherichia_coli_UTI89	bacterial	Gamma-proteobacteria	mesophile		facultative	50	5065	-4	-3	-2	0	0	0	0	0	-1	0	0	0	1	1	0	0	4	4	3	4	4	0	0	0	0	0	0	0	0	0	0	0	0	0	0	0	0	0	0	-3	-3	-4
Escherichia_coli_str_K_12_substr_DH10B	bacterial	Gamma-proteobacteria	mesophile	37	facultative	50	4686	-4	-3	-2	0	0	0	0	0	-1	0	0	0	0	0	0	-1	4	4	4	4	4	0	0	0	0	0	0	0	0	0	0	0	0	0	0	0	0	0	0	-3	-2	-4
Escherichia_coli_str_K_12_substr_MG1655	bacterial	Gamma-proteobacteria	mesophile	37	facultative	50.8	4639	-4	-3	-2	0	0	0	0	0	-1	0	0	0	0	0	0	-2	4	4	4	4	4	0	0	0	0	0	0	0	0	0	0	0	0	0	0	0	0	0	0	-3	-2	-4
Escherichia_coli_str_K_12_substr_W3110	bacterial	Gamma-proteobacteria	mesophile	37	facultative	50.8	4646	-4	-3	-2	0	0	0	0	0	-1	0	0	0	0	0	0	0	4	4	2	4	4	0	0	0	1	0	0	0	0	0	0	0	0	0	0	0	0	0	0	-3	-2	-4
Escherichia_fergusonii_ATCC_35469	bacterial	Gamma-proteobacteria	mesophile		facultative	49.9	4588	-4	-2	-2	0	0	0	0	0	-1	0	0	0	0	0	0	0	4	4	4	4	4	0	0	0	0	0	0	0	1	0	0	0	0	0	0	0	0	-1	0	-3	-2	-3
Ferrimonas_balearica_DSM_9799	bacterial	Gamma-proteobacteria	mesophile	37	facultative	50	4279	-4	-3	-3	0	0	0	0	0	-1	0	0	0	1	1	0	-1	4	4	4	4	4	1	0	0	0	0	0	0	0	0	0	0	0	0	0	0	0	0	0	-3	-2	-3
Francisella_philomiragia_subsp_philomiragia_ATCC_25017	bacterial	Gamma-proteobacteria	mesophile		aerobe	32	2045	-4	-4	-3	0	0	0	0	0	0	0	1	0	0	0	0	-2	1	1	0	2	0	0	0	0	0	0	-4	0	-2	-1	0	0	0	0	0	0	1	0	0	0	0	-1
Francisella_tularensis_subsp_holarctica_FTNF002_00	bacterial	Gamma-proteobacteria	mesophile		aerobe	32.2	1895	-4	-4	-3	0	0	0	0	0	0	0	0	0	0	0	0	0	1	0	0	3	0	-1	0	0	0	0	-3	0	-2	0	0	0	0	0	0	0	0	0	0	0	0	0
Francisella_tularensis_subsp_holarctica_LVS	bacterial	Gamma-proteobacteria	mesophile		aerobe	32.2	1895	-4	-4	-4	0	0	0	0	0	0	0	0	0	0	0	0	-1	1	0	0	3	0	-1	0	0	0	0	-3	0	-2	0	0	0	0	0	0	0	0	0	0	0	0	0
Francisella_tularensis_subsp_holarctica_OSU18	bacterial	Gamma-proteobacteria	mesophile		aerobe	32.2	1895	-4	-4	-3	0	0	0	0	0	0	0	0	0	0	0	0	0	1	0	0	4	0	0	0	0	0	0	-3	0	-2	0	0	0	0	0	0	0	0	0	0	0	0	0
Francisella_tularensis_subsp_mediasiatica_FSC147	bacterial	Gamma-proteobacteria	mesophile		aerobe	32.3	1893	-4	-4	-3	0	0	0	0	0	0	0	0	0	0	1	0	0	2	1	0	2	0	0	0	0	0	1	-3	0	-2	0	0	0	0	0	0	0	0	0	0	0	0	0
Francisella_tularensis_subsp_novicida_U112	bacterial	Gamma-proteobacteria	mesophile		aerobe	32.5	1910	-4	-4	-3	0	0	0	0	0	0	0	0	0	0	0	0	-2	1	1	0	1	0	0	0	0	0	0	-3	0	-3	0	0	0	0	0	0	0	0	0	0	0	0	0
Francisella_tularensis_subsp_tularensis_FSC198	bacterial	Gamma-proteobacteria	mesophile		aerobe	32.3	1892	-4	-4	-4	0	0	0	0	0	0	0	0	0	0	0	0	-1	1	0	0	3	0	0	0	0	0	0	-3	0	-2	0	0	0	0	0	0	0	0	0	0	0	0	0
Francisella_tularensis_subsp_tularensis_SCHU_S4	bacterial	Gamma-proteobacteria	mesophile		aerobe	32.3	1892	-4	-4	-3	0	0	0	0	0	0	0	0	0	0	0	0	-1	1	0	0	2	0	0	0	-1	0	0	-3	0	-2	0	0	0	0	0	0	0	0	0	0	0	0	-1
Francisella_tularensis_subsp_tularensis_WY96_3418	bacterial	Gamma-proteobacteria	mesophile		aerobe	32.3	1898	-4	-4	-3	0	0	0	0	0	0	0	0	0	0	0	0	-1	1	0	0	3	0	-1	0	0	0	0	-3	0	-3	0	0	0	0	0	0	0	0	0	0	0	0	-1
Gallibacterium_anatis_UMN179	bacterial	Gamma-proteobacteria					2687	-4	-4	-3	0	0	0	0	0	0	0	0	2	2	3	0	0	4	4	4	4	4	0	0	0	0	0	-1	0	1	1	3	1	0	1	1	0	0	0	0	-2	0	-3
Gamma_proteobacterium_HdN1		Gamma-proteobacteria						-4	-3	-3	0	0	0	1	1	0	0	3	1	3	4	2	4	4	4	3	4	4	1	0	0	1	1	-1	0	0	0	0	0	0	0	0	0	0	0	0	-2	-1	-2
Glaciecola_sp_4H_3_7+YE_5	bacterial	Gamma-proteobacteria	psychrophile		aerobe		5023	-4	-3	-2	0	0	0	1	0	0	1	0	0	0	3	0	2	4	4	4	4	4	0	0	0	0	1	0	0	0	0	0	0	0	1	1	0	0	0	0	-2	-2	-3
Haemophilus_ducreyi_35000HP	bacterial	Gamma-proteobacteria	mesophile		anaerobe	38.2	1698	-4	-4	-3	0	0	0	0	0	0	0	0	-1	1	0	-1	-2	4	4	4	4	4	0	-1	0	0	0	0	0	0	0	0	0	0	0	0	0	0	0	0	-1	0	-3
Haemophilus_influenzae_86_028NP	bacterial	Gamma-proteobacteria	mesophile	36	facultative	38.2	1914	-4	-4	-4	0	0	0	0	3	0	0	0	0	4	4	0	-1	4	4	4	4	4	0	0	0	0	0	-1	0	0	1	0	1	0	0	0	0	0	0	0	-1	0	-3
Haemophilus_influenzae_F3031	bacterial	Gamma-proteobacteria	mesophile		facultative	38	1985	-4	-4	-4	2	0	0	0	4	-1	1	1	0	4	4	0	0	4	4	4	4	4	1	0	0	1	1	-1	0	0	0	0	0	1	1	0	2	0	0	0	-2	0	-3
Haemophilus_influenzae_F3047	bacterial	Gamma-proteobacteria	mesophile		facultative	38	2007	-4	-4	-4	2	0	0	0	4	-1	0	0	2	4	4	0	0	4	4	4	4	4	0	0	0	0	0	-1	0	0	0	0	1	0	0	0	0	1	0	0	-2	0	-2
Haemophilus_influenzae_PittEE	bacterial	Gamma-proteobacteria	mesophile		facultative	37.9	1813	-4	-4	-4	0	0	0	2	2	0	0	0	0	1	2	0	0	4	4	4	4	4	0	0	0	0	1	0	0	0	0	0	0	0	0	0	0	0	0	0	-1	0	-3
Haemophilus_influenzae_PittGG	bacterial	Gamma-proteobacteria	mesophile		facultative	37.9	1887	-4	-4	-3	1	0	0	0	3	0	0	0	0	3	4	0	0	4	4	4	4	4	1	0	0	0	0	0	0	0	2	0	1	0	0	0	0	0	0	0	-2	-1	-3
Haemophilus_influenzae_Rd_KW20	bacterial	Gamma-proteobacteria	mesophile	36	facultative	38.1	1830	-4	-4	-4	0	0	0	0	3	0	0	0	0	2	3	0	-1	4	4	4	4	4	0	0	0	0	0	-1	0	0	0	0	1	0	0	0	1	0	0	0	-2	0	-3
Haemophilus_parasuis_SH0165	bacterial	Gamma-proteobacteria	mesophile		facultative	40	2269	-4	-4	-3	0	0	0	0	0	0	0	0	0	0	3	0	0	4	4	4	4	4	0	0	0	0	0	-2	0	0	0	0	0	0	0	0	0	0	0	0	-2	0	-3
Haemophilus_somnus_129PT	bacterial	Gamma-proteobacteria	mesophile	36	facultative	37	2007	-4	-4	-4	0	0	0	3	0	0	0	0	1	2	3	0	0	4	4	4	4	4	-1	0	0	0	0	0	0	0	0	0	0	0	0	0	0	0	0	0	-2	0	-3
Haemophilus_somnus_2336	bacterial	Gamma-proteobacteria	mesophile	36	facultative	37.4	2263	-4	-4	-4	0	0	0	2	1	0	0	0	1	1	1	0	0	4	4	3	4	4	-1	0	0	0	0	-1	0	0	0	0	0	0	0	0	0	0	0	0	-2	0	-2
Hahella_chejuensis_KCTC_2396	bacterial	Gamma-proteobacteria	mesophile		aerobe	53.9	7215	-4	-2	-2	0	0	0	0	0	-1	0	0	0	0	0	-1	0	4	4	2	4	4	0	0	0	0	0	0	0	0	0	0	1	0	0	0	0	0	-1	0	-2	-1	-2
Halomonas_elongata_DSM_2581	bacterial	Gamma-proteobacteria	mesophile		facultative	63	4061	-3	-2	-2	0	0	0	4	0	0	0	0	1	3	3	0	0	4	4	3	4	4	0	0	0	0	-1	0	0	1	1	0	1	0	0	0	0	-1	-2	0	-3	-3	-3
Halorhodospira_halophila_SL1	bacterial	Gamma-proteobacteria	mesophile		anaerobe	68	2678	-4	-2	-2	0	0	0	0	0	0	0	0	0	1	1	0	0	4	4	3	4	4	0	0	0	0	0	0	0	0	0	0	0	0	0	0	-1	0	-2	0	-3	-4	-2
Halothiobacillus_neapolitanus_c2	bacterial	Gamma-proteobacteria	mesophile	35	aerobe	54	2582	-4	-2	-1	0	0	0	0	0	0	0	0	0	1	1	0	0	4	4	1	4	4	0	0	0	0	0	0	0	0	0	0	0	0	0	0	0	0	0	0	0	0	0
Hamiltonella_defensa_5AT_Acyrthosiphon_pisum	bacterial	Gamma-proteobacteria	mesophile			40	2110	-3	-4	-3	0	0	0	2	0	0	0	0	0	2	3	1	0	4	4	4	4	4	0	0	0	0	0	0	0	0	0	0	1	0	0	0	0	0	0	0	0	0	-2
Idiomarina_loihiensis_L2TR	bacterial	Gamma-proteobacteria	psychrophile	25	aerobe	47	2839	-4	-3	-3	0	0	0	0	0	0	0	0	0	0	0	0	-2	4	4	4	4	4	0	0	0	1	0	-1	0	0	0	0	0	0	0	0	0	0	0	0	-2	-1	-2
Kangiella_koreensis_DSM_16069	bacterial	Gamma-proteobacteria	mesophile	33.5	facultative	43.7	2852	-4	-3	-1	0	0	0	0	0	0	0	0	0	0	2	0	-1	4	4	4	4	4	0	0	1	0	0	0	0	0	0	0	0	0	0	0	0	0	0	0	0	0	-3
Klebsiella_pneumoniae_342	bacterial	Gamma-proteobacteria	mesophile		facultative	57.3	5641	-4	-3	-2	0	0	0	0	0	0	0	0	0	0	0	0	0	4	4	3	4	4	0	0	0	0	0	0	0	0	0	0	0	0	0	0	0	0	0	0	-3	-3	-4
Klebsiella_pneumoniae_NTUH_K2044	bacterial	Gamma-proteobacteria	mesophile		facultative	50	5248	-4	-3	-3	0	0	0	0	0	0	0	0	0	0	0	0	-2	4	4	3	4	4	0	0	0	0	0	0	0	0	0	0	0	0	0	0	0	0	-1	0	-3	-3	-4
Klebsiella_pneumoniae_subsp_pneumoniae_MGH_78578	bacterial	Gamma-proteobacteria	mesophile	37	facultative	57	5315	-4	-3	-2	0	0	0	0	0	0	0	0	0	0	0	0	0	4	4	4	4	4	0	0	0	0	0	0	0	0	0	0	0	0	0	0	0	0	-1	0	-2	-2	-3
Klebsiella_variicola_At_22	bacterial	Gamma-proteobacteria	mesophile			57	5458	-4	-3	-2	0	0	0	0	0	0	0	0	0	0	0	-1	-2	4	4	3	4	4	0	0	0	0	0	0	0	0	0	0	0	0	0	0	0	0	-2	0	-2	-3	-4
Legionella_longbeachae_NSW150	bacterial	Gamma-proteobacteria	mesophile		aerobe	37	4077	-4	-4	-3	0	0	0	0	0	-1	0	0	0	1	1	0	0	3	4	3	4	4	0	0	0	0	0	0	0	0	0	0	0	0	0	0	0	0	0	0	0	0	0
Legionella_pneumophila_2300_99_Alcoy	bacterial	Gamma-proteobacteria	mesophile		aerobe	38	3516	-4	-4	-3	0	0	0	0	0	0	0	0	0	1	1	0	-1	3	4	1	4	4	0	0	0	0	0	-2	0	0	0	0	0	0	0	0	0	0	0	0	0	0	-2
Legionella_pneumophila_str_Corby	bacterial	Gamma-proteobacteria	mesophile		aerobe	38.5	3576	-4	-4	-2	0	0	0	0	0	0	0	1	0	3	0	0	0	3	4	3	4	4	0	0	0	0	0	-1	0	0	0	0	0	0	0	0	0	0	0	0	0	0	-1
Legionella_pneumophila_str_Lens	bacterial	Gamma-proteobacteria	mesophile		aerobe	38.4	3345	-4	-4	-3	0	0	0	0	0	-1	0	0	0	0	1	0	-1	3	4	1	4	4	0	0	0	0	1	-1	0	-1	0	0	0	0	0	0	0	0	0	0	0	0	-2
Legionella_pneumophila_str_Paris	bacterial	Gamma-proteobacteria	mesophile		aerobe	38.3	3503	-4	-4	-3	0	0	0	0	0	0	0	0	0	0	0	0	0	4	4	3	4	4	0	0	0	0	0	-1	0	0	0	0	0	0	0	0	0	0	0	0	0	0	-2
Legionella_pneumophila_subsp_pneumophila_str_Philadelphia_1	bacterial	Gamma-proteobacteria	mesophile		aerobe	38.3	3397	-4	-4	-3	0	0	0	0	0	0	0	0	0	1	2	0	0	3	4	2	4	4	0	0	0	0	0	0	0	0	0	0	0	0	0	0	0	0	0	0	0	0	-2
Mannheimia_succiniciproducens_MBEL55E	bacterial	Gamma-proteobacteria	mesophile	37	anaerobe	42.5	2314	-4	-4	-4	0	0	0	0	0	-1	0	0	0	0	0	0	-2	4	4	4	4	4	0	0	0	0	0	-1	0	0	0	0	0	0	0	0	0	0	0	0	-4	-2	-3
Marinobacter_aquaeolei_VT8	bacterial	Gamma-proteobacteria	mesophile	30	facultative	57.3	4326	-4	-3	-3	0	0	0	0	0	-1	0	0	0	0	0	0	0	4	4	2	4	4	0	0	0	0	0	-2	0	0	0	0	0	0	0	0	0	-1	-1	0	-2	-1	-2
Marinomonas_mediterranea_MMB_1	bacterial	Gamma-proteobacteria	mesophile		aerobe	44	4684	-4	-3	-3	0	0	0	0	0	0	0	0	0	0	1	0	0	4	4	4	4	4	0	0	0	0	0	-1	0	0	0	0	0	0	0	0	0	0	0	0	-3	-2	-2
Marinomonas_posidonica_IVIA_Po_181	bacterial	Gamma-proteobacteria	mesophile		aerobe	44	3899	-4	-3	-3	0	0	0	0	0	0	0	0	0	1	2	0	0	4	4	4	4	4	0	0	0	0	0	-1	0	0	0	0	0	0	0	0	0	0	0	0	-2	-1	-2
Marinomonas_sp_MWYL1	bacterial	Gamma-proteobacteria	mesophile		aerobe	42.5	5100	-4	-4	-3	0	0	0	1	0	0	0	0	0	0	1	-1	0	4	4	4	4	4	0	0	0	0	0	-1	1	0	0	0	0	0	0	0	0	0	0	0	-2	0	-2
Methylococcus_capsulatus_str_Bath	bacterial	Gamma-proteobacteria	thermophile	45	aerobe	63.6	3304	-3	-2	-2	0	0	0	0	0	0	0	0	0	1	0	0	0	3	2	2	4	4	0	0	0	2	2	0	0	0	0	0	0	0	0	0	0	0	0	0	-3	-3	-4
Methylomonas_methanica_MC09	bacterial	Gamma-proteobacteria	mesophile		aerobe	51	5051	-4	-3	-2	0	0	0	0	0	0	0	0	0	0	1	0	-1	2	4	2	4	4	0	0	0	0	0	-1	0	0	0	0	0	0	0	0	0	1	0	0	-3	-2	-3
Moraxella_catarrhalis_RH4	bacterial	Gamma-proteobacteria	mesophile	37	aerobe	41	1863	-4	-4	-3	0	0	0	0	0	0	3	2	1	1	2	4	3	4	4	4	4	4	0	0	0	1	0	-2	0	-1	0	0	0	0	0	0	0	0	0	0	0	0	-3
Nitrosococcus_halophilus_Nc4	bacterial	Gamma-proteobacteria	mesophile		aerobe	51	4079	-4	-3	-1	0	0	0	0	0	-1	0	0	0	1	3	0	0	4	4	3	4	4	0	0	0	0	0	0	0	0	0	0	0	0	0	0	0	0	0	0	-1	0	-2
Nitrosococcus_oceani_ATCC_19707	bacterial	Gamma-proteobacteria	mesophile		aerobe	50.3	3521	-3	-3	-1	0	0	0	0	0	0	0	0	0	2	3	0	0	4	4	2	4	4	0	0	0	0	0	0	0	0	0	0	0	0	0	0	0	0	-1	0	-3	-2	-2
Nitrosococcus_watsonii_C_113	bacterial	Gamma-proteobacteria	mesophile		aerobe	50	3328	-4	-3	-2	0	0	0	0	0	0	0	0	0	1	1	0	0	4	4	3	4	4	0	0	0	0	0	1	0	0	0	0	0	0	0	0	0	0	-1	0	-2	-1	-2
Pantoea_ananatis_LMG_20103	bacterial	Gamma-proteobacteria	mesophile		facultative	53	4690	-3	-2	-1	0	0	0	2	0	0	0	1	1	3	4	0	0	4	4	4	4	4	0	0	0	0	0	0	0	0	0	0	0	0	0	0	0	0	0	0	0	0	-3
Pantoea_sp_At_9b	bacterial	Gamma-proteobacteria	mesophile		facultative	54	4368	-4	-2	-1	0	0	0	0	0	0	0	0	0	0	0	0	0	4	4	4	4	4	0	1	0	0	1	0	0	0	0	0	0	0	0	0	0	0	0	0	-1	0	-4
Pantoea_vagans_C9_1	bacterial	Gamma-proteobacteria	mesophile		facultative	55	4024	-3	-3	-2	0	0	0	0	0	0	0	0	0	0	1	0	-1	4	4	3	4	4	0	0	0	0	0	0	0	0	0	0	0	0	0	0	0	0	0	0	-1	-2	-4
Pasteurella_multocida_subsp_multocida_str_Pm70	bacterial	Gamma-proteobacteria	mesophile	37	facultative	40.4	2257	-4	-4	-4	0	0	0	0	0	0	1	0	0	0	0	0	0	4	4	4	4	4	0	0	0	0	0	0	0	0	0	0	0	0	0	0	0	0	0	0	0	0	-3
Pectobacterium_atrosepticum_SCRI1043	bacterial	Gamma-proteobacteria	mesophile	28.5	facultative	51	5064	-4	-3	-2	0	0	0	0	0	-1	0	0	0	0	0	0	0	4	4	4	4	4	0	0	0	1	0	0	0	0	0	0	0	0	0	0	0	0	0	0	-4	-3	-4
Pectobacterium_carotovorum_subsp_carotovorum_PC1	bacterial	Gamma-proteobacteria	mesophile		facultative	51	4862	-4	-3	-2	0	0	0	0	0	0	0	2	0	1	0	0	0	4	4	4	4	4	0	0	0	0	0	0	0	1	0	0	0	0	0	0	0	0	-1	0	-3	-1	-4
Pectobacterium_wasabiae_WPP163	bacterial	Gamma-proteobacteria	mesophile		facultative	50	5063	-4	-3	-2	0	0	0	0	0	0	0	0	0	0	0	0	0	4	4	4	4	4	0	0	0	0	0	0	0	1	2	0	0	0	0	0	0	0	-1	0	-3	-1	-3
Photobacterium_profundum_SS9_1	bacterial	Gamma-proteobacteria	psychrophile	15	facultative	41.7	6322	-4	-3	-3	0	0	0	1	0	-1	0	0	0	0	0	0	0	4	4	4	4	4	0	0	0	0	0	0	0	1	0	0	0	0	0	1	0	0	0	0	-2	-1	-3
Photobacterium_profundum_SS9_2	bacterial	Gamma-proteobacteria	psychrophile	15	facultative	41.7	6322	-4	-3	-1	0	0	0	4	1	-1	0	0	0	1	1	-1	-1	4	4	4	4	4	0	0	0	0	0	0	1	0	1	0	0	0	0	0	0	0	0	0	-3	-2	-3
Photorhabdus_asymbiotica_subsp_asymbiotica_ATCC_43949	bacterial	Gamma-proteobacteria	mesophile		facultative	42	5064	-4	-4	-2	0	0	0	0	1	0	0	0	0	1	2	2	-1	4	4	3	4	4	0	0	1	0	1	0	0	0	0	0	1	1	1	2	0	0	0	0	-2	0	0
Photorhabdus_luminescens_subsp_laumondii_TTO1	bacterial	Gamma-proteobacteria	mesophile		facultative	42.8	5688	-4	-3	-2	0	0	0	0	0	0	2	0	1	1	3	0	0	4	4	4	4	4	0	0	0	0	0	0	0	0	0	0	0	0	0	0	0	0	0	0	-3	-1	-3
Proteus_mirabilis_HI4320	bacterial	Gamma-proteobacteria	mesophile	37	facultative	38.9	4063	-4	-4	-3	0	0	0	0	0	0	0	0	0	0	1	0	0	4	4	4	4	4	0	0	0	1	0	0	0	0	0	0	0	0	0	0	0	0	-1	0	-2	-1	-2
Pseudoalteromonas_atlantica_T6c	bacterial	Gamma-proteobacteria	mesophile		aerobe	44	5187	-4	-3	-2	0	0	0	1	0	0	0	0	0	0	3	0	1	4	4	4	4	4	0	0	0	0	0	0	0	0	0	0	0	0	0	0	0	0	-1	0	-2	-1	-2
Pseudoalteromonas_haloplanktis_TAC125_I	bacterial	Gamma-proteobacteria	psychrophile		aerobe	40	3849	-4	-4	-2	0	0	0	3	0	0	0	0	0	1	1	0	-1	4	4	4	4	4	0	0	0	0	0	-2	0	0	0	0	0	0	0	0	0	0	0	0	-2	-1	-2
Pseudoalteromonas_sp_SM9913_I	bacterial	Gamma-proteobacteria	psychrophile	15	aerobe	39	4037	-4	-4	-2	0	0	0	1	0	-1	0	0	0	1	1	-1	-1	4	4	4	4	4	0	0	0	0	0	-1	0	0	0	0	0	0	0	0	0	0	0	0	-2	0	-1
Pseudomonas_aeruginosa_LESB58	bacterial	Gamma-proteobacteria	mesophile		aerobe	66	6601	-3	-2	-3	0	0	0	0	0	0	0	0	0	0	0	0	0	4	4	3	4	4	0	0	0	0	0	0	0	0	0	0	0	0	0	0	0	0	-1	0	-2	-4	-4
Pseudomonas_aeruginosa_PA7	bacterial	Gamma-proteobacteria	mesophile	27.5	aerobe	66.5	6588	-3	-3	-4	0	0	0	0	0	0	0	0	0	0	0	0	0	4	4	2	4	4	0	0	0	0	0	0	0	0	0	0	0	0	0	0	0	1	-1	0	-1	-2	-2
Pseudomonas_aeruginosa_PAO1	bacterial	Gamma-proteobacteria	mesophile	27.5	aerobe	66.6	6264	-2	-3	-4	0	0	0	0	0	0	0	0	0	0	0	0	0	4	4	3	4	4	0	0	0	0	0	0	0	0	0	0	0	0	0	0	0	0	-1	0	-2	-4	-3
Pseudomonas_aeruginosa_UCBPP_PA14	bacterial	Gamma-proteobacteria	mesophile	27.5	aerobe	66.3	6537	-3	-3	-4	0	0	0	0	0	0	0	0	0	0	0	0	0	4	4	3	4	4	0	0	0	0	0	0	0	0	0	0	0	0	0	0	0	0	-1	0	-2	-4	-3
Pseudomonas_brassicacearum_subsp_brassicacearum_NFM421	bacterial	Gamma-proteobacteria				60.8	6843	-3	-2	-3	0	0	0	0	0	-2	0	0	0	0	1	0	0	3	4	4	4	4	0	0	0	0	0	-2	0	0	0	0	0	0	0	0	0	0	0	0	-3	-4	-3
Pseudomonas_entomophila_L48	bacterial	Gamma-proteobacteria	mesophile		aerobe	64.2	5888	-3	-2	-3	0	0	0	1	0	-1	0	0	0	1	1	0	0	4	4	3	4	4	0	0	1	0	0	0	0	0	0	0	0	0	0	0	0	1	0	0	-3	-3	-3
Pseudomonas_fluorescens_Pf0_1	bacterial	Gamma-proteobacteria	mesophile		aerobe	60.5	6438	-3	-3	-4	0	0	0	0	0	-1	0	0	0	0	0	-1	0	3	4	4	4	4	0	-1	0	0	0	-1	0	0	0	0	0	0	0	0	0	1	0	0	-3	-4	-3
Pseudomonas_fluorescens_Pf_5	bacterial	Gamma-proteobacteria	mesophile	27.5	aerobe	63.3	7074	-3	-2	-4	0	0	0	0	0	0	0	0	0	1	0	0	0	3	4	1	4	4	0	0	0	0	0	-1	0	0	0	0	0	0	0	0	0	0	-2	0	-3	-3	-2
Pseudomonas_fluorescens_SBW25	bacterial	Gamma-proteobacteria	mesophile		aerobe	60.5	6722	-3	-3	-2	0	0	0	0	0	0	0	0	0	0	0	0	0	3	4	4	4	4	0	0	0	0	0	-1	0	0	0	0	0	0	0	0	0	0	0	0	-2	-2	-2
Pseudomonas_fulva_12_X	bacterial	Gamma-proteobacteria					4920	-2	-3	-4	0	0	0	0	0	0	0	0	0	2	1	-1	0	3	4	3	4	4	0	0	0	0	0	-2	0	0	0	0	0	0	0	0	0	0	0	0	-2	-4	-3
Pseudomonas_mendocina_NK_01	bacterial	Gamma-proteobacteria	mesophile		aerobe	62	5434	-2	-2	-4	0	0	0	0	0	0	0	0	0	0	0	0	0	4	4	4	4	4	0	0	0	0	0	0	0	0	0	0	0	0	0	0	0	0	0	0	-2	-3	-2
Pseudomonas_mendocina_ymp	bacterial	Gamma-proteobacteria	mesophile		aerobe	64.7	5072	-3	-3	-4	0	0	0	0	0	0	0	0	0	0	0	0	0	4	4	3	4	4	0	0	0	0	0	0	0	0	0	0	0	0	0	0	0	0	0	0	-2	-2	-3
Pseudomonas_putida_F1	bacterial	Gamma-proteobacteria	mesophile		aerobe	61.9	5959	-2	-2	-3	0	0	0	0	0	-1	0	0	0	0	0	0	0	2	4	1	4	4	-1	-1	0	0	0	0	0	0	0	0	0	0	0	0	0	0	0	0	-3	-2	-3
Pseudomonas_putida_GB_1	bacterial	Gamma-proteobacteria	mesophile		aerobe	61	6078	-2	-2	-2	0	0	0	0	0	0	0	0	0	0	0	0	0	4	4	4	4	4	0	0	0	0	0	-1	0	0	0	0	0	0	0	0	0	0	0	0	-2	-3	-1
Pseudomonas_putida_KT2440	bacterial	Gamma-proteobacteria	mesophile		aerobe	61.5	6181	-3	-1	-3	0	0	1	2	1	0	0	0	0	1	2	0	0	4	4	4	4	4	0	0	0	0	0	-1	0	0	0	0	0	0	0	0	0	0	-1	0	-3	-2	-1
Pseudomonas_putida_W619	bacterial	Gamma-proteobacteria	mesophile		aerobe	61.4	5774	-2	-2	-2	0	0	0	2	0	0	0	0	0	0	0	0	-1	4	4	4	4	4	0	0	0	0	0	-2	0	0	0	0	0	0	0	0	0	0	-1	0	-2	-2	-2
Pseudomonas_stutzeri_A1501	bacterial	Gamma-proteobacteria	mesophile		aerobe	63.9	4567	0	-2	-4	0	0	0	0	0	0	0	0	0	0	1	0	0	3	4	3	4	4	0	0	0	0	0	0	0	0	0	0	0	0	0	0	0	0	-1	0	-2	-4	-4
Pseudomonas_syringae_pv_phaseolicola_1448A	bacterial	Gamma-proteobacteria	mesophile		aerobe	58	5928	-3	-3	-3	0	0	0	0	0	-1	0	0	0	1	1	-1	-1	4	4	3	4	4	0	0	0	0	0	-1	0	0	0	0	0	0	0	0	0	0	0	0	-3	-2	-4
Pseudomonas_syringae_pv_syringae_B728a	bacterial	Gamma-proteobacteria	mesophile		aerobe	59.2	6093	-2	-2	-3	0	0	0	4	0	0	0	0	0	3	3	0	0	4	4	3	4	4	0	0	0	0	0	0	0	0	0	0	0	0	0	0	0	0	0	0	-3	-3	-1
Pseudomonas_syringae_pv_tomato_str_DC3000	bacterial	Gamma-proteobacteria	mesophile		aerobe	58.4	6397	-3	-1	-2	0	0	0	2	1	0	0	0	0	1	1	0	0	4	4	4	4	4	0	0	0	0	0	-2	0	0	0	0	0	0	0	0	0	0	0	0	-2	-2	-2
Pseudoxanthomonas_suwonensis_11_1	bacterial	Gamma-proteobacteria			aerobe		3419	-3	-2	-3	0	0	0	4	0	0	0	1	0	3	2	2	0	4	3	2	3	4	0	0	0	0	0	0	0	0	0	0	0	0	0	0	0	4	0	0	-1	-2	0
Psychrobacter_arcticus_273_4	bacterial	Gamma-proteobacteria	psychrophile		aerobe	42.8	2650	-4	-3	-1	0	0	2	2	2	0	0	0	2	4	4	1	2	3	4	4	4	4	0	0	0	1	1	0	0	0	0	0	0	0	0	0	0	0	0	0	0	0	-3
Psychrobacter_cryohalolentis_K5	bacterial	Gamma-proteobacteria	psychrophile		aerobe	42.3	3059	-4	-3	-3	0	0	2	2	2	1	0	0	1	3	4	0	0	3	4	4	4	4	1	0	0	1	0	-1	0	0	0	0	0	0	0	0	0	0	0	0	0	0	-3
Psychrobacter_sp_PRwf_1	bacterial	Gamma-proteobacteria	psychrophile	20.5	aerobe	44	2978	-4	-3	-2	0	0	0	1	1	0	1	1	3	1	4	3	4	4	4	4	4	4	0	1	0	0	1	-1	0	0	0	0	0	1	1	1	0	0	0	0	-2	0	-3
Psychromonas_ingrahamii_37	bacterial	Gamma-proteobacteria	psychrophile		anaerobe	40.1	4559	-4	-4	-2	0	0	0	4	4	0	0	0	2	4	4	2	3	4	4	4	4	4	0	0	0	1	1	0	0	0	0	0	0	0	0	0	0	1	0	0	0	0	-3
Rahnella_sp_Y9602	bacterial	Gamma-proteobacteria	mesophile		facultative		4864	-4	-3	-2	0	0	0	0	0	-1	1	0	0	0	0	0	-1	4	4	4	4	4	0	0	0	0	0	-1	0	0	0	0	0	0	0	0	0	0	1	0	-3	-2	-3
Ruthia_magnifica_str_Cm_Calyptogena_magnifica	bacterial	Gamma-proteobacteria	mesophile		aerobe	34	1160	-4	-4	-2	0	0	0	0	0	0	0	0	0	0	4	0	0	3	4	3	4	4	0	-1	0	0	0	-1	0	0	0	0	0	0	0	0	0	0	0	0	0	0	-1
Saccharophagus_degradans_2_40	bacterial	Gamma-proteobacteria	psychrophile	20.5	aerobe	45	5057	-4	-3	-2	0	0	1	4	0	0	0	0	2	4	4	1	2	4	4	3	4	4	0	0	0	0	0	0	0	0	0	0	0	0	0	0	0	0	0	0	0	0	0
Salmonella_enterica_subsp_arizonae_serovar_62_z4z23__str_RSK2980	bacterial	Gamma-proteobacteria	mesophile		facultative	47	4723	-4	-3	-2	0	0	0	0	0	0	0	0	0	1	1	-1	-1	4	4	2	4	4	0	0	0	0	0	0	0	0	0	0	0	0	0	0	0	0	-1	0	-2	-2	-4
Salmonella_enterica_subsp_enterica_serovar_Agona_str_SL483	bacterial	Gamma-proteobacteria	mesophile		facultative	52	4798	-4	-3	-2	0	0	0	0	0	-2	0	0	0	2	0	0	0	4	4	3	4	4	0	0	0	0	0	0	0	0	0	0	0	0	0	0	0	0	-1	0	-2	-1	-4
Salmonella_enterica_subsp_enterica_serovar_Choleraesuis_str_SC_B67	bacterial	Gamma-proteobacteria	mesophile	37	facultative	52.2	4755	-4	-3	-1	0	0	0	0	0	-1	1	0	0	0	0	0	-1	4	4	4	4	4	0	0	0	0	0	0	0	0	0	0	0	0	0	0	0	0	-1	0	-2	-1	-4
Salmonella_enterica_subsp_enterica_serovar_Dublin_str_CT_02021853	bacterial	Gamma-proteobacteria	mesophile		facultative	52	4842	-4	-2	-1	0	0	0	0	0	-1	0	0	0	1	0	0	-1	4	4	3	4	4	0	0	0	0	1	0	0	0	0	0	0	0	0	0	0	0	-1	0	-2	-1	-4
Salmonella_enterica_subsp_enterica_serovar_Enteritidis_str_P125109	bacterial	Gamma-proteobacteria	mesophile		facultative	52.2	4685	-4	-3	-1	0	0	0	0	0	0	0	0	0	1	0	0	-1	4	4	3	4	4	0	0	0	0	1	0	0	0	0	0	0	0	0	0	0	0	0	0	-1	-2	-4
Salmonella_enterica_subsp_enterica_serovar_Gallinarum_str_287_91	bacterial	Gamma-proteobacteria	mesophile		facultative	52.2	4658	-4	-2	-1	0	0	0	0	0	0	0	0	0	0	0	0	0	4	4	3	4	4	0	0	0	0	1	0	0	0	0	0	0	0	0	0	0	0	0	0	-2	-1	-4
Salmonella_enterica_subsp_enterica_serovar_Heidelberg_str_SL476	bacterial	Gamma-proteobacteria	mesophile		facultative	52	488	-4	-3	-1	0	0	0	0	0	-1	0	0	0	0	1	0	0	4	4	3	4	4	0	0	0	0	0	0	0	0	0	0	0	0	0	0	0	0	-1	0	-2	-2	-4
Salmonella_enterica_subsp_enterica_serovar_Newport_str_SL254	bacterial	Gamma-proteobacteria	mesophile		facultative	52	4827	-4	-3	-2	0	0	0	0	0	0	0	1	0	0	0	-1	-2	4	4	2	4	4	0	0	0	0	0	0	0	0	0	0	0	0	0	0	0	0	0	0	-2	-1	-4
Salmonella_enterica_subsp_enterica_serovar_Paratyphi_A_str_AKU_12601	bacterial	Gamma-proteobacteria	mesophile		facultative	52.2	4581	-4	-3	-2	0	0	0	0	0	0	0	1	0	2	2	0	0	4	4	2	4	4	0	0	0	0	0	0	0	0	0	0	0	0	0	0	0	0	-1	0	-2	-1	-4
Salmonella_enterica_subsp_enterica_serovar_Paratyphi_A_str_ATCC_9150	bacterial	Gamma-proteobacteria	mesophile	37	facultative	52.5	4585	-4	-2	-1	0	0	0	0	0	-1	0	0	0	2	0	0	0	4	4	3	4	4	0	0	0	0	0	0	0	0	0	0	0	0	0	0	0	0	-1	0	-2	-2	-4
Salmonella_enterica_subsp_enterica_serovar_Paratyphi_B_str_SPB7	bacterial	Gamma-proteobacteria	mesophile	37	facultative	52	4800	-4	-3	-1	0	0	0	0	0	-2	1	0	0	0	1	-1	-2	4	4	3	4	4	0	0	0	0	1	0	0	0	0	0	0	0	0	0	0	0	-1	0	-2	-2	-4
Salmonella_enterica_subsp_enterica_serovar_Paratyphi_C_strain_RKS4594	bacterial	Gamma-proteobacteria	mesophile	37	facultative	52.8	4800	-4	-3	-1	0	0	0	0	0	0	0	0	0	1	0	0	-2	4	4	4	4	4	0	0	0	0	0	0	0	0	0	0	0	0	0	0	0	0	-1	0	-2	-2	-4
Salmonella_enterica_subsp_enterica_serovar_Schwarzengrund_str_CVM19633	bacterial	Gamma-proteobacteria	mesophile		facultative	52.9	4709	-4	-2	-1	0	0	0	0	0	-1	0	0	0	1	0	0	0	4	4	3	4	4	0	0	0	0	0	0	0	0	0	0	0	0	0	0	0	0	-1	0	-2	-1	-4
Salmonella_enterica_subsp_enterica_serovar_Typhi_str_CT18	bacterial	Gamma-proteobacteria	mesophile	37	facultative	52.1	4809	-4	-2	-2	0	0	0	0	0	0	0	0	0	2	1	0	0	4	4	3	4	4	0	0	0	0	0	0	0	0	0	0	0	0	0	0	0	0	-1	0	-1	-1	-4
Salmonella_enterica_subsp_enterica_serovar_Typhi_str_Ty2	bacterial	Gamma-proteobacteria	mesophile	37	facultative	52	4791	-4	-2	-2	0	0	0	0	0	0	0	0	0	2	1	0	0	4	4	3	4	4	0	0	0	0	0	0	0	0	0	0	0	0	0	0	0	0	-1	0	-1	-1	-4
Salmonella_enterica_subsp_enterica_serovar_Typhimurium_str_LT2	bacterial	Gamma-proteobacteria	mesophile	37	facultative	52.2	4857	-4	-3	-1	0	0	0	0	0	-1	0	0	0	0	0	0	-1	4	4	3	4	4	0	0	0	0	1	0	0	0	0	0	0	0	0	0	0	0	-1	0	-2	-2	-4
Serratia_proteamaculans_568	bacterial	Gamma-proteobacteria	mesophile		facultative	55	5448	-4	-3	-2	0	0	0	0	0	-1	0	0	0	0	0	0	-1	4	4	3	4	4	0	0	0	0	0	0	0	0	0	0	0	0	0	0	0	0	0	0	-3	-2	-4
Serratia_sp_AS12	bacterial	Gamma-proteobacteria	mesophile		facultative	55	5443	-4	-3	-2	0	0	0	0	0	-1	0	0	0	2	3	0	0	4	4	3	4	4	0	0	0	0	0	0	0	0	0	0	0	0	0	0	0	0	-1	0	-3	-2	-4
Serratia_sp_AS9	bacterial	Gamma-proteobacteria	mesophile	25	facultative		5442	-4	-3	-3	0	0	0	0	0	-1	0	0	0	0	0	-1	-2	4	4	3	4	4	0	0	0	0	0	0	0	0	0	0	0	0	0	0	0	-1	-2	0	-2	-2	-4
Shewanella_amazonensis_SB2B	bacterial	Gamma-proteobacteria	mesophile	37	facultative	53.6	4306	-4	-3	-3	0	0	0	2	0	0	0	0	0	2	3	0	0	4	4	4	4	4	0	0	0	0	0	-1	0	0	0	0	0	0	0	0	0	-1	0	0	-2	-2	-2
Shewanella_baltica_OS155	bacterial	Gamma-proteobacteria	mesophile	4	facultative	46	5127	-4	-3	-3	0	0	1	2	2	0	0	1	2	2	4	2	3	4	4	4	4	4	0	0	0	0	0	-1	0	0	0	0	0	0	0	0	0	0	0	0	-2	-1	-3
Shewanella_baltica_OS185	bacterial	Gamma-proteobacteria	psychrophile	4	facultative	51	5229	-4	-3	-4	0	0	0	3	0	0	0	1	1	2	4	2	1	4	4	4	4	4	0	0	0	0	0	-1	0	0	0	0	0	0	0	0	0	0	0	0	-3	-1	-3
Shewanella_baltica_OS195	bacterial	Gamma-proteobacteria	mesophile	4	facultative	46	5347	-4	-3	-3	0	0	0	2	0	0	0	1	2	0	3	1	1	4	4	4	4	4	0	0	0	0	0	0	0	0	0	0	0	0	0	0	0	0	0	0	-2	-1	-3
Shewanella_baltica_OS223	bacterial	Gamma-proteobacteria	psychrophile	4	facultative	46.3	5145	-4	-4	-3	0	0	0	3	0	0	1	2	3	3	3	0	0	4	4	4	4	4	0	0	0	0	0	-1	0	0	0	0	0	0	1	0	0	0	0	0	-4	-1	-4
Shewanella_denitrificans_OS217	bacterial	Gamma-proteobacteria	mesophile	22.5	facultative	45.1	4545	-4	-3	-2	0	0	0	4	3	0	1	2	2	4	4	2	2	4	4	4	4	4	0	0	0	0	0	-1	0	0	0	0	0	0	0	0	0	0	0	0	-2	-1	-2
Shewanella_frigidimarina_NCIMB_400	bacterial	Gamma-proteobacteria	mesophile	21	facultative	41.6	4845	-4	-3	-2	0	0	0	2	2	0	0	0	0	3	4	0	0	4	4	4	4	4	0	0	0	0	0	-2	0	0	0	0	0	0	1	0	0	0	0	0	-1	-1	-4
Shewanella_halifaxensis_HAW_EB4	bacterial	Gamma-proteobacteria	psychrophile	10	facultative	45	5226	-4	-3	-3	0	0	0	4	1	0	0	0	2	4	4	0	1	4	4	4	4	4	0	0	0	0	0	-1	0	0	0	0	0	0	0	0	0	0	0	0	-2	0	-2
Shewanella_loihica_PV_4	bacterial	Gamma-proteobacteria	psychrophile	18	anaerobe	53.8	4602	-3	-2	-3	0	0	2	4	0	0	0	0	3	3	4	4	4	4	4	4	4	4	0	0	0	1	0	0	0	0	0	0	2	0	2	0	0	0	-1	0	-2	-2	-3
Shewanella_oneidensis_MR_1	bacterial	Gamma-proteobacteria	mesophile		facultative	46	4969	-4	-4	-3	0	0	0	3	1	0	0	0	0	3	3	0	0	4	4	4	4	4	0	0	0	0	0	-1	0	0	0	0	0	0	0	0	0	0	0	0	-3	0	-4
Shewanella_pealeana_ATCC_700345	bacterial	Gamma-proteobacteria	psychrophile	27.5	facultative	44	5174	-4	-4	-3	0	0	0	1	0	0	1	1	2	4	4	0	1	4	4	4	4	4	0	0	0	0	0	-2	0	0	0	0	0	0	0	0	0	0	0	0	-2	-1	-1
Shewanella_piezotolerans_WP3	bacterial	Gamma-proteobacteria	psychrophile	17.5	facultative	43	5396	-4	-4	-3	0	0	0	0	1	0	0	0	0	0	1	-2	-2	4	4	4	4	4	0	0	0	0	0	0	0	0	0	0	0	0	0	0	0	0	0	0	-3	0	0
Shewanella_putrefaciens_CN_32	bacterial	Gamma-proteobacteria	mesophile		anaerobe	44.4	3498	-4	-3	-3	0	0	0	0	0	0	1	0	0	0	3	0	0	4	4	4	4	4	0	0	0	0	0	-1	0	0	0	0	0	0	0	0	0	0	0	0	-1	-1	-4
Shewanella_sediminis_HAW_EB3	bacterial	Gamma-proteobacteria	psychrophile	10	facultative	46	5517	-4	-2	-2	0	0	0	4	0	0	0	1	0	1	0	0	0	4	4	4	4	4	0	0	0	0	0	0	0	0	0	0	0	0	0	0	0	0	0	0	-2	-1	-2
Shewanella_sp_ANA_3_1	bacterial	Gamma-proteobacteria	mesophile	37	anaerobe	48	4972	-4	-3	-3	0	0	0	0	1	0	1	0	1	1	2	0	0	4	4	4	4	4	0	0	0	0	0	-1	0	0	0	0	0	0	0	0	0	0	0	0	-1	-1	-3
Shewanella_sp_MR_4	bacterial	Gamma-proteobacteria	mesophile		facultative	46	4969	-4	-4	-3	0	0	0	0	0	0	0	0	0	1	1	0	0	4	4	4	4	4	0	0	0	0	0	-1	0	0	0	0	0	0	0	0	0	0	0	0	-3	-2	-2
Shewanella_sp_MR_7	bacterial	Gamma-proteobacteria	mesophile		facultative	46	4969	-4	-3	-3	0	0	0	0	0	0	0	0	0	1	1	0	0	4	4	4	4	4	0	0	0	0	0	-1	0	0	0	0	0	0	0	0	0	0	0	0	-2	-2	-3
Shewanella_sp_W3_18_1	bacterial	Gamma-proteobacteria	mesophile		facultative	44.6	4708	-4	-3	-3	0	0	0	4	0	0	0	0	0	2	4	0	0	4	4	4	4	4	0	0	0	0	0	-1	0	0	0	0	0	0	0	0	0	0	0	0	-2	-1	-3
Shewanella_violacea_DSS12	bacterial	Gamma-proteobacteria	psychrophile		facultative	44	4962	-4	-2	-2	0	0	2	4	4	0	0	0	2	4	4	2	2	4	4	4	4	4	0	0	0	0	0	0	0	0	0	0	0	0	0	0	0	0	0	0	0	0	-2
Shewanella_woodyi_ATCC_51908	bacterial	Gamma-proteobacteria	psychrophile	25	facultative	43.7	5935	-4	-3	-3	0	0	0	4	0	0	0	0	1	3	4	0	0	4	4	4	4	4	0	0	0	0	0	0	0	0	0	0	0	0	0	0	0	0	-1	0	-2	0	-3
Shigella_boydii_Sb227	bacterial	Gamma-proteobacteria	mesophile	37	facultative	51.2	4519	-4	-3	-2	0	0	0	0	0	-2	0	0	0	0	0	0	0	4	4	1	4	4	0	0	0	0	0	0	0	0	0	0	0	0	0	0	0	0	-1	0	-3	-3	-4
Shigella_dysenteriae_Sd197	bacterial	Gamma-proteobacteria	mesophile	37	facultative	51.2	4369	-4	-3	-3	0	0	0	1	0	-2	0	0	0	0	0	-2	-1	4	4	2	4	4	0	0	0	0	0	-1	0	0	0	0	0	0	0	0	0	0	-1	0	-4	-2	-4
Shigella_flexneri_2a_str_2457T	bacterial	Gamma-proteobacteria	mesophile	37	facultative	50.9	4599	-4	-3	-2	0	0	0	0	0	0	0	0	0	0	0	0	0	4	4	2	4	4	0	0	0	0	0	0	0	0	1	0	1	0	0	0	0	0	0	0	-3	-3	-4
Shigella_flexneri_2a_str_301	bacterial	Gamma-proteobacteria	mesophile	37	facultative	50.9	4607	-4	-2	-2	0	0	0	0	0	0	0	0	0	2	3	0	0	4	4	4	4	4	0	0	0	0	0	0	0	0	0	0	0	0	0	0	0	0	0	0	-3	-2	-4
Shigella_flexneri_5_str_8401	bacterial	Gamma-proteobacteria	mesophile	37	facultative	50	4574	-4	-3	-3	0	0	0	0	0	-1	0	0	0	0	1	0	0	4	4	0	4	4	-1	0	0	0	0	0	0	0	0	0	0	0	0	0	0	0	0	0	-3	-3	-4
Shigella_sonnei_Ss046	bacterial	Gamma-proteobacteria	mesophile	37	facultative	51	5039	-4	-2	-2	0	0	0	1	0	0	0	0	0	1	3	0	0	4	4	4	4	4	0	0	0	0	0	0	0	0	0	0	0	0	0	0	0	0	0	0	-3	-1	-4
Sodalis_glossinidius_str_morsitans	bacterial	Gamma-proteobacteria	mesophile	25	microaerophilic	54.7	4171	-1	0	0	0	1	2	4	1	0	0	0	2	4	4	1	0	4	4	2	4	4	0	0	0	0	1	1	0	0	1	0	0	1	0	1	1	1	0	1	-3	-2	-4
Stenotrophomonas_maltophilia_K279a	bacterial	Gamma-proteobacteria	mesophile		aerobe	66.3	4851	-2	-2	-3	0	0	0	0	0	0	0	0	2	0	2	1	0	4	4	3	4	4	0	0	0	0	0	0	0	0	0	0	0	0	0	0	0	4	0	0	-2	-2	-1
Stenotrophomonas_maltophilia_R551_3	bacterial	Gamma-proteobacteria	mesophile		aerobe	66	4573	-2	-1	-3	0	0	0	0	0	0	0	0	0	0	1	1	1	4	4	4	4	4	0	0	0	0	0	0	0	0	0	0	0	0	0	0	0	3	0	0	-2	0	0
Teredinibacter_turnerae_T7901	bacterial	Gamma-proteobacteria	mesophile			50.8	5193	-4	-3	-3	0	0	0	0	1	-1	0	1	0	1	3	0	0	4	4	3	4	4	0	0	0	0	0	-2	0	0	0	0	0	0	0	0	0	0	0	0	0	0	-1
Thioalkalimicrobium_cyclicum_ALM1	bacterial	Gamma-proteobacteria			facultative	46	1932	-4	-3	-1	0	0	0	0	0	0	0	2	0	0	0	0	0	4	3	3	4	4	0	0	0	0	0	-1	0	-1	0	0	0	0	0	0	0	0	0	0	-3	-1	-3
Thioalkalivibrio_sp_HL_EbGR7	bacterial	Gamma-proteobacteria	mesophile		facultative	65	3464	-4	-3	-2	0	0	0	4	0	1	0	0	2	4	4	3	0	4	4	4	4	4	1	0	0	1	0	-2	0	0	1	0	0	0	2	2	0	0	0	0	-1	-2	-1
Thioalkalivibrio_sp_K90mix	bacterial	Gamma-proteobacteria	mesophile		facultative	65	2744	-4	-1	-3	0	0	0	0	0	-1	0	1	0	2	3	0	-1	4	4	2	4	4	0	0	0	0	0	-1	0	0	0	0	0	0	0	0	0	0	-2	0	-1	0	-2
Thiomicrospira_crunogena_XCL_2	bacterial	Gamma-proteobacteria	mesophile	30	anaerobe	43.1	2427	-4	-4	-3	0	0	0	0	0	-1	0	0	0	1	0	0	-1	4	4	4	4	4	0	0	0	0	0	-2	0	-1	0	0	0	0	0	0	0	0	0	0	0	0	0
Tolumonas_auensis_DSM_9187	bacterial	Gamma-proteobacteria	mesophile	22	facultative	49	3471	-4	-3	-3	0	0	0	0	0	0	0	0	0	0	0	0	-1	4	4	4	4	4	0	0	0	0	0	0	0	0	0	0	0	0	0	0	0	0	-1	0	-3	0	-3
Vesicomyosocius_okutanii_HA	bacterial	Gamma-proteobacteria	mesophile		anaerobe	31.6	1022	-4	-4	-3	0	1	1	0	2	0	0	0	0	0	2	0	-1	4	4	4	4	4	0	0	0	0	0	-2	0	0	0	0	0	0	0	0	0	0	0	0	0	0	0
Vibrio_anguillarum_775_I	bacterial	Gamma-proteobacteria	mesophile	18	aerobe		3063	-4	-3	-2	0	0	0	0	0	0	0	0	0	1	2	0	-1	4	4	4	4	4	0	0	0	0	0	0	0	0	0	0	0	0	0	0	0	0	1	0	-1	-1	-3
Vibrio_cholerae_M66_2_I	bacterial	Gamma-proteobacteria	mesophile		facultative	47	3938	-4	-3	-2	0	0	0	0	0	0	0	0	0	0	0	0	-1	4	4	4	4	4	0	-1	0	0	0	0	0	0	0	0	0	0	0	0	0	0	0	0	-2	0	-2
Vibrio_cholerae_M66_2_II	bacterial	Gamma-proteobacteria	mesophile		facultative	47	3938	-4	-3	-3	0	0	0	0	0	0	0	0	0	1	1	-1	-1	4	4	4	4	4	0	0	0	0	0	0	0	0	0	0	0	0	0	0	0	0	0	0	-2	-1	-3
Vibrio_cholerae_MJ_1236_1	bacterial	Gamma-proteobacteria	mesophile		facultative	47	4236	-4	-2	-2	0	0	0	0	0	0	0	0	0	0	0	0	-1	4	4	4	4	4	0	0	0	-1	0	0	0	0	0	0	0	0	0	0	0	1	0	0	-1	-1	-3
Vibrio_cholerae_MJ_1236_2	bacterial	Gamma-proteobacteria	mesophile		facultative	47	4236	-4	-3	-2	0	0	0	0	0	0	0	0	0	1	1	0	0	4	4	4	4	4	0	0	0	0	0	0	0	0	0	0	0	0	0	0	0	0	0	0	-2	-1	-3
Vibrio_cholerae_O1_biovar_El_Tor_str_N16961_I	bacterial	Gamma-proteobacteria	mesophile	25	facultative	47.3	4037	-4	-3	-2	0	0	0	0	0	-1	0	0	0	0	1	0	-1	4	4	4	4	4	0	0	0	0	0	-1	0	0	0	0	0	0	0	0	0	1	0	0	-2	-1	-3
Vibrio_cholerae_O1_biovar_eltor_str_N16961_II	bacterial	Gamma-proteobacteria	mesophile	25	facultative	47.3	4037	-4	-3	-4	0	0	0	0	0	0	0	0	0	0	2	-1	-1	4	4	4	4	4	0	0	0	0	0	0	0	0	0	0	0	0	0	0	0	0	0	0	-1	-2	-3
Vibrio_cholerae_O395_1	bacterial	Gamma-proteobacteria	mesophile	25	facultative	47	4148	-4	-3	-3	0	0	0	0	0	0	0	1	0	2	3	0	0	4	4	4	4	4	0	0	0	0	0	0	0	0	0	0	0	0	0	0	0	0	0	0	-2	-2	-3
Vibrio_cholerae_O395_2	bacterial	Gamma-proteobacteria	mesophile	25	facultative	47	4148	-4	-3	-2	0	0	0	0	0	0	0	0	0	0	0	0	-1	4	4	4	4	4	0	-1	-1	0	0	0	0	0	0	0	0	0	0	0	0	0	0	0	-1	0	-3
Vibrio_fischeri_ES114_I	bacterial	Gamma-proteobacteria	mesophile	24	facultative	38.3	4238	-4	-3	-2	0	0	0	4	0	0	0	0	0	3	3	0	0	4	4	4	4	4	1	1	0	0	0	0	0	0	0	0	0	0	0	0	0	0	0	0	-2	0	-1
Vibrio_fischeri_ES114_II	bacterial	Gamma-proteobacteria	mesophile	24	facultative	38.3	4238	-4	-4	-2	0	0	0	0	0	0	0	0	0	1	1	-2	-2	4	4	4	4	4	0	0	0	0	0	0	0	0	0	0	0	0	0	0	0	0	0	0	-1	0	-1
Vibrio_fischeri_MJ11_I	bacterial	Gamma-proteobacteria	mesophile	24	facultative	38	4478	-4	-4	-2	0	0	0	0	0	-1	0	0	0	0	1	0	-1	4	4	4	4	4	0	0	0	0	0	0	0	0	0	0	1	0	0	0	0	0	0	0	-2	0	-1
Vibrio_fischeri_MJ11_II	bacterial	Gamma-proteobacteria	mesophile	24	facultative	38	4478	-4	-4	-2	0	0	0	0	0	-1	0	0	0	0	2	-2	-2	3	4	4	4	4	0	0	0	0	0	0	0	0	0	0	0	0	0	0	0	0	0	0	-1	0	-2
Vibrio_harveyi_ATCC_BAA_1116_I	bacterial	Gamma-proteobacteria	mesophile	25	facultative	45	5969	-4	-3	-2	0	0	0	4	1	0	0	0	1	3	4	-2	-1	4	4	4	4	4	0	0	0	0	0	0	0	0	0	0	0	0	0	0	0	1	0	0	-3	-1	-2
Vibrio_harveyi_ATCC_BAA_1116_II	bacterial	Gamma-proteobacteria	mesophile	25	facultative	45	5969	-4	-3	-3	0	0	0	1	0	0	0	0	0	0	1	-2	0	4	4	3	4	4	0	0	0	0	1	0	0	0	0	0	0	0	0	0	0	0	0	0	-3	-1	-1
Vibrio_parahaemolyticus_RIMD_2210633_1	bacterial	Gamma-proteobacteria	mesophile	25	facultative	45.3	5165	-4	-3	-3	0	0	0	0	0	-1	0	0	0	0	0	-2	-2	4	4	4	4	4	0	0	0	0	0	-1	0	0	0	0	0	0	0	0	0	0	0	0	-2	0	-2
Vibrio_parahaemolyticus_RIMD_2210633_2	bacterial	Gamma-proteobacteria	mesophile	25	facultative	45.3	5165	-4	-3	-3	0	0	0	0	0	0	0	0	0	2	1	-1	-2	4	4	4	4	4	0	0	0	0	0	0	0	0	0	0	0	0	0	0	0	0	0	0	-3	-1	-2
Vibrio_sp_Ex25_1	bacterial	Gamma-proteobacteria	mesophile	25	facultative	44	5088	-4	-3	-3	0	0	0	0	0	-1	0	0	0	0	0	0	-1	4	4	4	4	4	0	0	0	0	0	0	0	0	0	0	0	0	0	0	0	0	0	0	-3	-1	-3
Vibrio_sp_Ex25_2	bacterial	Gamma-proteobacteria	mesophile	25	facultative	44	5088	-4	-3	-3	0	0	0	0	0	-2	0	0	0	1	0	-1	-1	4	4	4	4	4	0	0	0	0	0	0	0	0	0	0	0	0	0	0	0	0	0	0	-2	0	-2
Vibrio_splendidus_LGP32_1	bacterial	Gamma-proteobacteria	mesophile		facultative	44	5000	-4	-4	-3	0	0	0	4	4	0	0	0	1	4	3	0	0	4	4	4	4	4	0	0	0	0	0	0	0	0	0	0	0	1	1	0	0	0	0	0	-2	0	-2
Vibrio_splendidus_LGP32_2	bacterial	Gamma-proteobacteria	mesophile		facultative	44	5000	-4	-3	-3	0	0	0	4	4	0	0	0	0	3	3	0	0	4	4	4	4	4	0	0	1	0	0	0	0	0	0	0	0	0	0	0	0	0	0	0	-3	-1	-3
Vibrio_vulnificus_CMCP6_I	bacterial	Gamma-proteobacteria	mesophile	25	facultative	46	5211	-4	-4	-4	0	0	0	2	0	-2	0	0	0	2	2	-2	-2	4	4	4	4	4	0	0	0	0	0	-1	0	0	0	0	0	0	0	0	0	0	0	0	-3	0	-3
Vibrio_vulnificus_CMCP6_II	bacterial	Gamma-proteobacteria	mesophile	25	facultative	46	5211	-4	-3	-3	0	0	0	4	0	0	0	0	0	4	4	0	0	4	4	4	4	4	0	0	0	0	0	0	0	0	0	0	0	0	0	0	0	0	0	0	-3	-1	-2
Vibrio_vulnificus_MO6_24_O_I		Gamma-proteobacteria						-4	-3	-3	0	0	0	3	0	-1	0	0	0	2	2	-1	-2	4	4	4	4	4	0	0	0	0	0	-1	0	0	0	0	0	0	0	0	0	0	0	0	-3	0	-3
Vibrio_vulnificus_MO6_24_O_II		Gamma-proteobacteria						-4	-3	-3	0	0	0	4	2	0	0	0	0	3	3	0	0	4	4	4	4	4	0	0	0	0	0	0	0	0	1	0	1	0	0	0	0	0	0	0	-3	0	-3
Vibrio_vulnificus_YJ016_I	bacterial	Gamma-proteobacteria	mesophile	25	facultative	46.8	5211	-4	-3	-2	0	0	0	3	2	-1	0	0	0	4	3	0	0	4	4	4	4	4	0	0	0	1	0	-1	0	0	0	0	0	0	0	0	0	0	0	0	-3	-2	-2
Vibrio_vulnificus_YJ016_II	bacterial	Gamma-proteobacteria	mesophile	25	facultative	46.8	5211	-4	-3	-3	0	0	0	1	0	-1	0	0	0	1	1	0	0	4	4	4	4	4	0	0	0	0	0	0	0	0	0	0	0	0	0	0	0	0	0	0	-3	-1	-2
Xanthomonas_albilineans_GPE_PC73	bacterial	Gamma-proteobacteria	mesophile		aerobe	63	3768	-1	0	-1	0	1	1	0	1	2	0	0	0	0	1	1	0	3	4	2	4	4	0	0	0	0	0	0	0	0	0	0	0	0	0	0	0	1	0	0	-2	-2	-2
Xanthomonas_axonopodis_pv_citri_str_306	bacterial	Gamma-proteobacteria	mesophile	27.5	aerobe	64.8	5175	-1	0	-2	0	0	1	4	0	0	0	0	0	0	0	0	0	3	4	1	4	4	0	0	0	0	0	0	0	0	0	0	0	0	0	0	0	2	0	0	-2	-3	-1
Xanthomonas_campestris_pv_campestris_str_8004	bacterial	Gamma-proteobacteria	mesophile	27.5	aerobe	65	5148	0	-2	-2	0	0	1	4	0	0	0	0	0	2	1	1	0	3	4	2	4	4	0	0	0	0	0	0	0	0	1	0	0	0	0	0	0	4	2	0	-1	-2	-1
Xanthomonas_campestris_pv_campestris_str_ATCC_33913	bacterial	Gamma-proteobacteria	mesophile	27.5	aerobe	65.1	5076	-1	-2	-2	0	0	2	4	3	0	0	0	0	3	3	1	0	3	4	3	4	4	0	0	0	0	0	0	0	0	0	0	0	0	0	0	0	3	2	0	-1	-2	-1
Xanthomonas_campestris_pv_campestris_str_B100	bacterial	Gamma-proteobacteria	mesophile	27.5	aerobe	65	5079	-1	-1	-2	0	1	1	4	2	0	0	0	0	2	2	0	0	3	4	4	4	4	0	0	0	0	0	0	0	0	0	0	0	0	0	0	0	4	2	0	0	0	-1
Xanthomonas_campestris_pv_vesicatoria_str_85_10	bacterial	Gamma-proteobacteria	mesophile	27.5	aerobe	64.7	5178	-1	-1	-2	0	0	0	4	0	0	0	0	0	2	1	0	0	3	4	2	4	4	0	0	0	0	0	0	0	0	0	0	0	0	0	0	0	1	0	0	-2	-3	-1
Xanthomonas_oryzae_pv_oryzae_KACC10331	bacterial	Gamma-proteobacteria	mesophile		aerobe	63.7	4941	1	-2	-1	0	0	2	4	0	0	0	0	0	2	3	0	0	2	4	2	4	4	0	0	1	1	1	0	0	0	0	0	0	0	0	0	0	1	0	0	-2	-2	0
Xanthomonas_oryzae_pv_oryzae_MAFF_311018	bacterial	Gamma-proteobacteria	mesophile		aerobe	63.7	4940	1	-1	-2	0	0	1	4	1	0	0	0	1	0	1	0	0	2	4	3	4	4	0	0	0	1	0	0	0	0	0	0	0	0	0	0	0	1	0	0	-2	-1	0
Xanthomonas_oryzae_pv_oryzae_PXO99A	bacterial	Gamma-proteobacteria	mesophile		aerobe	63.6	5240	0	-1	-2	0	0	1	3	1	0	0	0	1	1	2	0	0	2	4	3	4	4	0	0	0	1	2	0	0	0	0	0	0	0	0	0	0	1	0	0	-1	-1	0
Xenorhabdus_bovienii_SS_2004	bacterial	Gamma-proteobacteria	mesophile		facultative	44	4225	-4	-3	-2	0	0	0	0	1	0	0	0	0	1	1	0	0	4	4	4	4	4	0	0	0	0	0	0	0	0	0	0	0	0	0	0	0	0	0	0	-4	-1	-4
Xenorhabdus_nematophila_ATCC_19061	bacterial	Gamma-proteobacteria	mesophile		facultative		4432	-4	-3	-2	0	0	0	0	0	-1	0	0	0	2	2	0	0	4	4	4	4	4	0	0	0	0	0	0	0	0	0	0	0	0	0	0	0	0	0	0	-1	0	-3
Xylella_fastidiosa_9a5c	bacterial	Gamma-proteobacteria	mesophile	27	aerobe	52.7	2679	-3	-1	0	0	0	2	3	3	0	1	1	1	4	4	0	0	4	4	3	4	4	0	0	0	0	0	1	0	0	0	1	0	0	0	0	0	1	0	0	-2	-1	-2
Xylella_fastidiosa_M12	bacterial	Gamma-proteobacteria	mesophile		aerobe	51	2475	-2	0	0	0	0	2	3	4	0	1	2	2	4	4	2	1	3	4	2	4	4	0	0	0	0	1	1	0	0	0	0	0	0	0	0	0	0	0	0	-1	0	-3
Xylella_fastidiosa_M23	bacterial	Gamma-proteobacteria	mesophile		aerobe	52	2535	-2	0	0	0	0	2	1	1	2	2	0	1	3	4	3	1	4	4	3	4	4	1	0	1	1	0	1	0	0	0	0	0	0	0	0	0	0	0	0	-2	0	-3
Xylella_fastidiosa_Temecula1	bacterial	Gamma-proteobacteria	mesophile	27	aerobe	51.8	2519	-2	0	0	0	1	2	3	2	1	1	0	2	4	4	3	2	4	4	3	4	4	1	0	0	1	0	1	0	0	0	0	0	0	0	0	0	0	0	0	-1	0	-3
Yersinia_enterocolitica_subsp_enterocolitica_8081	bacterial	Gamma-proteobacteria	mesophile	29	aerobe	47	4615	-4	-3	-2	0	0	0	0	0	0	0	0	2	2	4	0	0	4	4	3	4	4	0	0	0	0	0	0	0	0	1	0	0	0	0	0	0	0	-1	0	-1	-1	-4
Yersinia_enterocolitica_subsp_palearctica_1055R_r		Gamma-proteobacteria						-4	-3	-3	0	0	0	0	0	0	0	0	1	3	4	0	0	4	4	3	4	4	0	0	0	0	0	0	0	0	0	0	0	0	0	0	0	0	0	0	0	-1	-4
Yersinia_pestis_Angola	bacterial	Gamma-proteobacteria	mesophile		facultative	47	4504	-3	-3	-2	0	0	0	3	3	0	0	0	1	3	4	0	4	4	4	3	4	4	0	0	0	0	0	0	0	0	1	0	0	1	1	0	0	0	0	0	-3	-1	-4
Yersinia_pestis_Antiqua	bacterial	Gamma-proteobacteria	mesophile		facultative	47.7	4702	-4	-3	-2	0	0	0	1	3	0	0	1	2	2	4	0	4	4	4	2	4	4	0	0	0	0	0	0	0	0	1	0	1	2	2	2	0	0	0	0	-2	-1	-4
Yersinia_pestis_CO92	bacterial	Gamma-proteobacteria	mesophile	29	facultative	47.6	4653	-4	-3	-1	0	0	0	0	0	0	0	0	2	4	4	0	4	4	4	1	4	4	0	0	0	0	1	0	0	0	1	0	2	0	0	0	0	0	0	0	-2	-1	-4
Yersinia_pestis_KIM_10	bacterial	Gamma-proteobacteria	mesophile	29	facultative	47.6	4600	-3	-3	-2	0	0	0	0	4	0	0	0	2	3	4	0	4	4	4	3	4	4	0	0	0	0	0	0	0	0	1	0	0	0	1	0	0	0	0	0	-3	-1	-4
Yersinia_pestis_Nepal516	bacterial	Gamma-proteobacteria	mesophile		facultative	47	4534	-4	-3	-3	0	0	0	3	3	0	0	0	3	4	4	0	4	4	4	4	4	4	1	0	0	1	2	0	0	0	0	0	0	0	0	0	0	0	0	0	-3	-1	-3
Yersinia_pestis_Pestoides_F	bacterial	Gamma-proteobacteria	mesophile		facultative	47.6	4517	-4	-3	-2	0	0	0	2	2	0	0	0	3	4	4	0	4	4	4	4	4	4	1	0	1	3	1	0	0	0	2	0	1	0	0	0	0	0	0	0	-3	-1	-4
Yersinia_pestis_Z176003	bacterial	Gamma-proteobacteria	mesophile		facultative	47	4553	-4	-3	-2	0	0	0	2	1	0	1	0	3	4	4	0	4	4	4	4	4	4	0	0	0	0	0	0	0	0	1	0	0	0	0	0	0	0	0	0	-3	-1	-4
Yersinia_pestis_biovar_Microtus_str_91001	bacterial	Gamma-proteobacteria	mesophile	29	facultative	48	4595	-4	-3	-2	0	0	0	3	1	0	0	0	2	2	3	0	4	4	4	4	4	4	1	0	0	2	1	0	0	0	0	0	0	0	0	0	1	0	0	0	-3	-1	-4
Yersinia_pseudotuberculosis_IP_31758	bacterial	Gamma-proteobacteria	mesophile		facultative	47	4723	-3	-3	0	0	0	0	3	4	0	1	0	4	4	4	0	4	4	4	3	4	4	1	0	0	1	1	0	0	1	2	0	1	0	1	1	0	0	0	0	-3	-2	-3
Yersinia_pseudotuberculosis_IP_32953	bacterial	Gamma-proteobacteria	mesophile	29	facultative	47.6	4744	-4	-3	-2	0	0	0	4	4	0	0	0	4	4	4	0	4	4	4	4	4	4	1	1	0	2	1	0	0	0	1	0	1	0	1	0	0	0	0	0	-3	-1	-4
Yersinia_pseudotuberculosis_PB1_+	bacterial	Gamma-proteobacteria	mesophile		facultative	47.5	4695	-3	-3	-1	0	0	0	2	2	0	0	0	3	4	4	0	4	4	4	3	4	4	1	1	0	3	1	0	0	1	0	0	1	0	0	0	1	1	0	0	-2	0	-3
Yersinia_pseudotuberculosis_YPIII	bacterial	Gamma-proteobacteria	mesophile		facultative	47.5	4689	-3	-3	-2	0	0	0	3	3	0	1	0	3	4	4	1	4	4	4	2	4	4	0	0	0	1	2	0	0	0	1	0	0	0	0	0	0	0	0	0	-3	0	-4
Gemmatimonas_aurantiaca_T_27	bacterial	Gemmatimonadetes	mesophile	30	aerobe	64	4636	-2	-1	-1	0	0	0	0	0	0	0	0	1	2	3	0	0	2	4	3	4	4	0	0	0	0	0	0	0	0	0	0	0	0	0	0	0	2	0	0	0	0	-3
Korarchaeum_cryptofilum_OPF8	archaeal	Korarchaeota	mesophile			49	1590	-4	-4	-4	0	0	0	0	0	0	0	0	0	1	1	0	-1	1	1	1	2	1	0	0	0	0	0	-3	0	-1	-1	0	-1	0	0	0	0	0	-1	0	-1	0	0
Magnetococcus_sp_MC_1	bacterial	Alpha-proteobacteria	mesophile		facultative	54.2	4719	-2	-3	0	0	0	0	0	1	0	1	0	1	4	4	2	1	4	4	4	4	4	0	0	0	0	0	-1	0	0	0	0	0	3	3	0	0	0	0	0	-4	-1	-2
Nitrospira_defluvii	bacterial	Nitrospira	mesophile			59	4317	-3	0	-2	0	0	0	0	0	0	0	0	0	0	0	0	-1	0	2	1	4	4	0	0	0	0	0	0	0	0	0	0	0	0	0	0	0	1	0	0	0	0	-2
Thermodesulfovibrio_yellowstonii_DSM_11347	bacterial	Nitrospira	thermophile	65		34	2003	-4	-4	-4	0	0	0	0	0	0	0	0	0	0	0	0	-1	1	2	0	3	3	0	0	0	0	0	-4	0	-3	-1	0	0	0	0	0	0	0	0	0	0	0	0
Isosphaera_pallida_ATCC_43644	bacterial	Planctomycetes	mesophile	45	obligate_aerobe	62	5472	-2	-1	0	0	4	2	4	0	1	3	1	4	4	4	4	4	0	3	0	2	4	3	1	2	3	3	0	0	1	2	1	3	4	4	4	1	4	2	4	-2	-3	-3
Pirellula_staleyi_DSM_6068	bacterial	Planctomycetes	mesophile	22.5	aerobe	57.4	6196	-3	-3	0	0	0	0	0	0	0	0	0	1	1	1	0	1	0	3	2	4	4	0	0	0	0	0	0	0	0	0	0	0	0	0	0	0	2	0	0	0	-3	-3
Planctomyces_brasiliensis_DSM_5305	bacterial	Planctomycetes	mesophile	31	aerobe	56.5	6006	-4	-2	-3	0	0	0	0	0	0	0	0	0	1	4	0	0	4	4	4	4	4	0	0	0	1	0	0	0	0	0	0	0	0	0	0	0	0	0	0	-4	-2	-2
Planctomyces_limnophilus_DSM_3776	bacterial	Planctomycetes	mesophile	31	aerobe	53.7	5423	-4	-2	-2	0	0	0	4	0	0	0	0	3	2	3	0	2	3	4	3	4	4	0	0	0	0	1	-1	1	0	2	2	2	0	0	0	0	0	0	0	-3	-1	-2
Rhodopirellula_baltica_SH_1	bacterial	Planctomycetes	mesophile	28	aerobe	55.4	7145	-4	-2	-2	0	0	0	2	0	-1	0	0	0	1	2	-1	0	3	4	0	4	4	0	0	0	0	0	0	0	0	0	0	0	0	0	0	0	1	0	0	-4	-3	-3
Brachyspira_hyodysenteriae_WA1	bacterial	Spirochaetes	mesophile		anaerobe	27	3000	-4	-4	-4	0	1	-1	0	2	0	0	0	1	2	2	1	0	0	4	3	3	4	1	2	0	2	1	-1	0	0	0	1	0	0	0	1	0	1	3	0	0	0	-2
Brachyspira_murdochii_DSM_12563	bacterial	Spirochaetes	mesophile	39	anaerobe	27.7	3241	-4	-4	-4	0	2	-1	0	1	0	1	0	1	3	2	0	2	-1	4	3	3	4	1	1	0	1	1	-2	0	-1	0	0	0	0	0	0	0	0	0	0	-1	0	0
Brachyspira_pilosicoli_95_1000	bacterial	Spirochaetes	mesophile		anaerobe	27	2586	-4	-4	-2	0	0	0	0	0	0	0	0	0	1	2	0	2	-3	3	1	2	4	2	2	0	2	1	-2	0	0	0	1	0	0	0	0	0	3	0	0	-1	0	0
Leptospira_biflexa_serovar_Patoc_strain_Patoc_1_Ames	bacterial	Spirochaetes	mesophile		aerobe	39	3603	-4	-4	-3	0	0	0	0	0	-1	0	0	0	0	1	0	0	3	4	1	4	4	1	0	0	0	0	1	0	1	0	0	0	0	0	0	0	0	0	0	0	0	0
Leptospira_biflexa_serovar_Patoc_strain_Patoc_1_Paris	bacterial	Spirochaetes	mesophile		aerobe	39	3880	-4	-4	-3	0	0	0	0	0	-1	0	0	0	0	1	0	-1	3	3	0	4	3	1	1	0	0	0	0	0	0	0	0	0	0	0	0	0	0	0	0	0	0	0
Leptospira_borgpetersenii_serovar_Hardjo_bovis_JB197_1	bacterial	Spirochaetes	mesophile		aerobe	40	3900	-4	-4	-3	0	0	0	0	0	0	0	0	0	0	0	0	-1	3	4	2	4	4	0	0	-1	0	0	-2	0	-1	0	0	0	0	0	0	0	0	0	0	0	0	0
Leptospira_borgpetersenii_serovar_Hardjo_bovis_L550_1	bacterial	Spirochaetes	mesophile		aerobe	40	3920	-4	-4	-3	0	0	0	0	0	0	0	0	0	0	1	0	-1	4	4	2	4	4	0	0	0	0	0	-2	0	-1	0	0	0	0	0	0	0	0	0	0	0	0	0
Leptospira_interrogans_serovar_Copenhageni_str_Fiocruz_L1_130	bacterial	Spirochaetes	mesophile	29	aerobe	35	4277	-4	-4	-4	0	0	0	0	0	-1	0	0	0	0	0	-2	0	3	4	2	3	4	0	0	0	0	0	-3	0	-2	0	0	0	0	0	0	0	1	0	0	0	0	-1
Leptospira_interrogans_serovar_Lai_str_56601	bacterial	Spirochaetes	mesophile	29	aerobe	36	4690	-4	-4	-4	0	0	0	0	0	-2	0	0	0	0	0	-2	0	3	4	2	4	4	-1	0	0	0	0	-3	0	-1	0	0	0	0	0	0	0	1	0	0	0	0	0
Spirochaeta_coccoides_DSM_17374	bacterial	Spirochaetes	mesophile	30	anaerobe		2227	-3	-2	-3	2	0	1	0	4	0	3	2	0	4	4	3	1	2	2	1	4	2	1	0	0	1	0	1	3	3	1	3	2	2	2	3	0	0	0	0	-1	0	0
Spirochaeta_smaragdinae_DSM_11293	bacterial	Spirochaetes	mesophile	37	obligate_anaerobe	50	4653	-4	-3	-2	0	0	0	0	0	0	0	0	0	0	1	0	0	3	4	2	4	4	0	1	0	0	0	0	0	0	0	0	0	0	0	1	0	0	-1	0	-4	0	0
Spirochaeta_sp_Buddy	bacterial	Spirochaetes	hyperthermophile	65	anaerobe		3316	-3	-2	-3	0	0	0	0	0	0	0	0	0	0	0	0	-1	4	4	4	4	4	0	0	0	0	0	1	0	0	0	0	0	0	0	0	0	0	-1	0	-1	0	0
Spirochaeta_thermophila_DSM_6192	bacterial	Spirochaetes	hyperthermophile	65	anaerobe	61	2472	-4	-3	-4	0	0	0	0	0	0	0	0	1	1	1	0	0	3	3	1	4	4	1	1	0	1	1	2	0	1	2	1	2	1	1	2	0	3	0	1	0	0	0
Treponema_azotonutricium_ZAS_9	bacterial	Spirochaetes	mesophile	23	anaerobe	60	3855	-4	-4	0	0	0	0	0	0	0	0	0	0	0	0	0	0	4	4	2	4	4	0	0	0	0	0	-1	1	0	0	0	0	0	0	0	0	0	-2	0	-4	-2	-1
Treponema_brennaborense_DSM_12168	bacterial	Spirochaetes	mesophile		anaerobe	47	3055	-4	-4	-1	0	0	1	0	0	-1	0	0	0	1	2	0	3	2	4	3	4	4	0	0	0	0	0	-1	0	0	0	0	0	0	0	0	0	0	0	0	-2	-1	0
Treponema_denticola_ATCC_35405	bacterial	Spirochaetes	mesophile	36	anaerobe	37.9	2843	-4	-4	-4	0	0	0	0	0	-2	0	0	0	1	1	0	0	4	4	4	4	4	0	0	0	0	0	-2	0	-2	-1	0	0	0	0	0	0	0	0	0	-3	0	0
Treponema_pallidum_subsp_pallidum_SS14	bacterial	Spirochaetes	mesophile		anaerobe	52.8	1139	0	0	-3	0	0	0	0	0	0	0	0	0	0	0	0	0	3	3	2	4	3	0	0	0	0	0	4	3	3	2	0	0	0	0	0	0	0	0	0	3	4	4
Treponema_pallidum_subsp_pallidum_str_Nichols	bacterial	Spirochaetes	mesophile		anaerobe	52.8	1138	0	0	-3	0	0	0	0	0	0	0	0	0	0	0	0	0	3	3	2	4	3	0	0	0	0	0	4	2	2	2	0	0	0	0	0	0	0	0	0	3	4	4
Treponema_paraluiscuniculi_Cuniculi_A	bacterial	Spirochaetes	mesophile		anaerobe	53	1133	0	-1	-3	0	0	0	0	0	0	0	0	0	1	1	0	-1	4	4	3	4	3	0	0	0	0	0	4	2	3	2	0	0	0	0	1	0	0	-1	0	3	4	4
Treponema_primitia_ZAS_2	bacterial	Spirochaetes	mesophile		anaerobe	50	4059	-4	-4	0	0	1	0	0	0	0	0	0	0	1	2	0	0	4	4	3	4	4	0	0	0	0	0	-2	0	0	0	1	1	0	0	0	0	0	-3	0	-4	-1	-1
Treponema_succinifaciens_DSM_2489	bacterial	Spirochaetes	mesophile		anaerobe	39.1	2897	-4	-4	-4	-1	0	0	0	0	-2	0	0	0	1	1	-2	0	-2	3	0	2	4	0	0	0	0	0	-4	0	-3	-1	0	0	0	0	0	0	0	0	0	1	-1	-1
Aminobacterium_colombiense_DSM_12261	bacterial	Synergistetes	mesophile	37	obligate_anaerobe	45	1980	-4	-4	-2	0	0	0	0	0	-1	0	0	0	0	0	0	0	4	4	4	4	4	0	0	0	0	0	0	0	0	0	0	0	0	0	0	0	0	-2	0	-1	0	0
Thermanaerovibrio_acidaminovorans_DSM_6589	bacterial	Synergistetes	thermophile	55	obligate_anaerobe	63.8	1848	-4	-4	-3	0	0	0	0	0	0	0	0	0	0	0	0	0	4	4	4	4	4	0	0	0	0	0	-3	0	-3	-1	0	0	0	0	0	-3	-3	-4	-3	-4	-1	-2
Acholeplasma_laidlawii_PG_8A	bacterial	Tenericutes	mesophile	37	facultative	31	1496	-4	-4	-3	0	0	0	0	0	0	1	0	0	0	1	0	-1	4	4	4	4	4	0	0	0	0	0	-2	0	0	0	0	0	0	0	0	0	0	0	0	0	0	0
Mycoplasma_agalactiae		Tenericutes						-4	-4	-4	0	0	0	0	1	0	0	1	0	4	0	1	0	4	4	4	4	4	0	0	0	0	0	-1	0	0	0	2	1	0	0	0	0	0	0	0	0	0	0
Mycoplasma_bovis_PG45	bacterial	Tenericutes	mesophile	37	facultative	29.3	1003	-4	-4	-4	0	0	0	0	3	0	0	0	0	4	4	1	0	4	4	4	4	4	0	0	0	0	0	-1	1	1	0	1	1	1	0	1	0	0	0	0	0	0	0
Mycoplasma_capricolum_subsp_capricolum_ATCC_27343	bacterial	Tenericutes	mesophile	37	facultative	23.8	1010	-4	-4	-4	2	0	1	0	2	0	0	0	1	1	1	1	0	3	4	4	3	4	0	0	0	2	0	-1	0	0	0	0	0	0	0	0	0	0	0	0	0	0	0
Mycoplasma_fermentans_M64	bacterial	Tenericutes	mesophile		facultative		1118	-4	-4	-4	-1	0	0	0	0	-1	0	0	0	0	0	1	0	4	3	3	4	4	0	0	0	0	0	-2	0	0	0	0	0	0	-1	0	0	0	0	0	0	0	0
Mycoplasma_gallisepticum_str_R_low	bacterial	Tenericutes	mesophile	37	facultative	31.5	996	-4	-4	0	0	0	4	0	0	2	0	0	3	4	4	2	3	4	4	4	4	4	0	2	3	2	3	0	4	2	1	0	1	4	4	4	0	4	0	0	0	0	-1
Mycoplasma_haemofelis_str_Langford_1	bacterial	Tenericutes	mesophile		facultative	39	1147	-4	-3	-3	0	0	4	4	4	0	2	3	0	4	4	0	-4	0	4	0	4	1	0	0	0	0	0	-4	0	-4	-2	0	0	0	0	0	0	3	0	0	0	0	0
Mycoplasma_leachii_PG50	bacterial	Tenericutes	mesophile	37	facultative	23	1008	-4	-4	-4	2	0	1	0	2	0	0	0	0	0	1	1	0	3	4	4	3	4	0	0	0	1	0	0	0	0	0	0	0	0	0	0	0	0	0	0	0	0	0
Mycoplasma_mycoides_subsp_capri_LC_str_95010	bacterial	Tenericutes	mesophile	37	anaerobe	23	1153	-4	-4	-4	1	0	0	0	0	0	0	0	0	1	0	2	0	3	4	3	4	4	0	0	0	1	1	-1	0	0	0	1	0	0	0	0	0	1	0	0	0	1	0
Mycoplasma_mycoides_subsp_mycoides_SC_str_PG1	bacterial	Tenericutes	mesophile	37	facultative	24	1211	-4	-4	-4	0	0	0	0	0	0	0	0	2	0	0	2	0	3	4	4	4	4	2	0	0	1	0	0	0	0	0	1	0	0	0	0	0	0	0	0	0	0	0
Mycoplasma_penetrans_HF_2	bacterial	Tenericutes	mesophile	37	facultative	25.7	1358	-4	-4	-4	0	0	0	0	0	1	0	0	0	1	0	0	0	4	4	4	4	4	0	0	0	0	0	-1	0	0	0	0	0	0	0	0	0	0	0	0	0	0	0
Nitrosopumilus_maritimus_SCM1	archaeal	Crenarchaeota	mesophile		aerobe	34	1645	-4	-4	-4	0	0	0	0	0	0	1	0	0	3	4	0	0	2	0	1	2	1	0	0	0	0	0	-3	0	-3	-2	0	-1	0	0	0	0	0	0	0	0	0	0
Fervidobacterium_nodosum_Rt17_B1	bacterial	Thermotogae	thermophile	70	anaerobe	34	1948	-4	-4	-4	0	0	0	0	0	1	2	1	0	0	1	3	0	4	4	4	4	4	0	0	0	0	0	-2	0	0	0	0	0	0	0	0	0	0	-1	0	0	0	0
Kosmotoga_olearia_TBF_1951	bacterial	Thermotogae	mesophile			41	2302	-4	-4	-3	0	0	0	0	3	-1	1	2	0	0	0	1	0	4	4	4	4	4	0	0	0	0	0	-3	0	-2	0	0	0	0	0	0	0	0	0	0	-1	0	0
Petrotoga_mobilis_SJ95	bacterial	Thermotogae	thermophile		anaerobe	34.1	2169	-4	-4	-4	0	0	0	0	0	0	1	0	0	0	0	0	0	4	4	3	4	4	0	0	0	0	0	-2	0	-1	0	0	0	0	0	0	0	0	3	0	0	0	0
Thermosipho_africanus_TCF52B	bacterial	Thermotogae	thermophile	75	anaerobe	30.8	2016	-4	-4	-4	0	0	0	0	0	0	0	0	0	0	0	1	-1	4	4	4	4	4	0	0	0	0	0	-3	0	-2	0	0	-1	0	0	0	0	0	0	0	0	0	0
Thermosipho_melanesiensis_BI429	bacterial	Thermotogae	thermophile	70	anaerobe	31	1915	-4	-4	-4	-1	0	0	0	0	0	0	0	0	0	0	1	-1	4	4	3	4	4	0	0	0	0	0	-3	0	-1	0	0	0	0	0	0	0	0	0	0	0	0	1
Thermotoga_lettingae_TMO	bacterial	Thermotogae	thermophile	65	anaerobe	38.7	2135	-4	-4	-3	0	0	0	0	0	0	0	0	0	0	0	0	-2	4	3	1	4	3	0	0	0	0	0	-3	0	-1	-1	0	0	0	0	0	0	0	0	0	0	0	0
Thermotoga_maritima_MSB8	bacterial	Thermotogae	hyperthermophile	80	anaerobe	46.2	1860	-4	-4	-3	0	0	0	0	0	-1	0	0	0	0	0	0	0	4	4	1	4	2	0	0	-1	0	0	-3	0	-3	-2	0	-1	0	0	0	0	0	-2	0	0	0	0
Thermotoga_naphthophila_RKU_10	bacterial	Thermotogae	thermophile	80	anaerobe	46.1	1809	-4	-4	-3	0	0	0	0	0	0	0	0	0	0	0	1	0	4	4	2	4	3	0	0	0	0	0	-3	0	-4	-3	0	-1	0	0	0	0	0	-1	0	0	0	0
Thermotoga_neapolitana_DSM_4359	bacterial	Thermotogae	hyperthermophile	72.5	anaerobe	46	1884	-4	-4	-4	0	0	0	0	0	0	0	0	0	0	0	0	0	4	3	1	4	1	0	0	0	0	0	-3	0	-3	-2	0	-1	0	0	0	0	0	-2	0	0	0	0
Thermotoga_petrophila_RKU_1	bacterial	Thermotogae	hyperthermophile	80	anaerobe	46	1823	-4	-4	-3	0	0	0	0	0	0	0	0	0	0	0	0	0	4	4	1	4	2	0	0	0	0	0	-3	0	-3	-3	0	-1	0	0	0	0	-1	-2	0	1	0	0
Thermotoga_sp_RQ2	bacterial	Thermotogae	hyperthermophile	79	anaerobe	46	1877	-4	-4	-3	0	0	0	0	0	0	0	0	0	0	0	0	0	4	4	2	4	4	0	0	0	0	0	-3	0	-3	-2	0	-1	0	0	0	0	0	0	0	0	0	0
Thermotoga_thermarum_DSM_5069	bacterial	Thermotogae	hyperthermophile	80	anaerobe		2039	-4	-4	-3	0	0	0	0	0	0	0	0	0	0	0	0	-1	4	4	2	4	4	0	0	0	0	0	-3	0	-1	0	0	0	0	0	0	0	0	-1	0	0	0	0
Thermobaculum_terrenum_ATCC_BAA_798_1	bacterial	Thermobaculum	thermophile	78.5	obligate_aerobe	53.4	3101	-4	-2	-3	0	0	0	0	0	0	0	0	0	0	0	0	-1	4	4	4	4	4	0	0	0	0	0	-3	0	-1	0	0	0	0	0	0	0	0	0	0	0	0	0
Thermobaculum_terrenum_ATCC_BAA_798_2	bacterial	Thermobaculum	thermophile	78.5	obligate_aerobe	53.4	3101	-4	-3	-3	0	0	0	0	0	0	0	0	0	0	0	0	0	4	4	4	4	4	0	0	0	0	0	-2	0	-1	0	0	0	0	0	0	-1	0	-2	0	0	0	0
Thermodesulfatator_indicus_DSM_15286	bacterial	Thermodesulfobacteria	thermophile	70	anaerobe	42.4	2322	-4	-4	-4	0	0	0	1	0	0	0	0	0	1	2	0	0	4	4	3	4	4	0	0	0	0	0	-4	0	-2	-1	0	0	0	0	0	0	0	-3	0	-2	0	0
Thermodesulfobacterium_sp_OPB45	bacterial	Thermodesulfobacteria	thermophile	70	anaerobe		1634	-4	-4	-4	0	0	0	0	0	0	1	1	2	0	1	2	0	2	0	0	1	2	0	0	0	1	1	-3	0	-2	-1	0	0	0	0	0	0	0	-1	0	0	0	0
Akkermansia_muciniphila_ATCC_BAA_835	bacterial	Verrucomicrobia	mesophile	37	anaerobe	55.8	2664	-4	-3	-1	0	0	0	0	0	0	0	0	0	0	0	0	0	4	4	4	4	4	0	0	0	0	0	2	0	1	1	0	0	0	0	0	0	0	-2	0	0	0	0
Coraliomargarita_akajimensis_DSM_45221	bacterial	Verrucomicrobia	mesophile		obligate_aerobe	53.9	3750	-2	0	-1	0	0	2	1	0	0	0	0	0	0	2	0	0	4	3	1	4	4	0	0	0	0	0	-1	0	-1	0	0	0	0	0	0	0	0	0	0	-2	0	0
Methylacidiphilum_infernorum_V4	bacterial	Verrucomicrobia	thermophile	60	aerobe	45	2287	-3	-4	-4	0	0	0	0	0	0	0	0	0	0	0	0	-1	2	1	0	2	2	1	0	0	0	1	2	0	4	4	2	2	0	0	0	0	0	0	0	-1	0	0
Opitutus_terrae_PB90_1	bacterial	Verrucomicrobia	mesophile		obligate_anaerobe	65.3	5957	-3	-2	0	0	0	0	2	0	0	0	1	0	1	1	0	0	4	1	3	4	4	0	1	0	1	1	0	0	0	0	0	0	0	0	0	0	1	0	0	-1	-2	-3
Cloacamonas_acidaminovorans_NS_000	bacterial	WWE1	mesophile	33	anaerobe	37.9	2246	-4	-4	-3	0	0	0	1	4	3	0	4	3	4	4	4	4	0	4	2	4	4	0	0	0	1	3	1	2	4	4	3	3	4	4	4	0	0	0	0	-1	0	-1
[truncated: 6 more columns]
