# Supplementary material for: Assessing Diversity of DNA Structure-Related Sequence Features in Prokaryotic Genomes
Source: DNA Res. 2014 Jan 9;21(3):285–97. doi: 10.1093/dnares/dst057 (PMC4060949; doi:10.1093/dnares/dst057)
Supplement: Supplementary Data [file supp_dst057_dst057supp_table4.xlsx]

## Sheet: species 
	1n8	2n5	3n4	4n4	5n4	6n3	7n3	8n3	9n2	10n2	11n2	4n6g12	6n6g24	8n4g24	cd8g6	cd10g50	cp8g6	cp10g50	pals9	pals9g12	pals12g20	cm8g6	cm10g50	mirs9	mirs9g12	mirs12g20	R15	R30	R30e3	R45e6	R60e9	GG8g4	GGG4g6	GGGG4g6	GC6	GC8	RY12	RY12e1	RY18e2	RY24e3	bend45w60	bend60w100	bend90w120
Acid-Acidobacterium_capsulatum	0	0	0	0	0	0	1	0	0	0	0	3	3	1	2	4	4	4	1	4	2	0	0	0	0	0	0	0	0	0	0	0	0	0	-2	-1	0	0	-1	0	0	1	1
Acid-Acidobacterium_sp	-2	-1	0	0	0	4	3	0	0	0	1	4	4	4	4	4	4	4	0	4	2	1	1	0	0	0	0	0	0	0	0	0	0	0	-1	0	-1	0	0	0	0	0	0
Acid-Koribacter_versatilis	-2	-1	0	0	0	0	0	0	0	0	2	0	0	1	1	3	4	4	0	4	0	0	0	0	0	0	-1	0	0	0	0	0	0	0	-1	-1	0	0	0	0	1	1	0
Acid-Solibacter_usitatus	-1	0	0	0	0	0	0	0	0	0	1	0	1	1	3	4	4	4	0	2	1	0	0	0	0	0	0	0	0	0	0	0	0	0	-2	0	-1	-3	-2	-1	0	0	0
Acid-Terriglobus_saanensis	-2	-1	0	0	0	0	0	0	0	0	0	0	0	0	0	1	4	4	1	4	3	0	0	0	0	0	0	0	0	0	0	0	0	0	0	0	0	0	0	0	0	0	0
Acti-Acidimicrobium_ferrooxidans	-2	-2	0	0	0	0	0	0	0	0	2	0	0	0	0	1	4	4	1	3	1	0	0	0	0	0	0	0	0	0	0	0	-1	0	-3	-2	0	0	0	0	0	0	0
Acti-Acidothermus_cellulolyticus	-3	-2	0	0	0	0	0	0	0	0	0	3	0	4	1	4	3	4	1	2	1	0	0	0	0	0	0	0	0	0	0	0	0	0	-4	-2	-2	-4	-3	-1	0	0	0
Acti-Actinosynnema_mirum	-4	-3	0	0	0	3	2	1	2	0	1	3	4	4	4	4	4	4	4	4	4	1	1	0	1	0	-1	0	0	0	0	0	0	0	0	0	-2	-3	-2	0	0	0	0
Acti-Amycolatopsis_mediterranei	-4	-2	0	0	1	1	0	0	0	0	0	1	0	0	0	4	4	4	2	4	4	0	0	0	0	0	0	0	0	0	0	0	-2	0	-4	-2	-2	-4	-2	-1	0	0	0
Acti-Amycolicicoccus_subflavus	-2	-1	0	0	0	0	0	0	0	0	0	0	0	0	1	1	4	4	1	4	2	0	0	0	0	0	0	0	0	0	0	0	0	0	0	0	0	-1	0	0	0	0	0
Acti-Arcanobacterium_haemolyticum	-3	0	0	0	0	0	0	0	0	1	0	3	0	3	2	4	4	4	4	4	4	0	0	0	0	0	0	0	0	0	0	0	0	0	0	0	0	2	1	0	2	2	1
Acti-Arthrobacter_arilaitensis	-3	-1	0	0	0	0	0	0	0	0	0	0	0	0	0	2	4	4	4	4	4	0	0	0	0	0	-2	0	0	0	0	0	-1	0	-2	0	-2	-3	-1	0	1	0	0
Acti-Arthrobacter_aurescens	-4	-1	0	0	0	1	0	0	0	0	0	1	3	4	0	4	4	4	2	4	4	0	1	0	0	0	-1	0	0	0	0	0	0	0	-2	0	-2	-3	-1	0	0	0	0
Acti-Arthrobacter_chlorophenolicus	-3	-1	0	0	0	0	0	0	0	0	0	0	0	2	0	3	4	4	2	4	4	0	0	0	0	0	0	0	0	0	0	0	-1	0	-2	0	-1	-2	-1	0	0	0	0
Acti-Arthrobacter_phenanthrenivorans	-4	-2	0	0	0	0	0	0	0	0	0	0	0	0	1	4	4	4	3	4	4	0	1	0	0	0	0	0	0	0	0	0	-3	0	-3	-1	0	-3	-1	0	0	0	0
Acti-Arthrobacter_sp	-4	-1	0	0	0	1	0	0	0	0	0	0	2	4	3	4	4	4	3	4	4	0	0	0	0	0	-2	0	0	0	0	0	-2	0	-3	-1	-1	-2	-2	0	0	0	0
Acti-Atopobium_parvulum	-3	-2	0	0	0	0	0	0	0	1	1	0	0	0	1	2	4	4	2	4	3	0	0	0	0	0	0	0	0	0	0	0	0	0	0	0	1	2	1	0	1	2	2
Acti-Beutenbergia_cavernae	-3	-2	0	0	0	0	0	0	0	1	0	0	3	4	1	4	4	4	2	4	3	0	0	0	0	0	0	0	0	0	0	0	0	0	-3	-2	-2	-2	-2	-1	0	0	0
Acti-Bifidobacterium_adolescentis	-2	-1	0	0	0	0	0	0	1	0	1	0	0	0	3	3	4	4	3	4	4	0	0	0	0	0	0	0	0	0	0	0	-1	0	-2	-1	0	0	0	0	1	1	2
Acti-Bifidobacterium_animalis	-2	-0.67	0	0	0	0	0	0.67	1.67	1.33	2.67	2	0	1.33	3.67	3.67	4	4	3.67	4	4	0.33	0	0	0	0	0.67	0.67	1.33	1	1.33	0	-0.33	0	-1	0	0.67	3	2.67	2.67	2	2	0
Acti-Bifidobacterium_bifidum	0	0	0	0	0	0	0	0	0	0.5	3	2.5	0.5	1.5	4	4	4	4	4	4	4	0	0	0	0	0	0.5	1	0.5	0.5	2	0	0	0	-3	-2	0	-1	0	0.5	1	1.5	1
Acti-Bifidobacterium_dentium	-2	0	0	0	0	0	0	0	1	0	0	1	1	1	2	4	4	4	3	4	4	0	0	0	0	0	0	0	0	0	0	0	-1	0	-3	-1	0	0	0	1	0	0	0
Acti-Bifidobacterium_longum	-1.43	-0.14	0	0	0	0	0	0	1.29	2.29	0.57	0.71	0.43	2.14	3.86	4	4	4	3.29	4	4	0	0.43	0	0	0	0.29	0.29	0	0	0	0	-0.29	0	-1.29	-0.71	-0.71	-0.71	-0.29	0.14	0.43	0.71	0.29
Acti-Brachybacterium_faecium	-4	-2	0	0	0	0	0	0	0	0	0	1	0	0	3	4	4	4	3	4	4	0	0	0	0	0	0	0	0	0	0	0	0	0	-3	-2	-2	-2	-1	0	0	0	0
Acti-Catenulispora_acidiphila	-4	-2	0	0	0	1	3	3	3	3	4	3	4	4	4	4	4	4	2	4	4	0	1	0	1	0	0	0	0	0	0	1	0	0	-3	-2	-2	-3	-2	0	0	0	0
Acti-Cellulomonas_fimi	-3	-2	0	0	0	0	0	0	0	1	1	0	2	4	2	4	3	4	4	4	4	0	0	0	0	0	0	0	0	0	0	0	-2	0	-3	-1	0	-1	-1	0	0	0	0
Acti-Cellulomonas_flavigena	-4	-2	0	0	0	0	0	0	0	0	0	0	1	2	0	2	4	4	3	4	4	0	0	0	0	0	0	0	0	1	0	0	0	0	-1	-1	0	0	0	0	0	0	0
Acti-Clavibacter_michiganensis	-3.5	-2	0.5	0	0	0.5	0	0	1	0	0	0.5	1.5	2	1	3	4	4	3	4	4	0	0	0	0	0	0	0	0	0	0	0	-0.5	0	-2	-1	-0.5	-0.5	0	-0.5	0	0	0
Acti-Conexibacter_woesei	-2	-2	0	0	0	0	0	0	0	0	0	0	0	0	2	2	4	4	0	4	1	0	0	0	0	0	0	0	0	0	0	0	-1	0	-2	-2	-1	-1	-1	0	1	0	0
Acti-Coriobacterium_glomerans	0	0	0	0	0	0	0	0	0	0	0	0	0	0	1	1	4	4	1	3	1	0	0	0	0	0	0	0	0	0	0	0	0	0	0	0	0	1	0	0	0	0	0
Acti-Corynebacterium_aurimucosum	-4	0	0	0	0	0	0	0	0	0	0	0	0	0	2	4	4	4	1	4	2	0	0	0	0	0	0	0	0	0	0	0	0	0	0	0	0	0	0	0	0	1	0
Acti-Corynebacterium_diphtheriae	-3	-1	0	0	0	0	0	0	1	0	0	0	0	0	2	2	4	4	2	4	4	0	0	0	0	0	0	0	0	0	0	0	0	0	0	0	0	0	0	0	2	1	0
Acti-Corynebacterium_efficiens	-4	-1	0	0	0	0	0	0	0	1	2	0	0	0	2	3	4	4	1	4	3	0	0	0	0	0	0	0	0	0	0	0	0	0	0	0	-1	-1	-1	0	0	0	0
Acti-Corynebacterium_glutamicum	-3	-2	0	0	0	0	0	0	0	1	1	0	0	0	3.5	3	4	4	2.5	4	4	0.5	0	0	0	0	-1	0	-0.5	0	0	0	-0.5	0	0	0	0	0	0	0	2	2.5	1
Acti-Corynebacterium_jeikeium	-3	-1	0	0	0	0	0	0	0	1	0	1	0	1	4	4	4	4	0	2	0	0	0	0	0	0	0	0	0	0	0	0	0	0	0	-1	0	0	0	0	0	0	0
Acti-Corynebacterium_kroppenstedtii	-2	0	0	0	0	0	0	0	1	0	0	1	0	0	4	4	3	4	0	3	1	1	1	0	0	0	0	0	0	0	0	0	-1	0	-1	0	0	-1	-2	0	0	0	0
Acti-Corynebacterium_pseudotuberculosis	-3	-1	0	0	0	0	0	0	0	0	0	0	0	1	2	2	4	4	3	4	4	0	1	0	0	0	0	0	0	0	0	0	0	0	0	0	0	1	0	0	1	2	1
Acti-Corynebacterium_resistens	-3	-1	0	0	0	0	0	0	1	0	0	0	0	2	1	4	4	4	0	3	1	0	0	0	0	0	0	0	0	0	0	0	0	0	0	0	0	-1	0	0	0	0	0
Acti-Corynebacterium_ulcerans	-2	0	0	0	0	0	0	0	1	0	1	0	0	0	3	2	4	4	2	4	4	1	0	0	0	0	0	0	0	0	0	0	0	0	-1	0	0	0	0	0	2	2	0
Acti-Corynebacterium_urealyticum	-2	-2	0	0	0	0	0	0	0	0	1	0	0	0	2	4	4	4	2	4	3	0	0	0	0	0	0	0	0	0	0	0	0	0	0	0	-1	0	-1	-1	0	1	0
Acti-Cryptobacterium_curtum	-2	0	0	2	0	0	0	3	2	2	0	1	0	2	4	4	4	4	1	4	1	0	0	0	0	0	0	0	0	0	0	0	0	0	0	0	0	1	0	0	0	0	0
Acti-Eggerthella_lenta	0	0	1	0	0	0	0	0	1	1	0	0	0	2	2	4	4	4	4	4	4	0	0	0	0	0	2	0	0	0	0	0	0	0	-1	-2	0	0	0	0	0	0	0
Acti-Frankia_alni	-4	-3	0	2	1	3	2	0	1	1	3	4	4	4	4	4	2	4	2	4	2	2	1	0	1	0	0	0	0	0	0	3	-1	0	-4	-3	-3	-4	-2	-1	0	0	0
Acti-Frankia_sp	-3.33	-2.33	0	0	0	2	0.33	1.67	1.33	1	2	3.67	2.67	4	3.67	4	4	4	2.33	4	3.67	1.67	0.67	0	0.67	0	-0.33	0	0.33	0.33	0.33	2.33	-0.67	0	-3.33	-2	-2.33	-4	-2.33	-1	0	0	0
Acti-Frankia_symbiont	-4	-3	0	1	0	3	2	2	3	3	4	4	4	4	4	4	4	4	3	4	4	3	1	1	2	0	0	0	2	1	0	3	0	0	-4	-3	-3	-4	-3	-1	0	0	0
Acti-Gardnerella_vaginalis	-3	-1.5	0	0	0	0	0	0	2	1.5	3.5	3.5	0.5	2.5	4	4	4	4	2	4	4	1.5	0.5	0	0.5	0	-0.5	0	0	0	0	0	0	0	1	0	0	0	0	0	3	2.5	2.5
Acti-Geodermatophilus_obscurus	-4	-3	0	0	0	0	0	2	0	0	0	0	0	2	3	4	4	4	3	4	4	0	0	0	0	0	-1	0	0	0	0	0	-1	0	-4	-3	-1	-4	-2	-2	0	0	0
Acti-Gordonia_bronchialis	-3	-1	0	0	0	0	0	0	0	0	0	0	0	1	1	4	4	4	0	3	1	0	0	0	0	0	0	0	0	0	0	0	-1	0	-3	-2	-1	-3	-2	0	0	0	0
Acti-Intrasporangium_calvum	-4	-1	0	0	0	0	0	0	1	3	4	0	3	4	3	4	4	4	3	4	4	0	0	0	0	0	0	0	0	0	0	0	0	0	-2	-2	0	-3	-1	0	0	0	0
Acti-Isoptericola_variabilis	-3	-2	0	0	0	0	0	0	0	0	0	0	4	4	0	4	4	4	4	4	4	0	0	0	0	0	0	0	0	0	0	-1	-1	0	-4	-2	0	-2	-2	0	0	0	0
Acti-Jonesia_denitrificans	-3	-1	0	0	0	0	0	0	0	0	0	0	0	0	0	1	4	4	3	4	4	0	0	0	0	0	0	0	1	0	0	0	0	0	0	0	0	0	0	0	0	0	0
Acti-Kineococcus_radiotolerans	-4	-3	0	0	0	0	1	0	0	0	0	0	1	0	2	4	4	4	3	4	3	0	0	0	0	0	0	0	0	0	0	0	-1	0	-3	-1	-3	-3	-2	-1	0	0	0
Acti-Kocuria_rhizophila	-3	-2	0	0	0	1	0	0	0	0	0	0	0	0	0	3	4	4	4	4	4	0	0	0	0	0	0	0	0	0	0	0	-2	0	0	0	-2	-1	-1	0	1	0	0
Acti-Kribbella_flavida	-3	-1	0	0	0	0	0	0	1	0	1	1	0	2	2	3	4	4	2	4	3	0	0	0	0	0	0	0	0	0	0	0	-1	0	-4	-2	-2	-4	-2	-1	0	0	0
Acti-Kytococcus_sedentarius	-3	-2	0	0	0	0	2	0	0	0	0	1	2	3	1	3	4	4	4	4	4	0	0	0	0	0	0	0	0	0	0	1	0	0	-1	-1	-2	-3	-2	-1	0	0	0
Acti-Leifsonia_xyli	-3	-2	0	1	0	3	0	0	1	0	1	0	0	0	3	3	4	4	1	4	2	3	1	0	0	0	0	0	0	0	0	1	0	0	-4	-3	-2	-3	-2	-1	0	0	0
Acti-Microbacterium_testaceum	-4	-1	0	0	0	2	3	0	0	0	0	2	4	4	2	4	4	4	3	4	4	1	1	0	0	0	0	0	0	0	0	0	0	0	0	-1	0	0	0	0	0	0	0
Acti-Micrococcus_luteus	-4	-2	0	0	0	0	0	0	0	0	0	0	0	1	0	1	4	4	3	4	4	0	0	0	0	0	0	0	0	0	0	0	-3	0	-1	-1	0	0	-1	0	0	0	0
Acti-Microlunatus_phosphovorus	-3	-1	0	0	0	0	0	0	0	0	0	1	0	0	2	4	4	4	1	4	2	0	3	0	0	0	0	0	0	0	0	0	0	0	-3	-1	-2	-2	-2	0	0	0	0
Acti-Micromonospora_aurantiaca	-3	-3	0	0	2	0	0	0	0	0	0	4	3	3	3	4	4	4	3	4	4	2	0	0	0	0	0	0	0	0	0	3	0	1	-4	-3	-2	-4	-2	-1	0	0	0
Acti-Micromonospora_sp	-4	-2	0	0	0	3	0	0	0	0	0	2	0	1	1	1	4	4	2	4	4	0	0	0	0	0	0	0	0	1	1	2	-1	0	-3	-2	-1	-3	0	-1	0	0	0
Acti-Mobiluncus_curtisii	-3	-1	0	0	0	0	0	0	0	0	0	0	1	2	1	2	4	4	2	4	2	0	0	0	0	0	-1	0	0	0	0	0	0	0	0	0	0	-1	0	0	3	2	0
Acti-Mycobacterium_abscessus	-2	-1	0	0	0	0	0	0	1	2	0	0	0	0	2	3	4	4	0	3	1	0	0	0	0	0	0	0	0	0	0	0	-1	0	-2	0	0	-1	-1	0	0	1	0
Acti-Mycobacterium_avium	-3	-2	0	0	0	0	0	0.5	0.5	1	1	0.5	0	2	3.5	4	4	4	0.5	2.5	1	0.5	0	0	0	0	0	0	0	0	0	0	-1	0	-4	-3	-2.5	-3.5	-2.5	-1.5	0	0	0
Acti-Mycobacterium_bovis	-2.67	-1.67	0	0	0	0	0	0	0.33	0.33	0	1.33	2	2.67	0.33	3	3.33	4	0.67	1.67	1	0	0	0	0	0	-0.33	0	0	0	0	0	-0.67	0	-3.67	-3	-2	-4	-2	0	0	1.33	0
Acti-Mycobacterium_gilvum	-2	-1	0	0	0	0	0	0	0	0	0	0	0	0	0	2	2	4	0	2	0	0	0	0	0	0	0	0	0	0	0	0	0	0	0	-1	-2	-2	0	0	0	0	0
Acti-Mycobacterium_leprae	-2	0	0.5	1.5	0	0.5	0	0	3	3.5	3.5	4	0	0	4	4	4	4	2.5	4	3	3	0.5	0.5	1	0	0	0	0	0	0	0	0	0	-4	-3	-4	-4	-4	-3	2.5	0.5	0
Acti-Mycobacterium_marinum	-3	-1	0	0	0	0	0	0	1	0	2	0	0	0	2	2	3	4	1	3	1	0	0	0	0	0	0	0	0	0	0	0	0	0	-2	-1	-3	-3	-2	-1	0	0	0
Acti-Mycobacterium_smegmatis	-3	-2	0	0	0	0	0	0	1	0	0	0	0	0	2	2	3	4	0	2	1	0	0	0	0	0	0	0	0	0	0	0	-1	0	-3	-1	0	-3	-1	0	0	0	0
Acti-Mycobacterium_sp	-2.2	-1	0	0	0	0	0	0	0	0	0.2	0	0	0	0.6	1.4	3	4	0.6	2	1	0	0	0	0	0	-0.2	0	0	0	0	0	-0.8	0	-2.6	-1.8	-1.2	-2.4	-1.6	-0.4	0	0	0
Acti-Mycobacterium_tuberculosis	-2.8	-1.6	0	0	0	0	0	0	0.8	0.4	0	0.4	1	0.6	1.2	2.8	1.6	3.4	0	1	0.4	0	0	0	0	0	0	0	0	0	0	0.6	-1.6	0	-3.4	-2.4	-2	-4	-2.4	-2	0.8	0.6	0
Acti-Mycobacterium_ulcerans	-3	-2	3	0	0	0	0	0	4	1	0	4	4	4	4	4	4	4	1	4	1	4	3	1	2	0	0	0	0	0	0	4	-2	0	-4	-4	-4	-4	-4	-3	1	0	0
Acti-Mycobacterium_vanbaalenii	-3	-2	0	0	0	2	0	0	0	0	0	1	0	3	1	4	2	4	0	3	2	0	0	0	0	0	0	0	0	0	0	1	0	0	-3	-2	-2	-2	-1	0	0	0	0
Acti-Nakamurella_multipartita	-3	-2	0	0	0	0	0	0	0	1	3	2	0	3	4	4	4	4	2	4	2	1	0	0	0	0	0	0	0	0	0	0	-1	0	-3	-2	-2	-4	-2	0	0	0	0
Acti-Nocardia_farcinica	-3	-2	0	0	0	0	0	0	0	0	0	0	1	1	0	3	4	4	1	4	2	0	0	0	0	0	0	0	0	0	0	0	-1	0	-2	-2	-2	-3	-1	0	0	0	0
Acti-Nocardioides_sp	-4	-2	0	0	0	0	0	0	1	2	0	0	0	1	2	3	4	4	1	3	2	0	0	0	0	0	0	0	0	0	0	0	-1	0	-2	-1	-1	-2	-1	0	0	0	0
Acti-Nocardiopsis_dassonvillei	-4	-3	-1	0	0	1	1	0	0	1	0	2	0	3	0	4	4	4	4	4	4	0	0	0	0	0	0	0	0	0	0	1	-1	0	0	0	0	3	0	0	0	0	0
Acti-Olsenella_uli	-3	-1	0	0	0	1	0	0	0	0	0	2	0	3	3	4	4	4	1	4	2	0	0	0	0	0	0	0	0	0	0	0	0	0	0	-1	0	2	0	0	1	0	0
Acti-Propionibacterium_acnes	-1.5	0	0	0	0	0	0	0	0	0	0	0	0	0	0.5	0.5	4	4	1	4	2.5	0	0	0	0	0	0	0	0	0	0	0	-0.5	0	-0.5	-0.5	0	-1	0	0	0	0	0
Acti-Propionibacterium_freudenreichii	-3	-1	0	0	0	0	0	0	0	1	0	1	2	2	2	4	4	4	3	4	4	0	0	0	0	0	0	0	0	0	0	0	-3	0	-1	-1	-1	-3	-2	0	0	0	0
Acti-Pseudonocardia_dioxanivorans	-4	-2	0	0	0	0	0	0	0	0	0	1	2	3	2	3	4	4	2	4	4	0	0	0	0	0	0	0	0	0	0	0	-1	0	-3	-2	-1	-3	-1	-1	0	0	0
Acti-Renibacterium_salmoninarum	-2	0	0	0	0	0	0	0	0	0	0	0	0	0	1	1	4	4	2	4	3	0	0	0	0	0	0	0	0	0	0	0	0	0	-2	-1	-2	-3	-2	0	0	0	0
Acti-Rhodococcus_equi	-3	-1	0	0	0	0	0	0	0	0	0	0	0	0	1	1	4	4	3	4	4	0	0	0	0	0	-1	0	0	0	0	0	0	0	-1	-1	-1	-1	0	0	0	0	0
Acti-Rhodococcus_erythropolis	-2	-1	0	0	0	0	0	0	0	0	0	0	0	0	0	4	4	4	2	4	3	0	0	0	0	0	0	0	0	0	0	0	-1	0	-1	0	0	-1	0	0	0	0	0
Acti-Rhodococcus_jostii	-2	-1	0	0	0	0	0	0	0	0	0	0	0	0	0	1	4	4	2	4	3	0	0	0	0	0	0	0	0	0	0	0	0	0	-1	0	0	-2	-1	0	0	0	0
Acti-Rhodococcus_opacus	-2	-1	0	0	0	0	0	0	0	0	0	0	0	0	0	1	4	4	2	4	3	0	0	0	0	0	0	0	0	0	0	0	0	0	0	0	0	0	0	0	0	0	0
Acti-Rothia_dentocariosa	-2	-1	0	0	0	0	0	0	0	0	0	0	0	0	1	4	4	4	4	4	4	0	0	0	0	0	0	0	0	0	0	0	0	0	0	-1	0	3	2	0	4	3	1
Acti-Rothia_mucilaginosa	-3	0	0	0	0	0	0	0	0	1	3	2	0	0	4	4	4	4	4	4	4	0	0	0	0	0	3	0	0	0	0	0	0	0	0	0	0	2	0	0	3	2	1
Acti-Rubrobacter_xylanophilus	-3	-2	0	0	0	0	0	0	0	0	2	0	0	0	0	1	4	4	1	3	1	0	0	0	0	0	1	0	0	0	0	0	-1	0	-1	-2	0	0	0	0	0	1	0
Acti-Saccharomonospora_viridis	-3	-1	0	0	0	1	0	0	1	2	3	0	0	3	3	4	3	4	2	4	4	1	0	0	0	0	0	0	0	0	0	0	-1	0	-4	-3	-1	0	-1	0	0	0	0
Acti-Saccharopolyspora_erythraea	-3	-3	0	0	0	0	0	3	0	0	0	3	4	4	3	4	4	4	4	4	4	0	1	0	0	0	0	0	0	0	0	0	-1	0	-4	-3	-1	-3	-1	0	0	0	0
Acti-Salinispora_arenicola	-3	-2	0	0	0	0	2	0	0	0	0	2	2	3	2	4	4	4	3	4	4	0	0	0	0	0	0	0	0	0	0	0	-2	0	-4	-3	-2	-4	-3	-1	0	1	0
Acti-Salinispora_tropica	-4	-1	0	0	0	0	0	0	0	0	0	0	0	0	1	3	4	4	3	4	4	0	0	0	0	0	0	0	0	0	0	0	-2	0	-4	-3	-3	-4	-2	-1	0	0	0
Acti-Sanguibacter_keddieii	-3	-1	0	0	0	0	0	0	1	1	2	2	0	3	4	4	4	4	4	4	4	0	0	0	0	0	0	0	0	0	0	0	0	0	0	0	-1	-2	0	0	0	0	0
Acti-Segniliparus_rotundus	-3	-1	0	0	0	0	0	0	0	0	0	0	0	0	1	3	4	4	1	2	2	0	0	0	0	0	0	0	0	0	0	0	0	0	0	0	0	0	0	0	1	2	0
Acti-Slackia_heliotrinireducens	-3	-2	0	0	0	0	0	0	0	0	0	0	0	0	0	4	4	4	1	4	3	0	0	0	0	0	0	0	0	0	0	0	0	0	-2	-1	0	1	0	0	0	0	0
Acti-Stackebrandtia_nassauensis	-3	-1	0	0	0	0	2	1	0	0	0	0	4	3	0	2	4	4	2	4	3	0	0	0	0	0	0	0	0	0	0	0	-1	0	-2	-2	-2	-3	-1	0	0	0	0
Acti-Streptomyces_avermitilis	-4	-3	0	0	0	2	4	0	3	3	3	4	4	4	4	4	4	4	3	4	4	0	2	0	0	0	0	0	0	0	0	1	0	0	-2	-1	0	0	0	0	0	0	0
Acti-Streptomyces_coelicolor	-4	-3	0	0	0	0	0	0	2	0	1	1	4	3	3	4	4	4	2	4	4	0	0	0	0	0	0	0	0	0	0	0	-1	0	-3	-1	0	0	0	0	0	0	0
Acti-Streptomyces_griseus	-4	-3	0	0	0	3	2	2	1	0	1	4	4	4	4	4	4	4	4	4	4	1	1	0	1	0	0	0	0	0	0	3	0	0	-3	-2	0	0	0	1	0	0	0
Acti-Streptomyces_scabiei	-4	-3	0	0	0	2	3	0	3	2	3	4	4	4	4	4	4	4	4	4	4	2	2	0	1	0	0	0	0	0	0	3	0	0	-3	-1	0	0	0	1	0	0	0
Acti-Streptosporangium_roseum	-3	-2	0	0	0	0	1	1	0	0	2	4	4	4	4	4	4	4	4	4	4	0	2	0	0	0	0	0	0	0	0	0	-1	0	-3	-2	0	-2	0	0	1	0	0
Acti-Thermobifida_fusca	-3	-1	0	0	0	0	0	0	0	0	0	0	0	0	0	0	4	4	3	4	4	0	0	0	0	0	0	0	0	0	0	0	-2	0	-2	-2	0	0	0	0	3	2	0
Acti-Thermobispora_bispora	-4	-4	0	0	0	0	0	0	0	0	0	4	2	0	2	4	4	4	2	4	4	0	1	0	1	0	0	0	0	0	0	0	-3	0	-3	-2	-1	-3	-2	-1	1	0	0
Acti-Thermomonospora_curvata	-4	-3	0	0	0	0	0	0	0	0	0	0	0	0	2	1	4	4	3	4	4	0	0	0	0	0	0	0	0	0	0	0	-2	0	-4	-3	-1	-3	-1	0	0	0	0
Acti-Tsukamurella_paurometabola	-3	-1	0	0	0	0	0	0	0	0	0	0	0	0	0	1	4	4	1	3	2	0	0	0	0	0	0	0	0	0	0	0	-2	0	-3	-2	-1	-3	-1	0	0	0	0
Acti-Verrucosispora_maris	-3	-3	0	0	2	3	1	0	2	3	0	4	4	4	3	4	4	4	2	4	4	1	1	0	0	0	0	0	0	0	1	3	0	3	-4	-3	-2	-4	-2	-1	0	0	0
Acti-Xylanimonas_cellulosilytica	-4	-2	1	0	0	0	0	0	0	0	0	0	2	4	2	4	4	4	3	4	4	0	0	0	0	0	0	0	0	0	0	0	-2	0	-2	-1	-1	-2	-1	0	0	0	0
AlPr-Acetobacter_pasteurianus	-3	-2	0	0	0	0	0	0	0	0	0	0	0	0	0	1	4	4	1	4	2	0	0	0	0	0	0	0	0	0	0	0	0	0	0	0	0	0	0	0	2	3	0
AlPr-Acidiphilium_cryptum	-2	-1	0	0	0	0	0	0	0	0	0	0	0	0	0	2	4	4	0	3	1	0	0	0	0	0	0	0	0	0	0	0	0	0	-2	-1	-1	-3	0	0	1	1	0
AlPr-Acidiphilium_multivorum	-2	-2	0	0	0	0	0	0	0	0	0	0	3	4	1	3	4	4	0	3	1	0	0	0	0	0	0	0	0	0	0	0	0	0	-1	-1	-1	-2	0	0	1	1	1
AlPr-Agrobacterium_radiobacter	-3.5	-1.5	0	0	0	0	0	0	0	0	0	0	0	0	0.5	0	4	4	1	4	1	0	0	0	0	0	0	0	0	0	0	0	-0.5	0	-2.5	-2	-0.5	-2	-0.5	-0.5	0.5	0.5	0
AlPr-Agrobacterium_sp	-2	-1	0	0	0	0	0	0	0	0	0	0	0	0	0	0	4	4	1	4	2	0	0	0	0	0	0	0	0	0	0	0	-1	0	-3	-1	0	-1	0	0	2	1	0
AlPr-Agrobacterium_tumefaciens	-2.5	-1	0	0	0	0	0	0	0	0	0	0	0	0	0	0.5	4	4	0.5	4	1	0	0	0	0	0	-0.5	0	0	0	0	0	-0.5	0	-1.5	-1	-1	-1.5	-0.5	-1	2	1	0.5
AlPr-Agrobacterium_vitis	-2.5	-1	0	0	0	0	0	0	0	0	0	0	0	0	0	2	4	4	1.5	4	3	0	0	0	0	0	0	0	0	0	0	0.5	0	0	-2	-1	-1.5	-2	-2	0	2	1.5	1
AlPr-Anaplasma_centrale	0	0	0	0	0	0	0	0	0	0	0	1	0	0	1	3	1	1	0	0	0	0	1	0	0	0	0	0	2	2	2	0	0	0	1	0	0	1	0	0	1	1	2
AlPr-Anaplasma_marginale	0	0	0	0	0	0	0	0	0.5	0	0	0	0	0	1	2	1.5	1.5	0	0	0	0	0	0	0	0	0	0	0	0.5	0	0	0	0	0.5	0	0	0	0	0	2	1	0
AlPr-Anaplasma_phagocytophilum	-1	-1	0	0	0	0	0	3	0	0	0	0	4	4	0	1	1	3	0	1	0	0	0	0	0	0	0	0	0	0	0	0	0	0	0	0	0	2	0	0	2	0	0
AlPr-Asticcacaulis_excentricus	-2	-0.5	0	0	0	0	0	0	1	0	0	0	0	0	1.5	2	4	4	1.5	4	3	0	0	0	0	0	0	0	0	0	0	0	-0.5	0	0	-1.5	-0.5	-1	0	0	2	1.5	0.5
AlPr-Azorhizobium_caulinodans	-4	-1	0	0	0	0	0	0	0	0	0	0	0	0	0	0	4	4	1	4	2	0	0	0	0	0	0	0	0	0	0	0	0	0	-1	-1	-1	-1	0	0	0	0	0
AlPr-Azospirillum_sp	-4	-2	0	0	0	0	0	0	1	0	1	1	0	0	4	4	4	4	2	4	3	0	0	0	0	0	0	0	0	0	0	2	0	0	-3	-2	-2	-3	-2	0	0	0	1
AlPr-Bartonella_bacilliformis	-3	-3	-1	0	0	0	0	0	0	0	0	0	1	0	2	4	2	4	0	3	0	0	0	0	0	0	0	0	0	0	0	0	0	0	0	0	0	0	0	0	2	2	0
AlPr-Bartonella_clarridgeiae	-3	-3	-2	0	0	0	0	0	0	1	2	0	1	1	2	3	2	4	0	2	0	0	0	0	0	0	2	0	1	0	0	0	0	0	0	0	0	0	0	0	1	0	3
AlPr-Bartonella_grahamii	-3	-2	-1	0	0	0	0	1	0	0	2	2	2	3	4	4	4	4	1	4	2	3	0	0	1	0	1	0	4	0	0	0	2	0	0	0	0	2	0	0	2	2	1
AlPr-Bartonella_henselae	-3	-3	-1	0	0	0	0	0	0	0	0	0	0	0	0	1	4	4	0	3	0	0	0	0	0	0	0	0	0	0	0	0	0	0	0	0	0	0	1	0	2	2	1
AlPr-Bartonella_quintana	-4	-3	0	0	0	0	0	0	1	1	0	1	1	0	3	3	4	4	0	4	1	0	1	0	0	0	3	0	2	0	0	0	0	0	0	0	0	0	0	0	2	1	2
AlPr-Bartonella_tribocorum	-2	-2	0	0	0	0	0	0	0	0	2	4	3	3	4	4	4	4	1	4	2	1	1	0	1	0	4	1	3	3	1	0	0	0	1	0	0	0	1	1	1	1	1
AlPr-Beijerinckia_indica	-3	-1	0	0	0	0	0	0	0	0	0	0	0	0	2	3	4	4	3	4	4	0	0	0	0	0	0	0	0	0	0	0	-1	0	0	0	0	0	0	0	1	0	0
AlPr-Bradyrhizobium_japonicum	-2	0	0	0	0	0	0	0	0	0	0	0	0	0	1	1	4	4	2	4	3	0	0	0	0	0	0	0	0	0	0	0	0	0	-1	0	-1	-3	-1	0	0	0	0
AlPr-Bradyrhizobium_sp	-1.5	-1.5	0	0	0	0	0	0	0	0	0	0	0	0	1	2.5	4	4	1.5	4	3	0.5	0	0	0	0	0	0	0	0	0	0	0	1	-1.5	-1	-2	-3	-2	-1.5	0.5	0	0
AlPr-Brevundimonas_subvibrioides	-3	-1	0	0	0	0	0	0	1	0	0	0	0	0	0	0	4	4	1	4	1	1	0	0	0	0	0	0	0	0	0	0	0	0	0	-1	0	-2	-1	0	0	0	0
AlPr-Brucella_abortus	-3	-1	0	0	0	0	0	1.5	0	0	0	0	0	0.75	0.25	0.5	4	4	1	4	3	0	0	0	0	0	-0.5	0	0	0	0	0	0	0	-0.75	0	-0.75	-2.25	-1	0	1	0.75	0.5
AlPr-Brucella_canis	-3	-0.5	0	0	0	0	0	1.5	0	0	0	0	1.5	2	0.5	1.5	4	4	1	4	3	-0.5	0	0	0	0	-0.5	0	0	0	0	0	0	0	-1	0	-1	-2	-1	0	1.5	1	0.5
AlPr-Brucella_melitensis	-3	-1	0	0	0	0.17	0	1.33	0	0	0.17	0.17	0.67	1	0.17	0.83	4	4	1	4	2.67	0	0.17	0	0	0	-0.33	0	0	0	0	0	0.17	0.17	-1.17	-0.5	-0.83	-2.33	-0.83	-0.17	1	0.5	0.5
AlPr-Brucella_microti	-3	-1	0	0	0	0	0	2	0	0	0	0	0	2	0.5	2	4	4	1	4	2.5	0	0	0	0	0	-0.5	0	0	0	0	0	0	0	-0.5	-0.5	-0.5	-1.5	-0.5	0	1.5	1	0.5
AlPr-Brucella_ovis	-3	-1	0	0	0	0	0	1	0	0	0	0	0.5	1	0.5	1	4	4	1	4	3	0	0	0	0	0	-0.5	0	0	0	0	0	0	0	-1	0	-1	-2.5	-1.5	0	1.5	0.5	0.5
AlPr-Brucella_suis	-3	-1.25	0	0	0	0	0	1	0	0	0.25	0.25	0.5	1	0.75	1.25	4	4	0.75	4	2.75	0	0	0	0	0	-0.25	0	0	0	0.25	0	0	0	-0.75	-0.25	-0.75	-1.75	-1.25	0	1	0.5	0
AlPr-Caulobacter_crescentus	-2.5	-1	0	0	0	0	0	0	0	0	0	0	0	0.5	0	1	4	4	2	4	2.5	0	1	0	0.5	0	1.5	0	0	0	0	0	-0.5	0	0	-0.5	-0.5	-1.5	0	-0.5	0	0	0
AlPr-Caulobacter_segnis	-3	-1	0	0	0	1	0	0	0	0	0	0	1	0	0	2	4	4	1	4	3	0	4	0	1	0	1	0	0	0	0	0	0	0	0	0	0	-1	-1	0	0	0	0
AlPr-Caulobacter_sp	-2	0	0	0	0	0	0	0	0	0	0	0	0	0	0	0	4	4	1	4	3	0	0	0	0	0	0	0	0	0	0	0	0	0	0	0	-1	-2	0	0	0	0	0
AlPr-Dinoroseobacter_shibae	-2	0	0	0	0	0	0	0	1	0	3	0	0	1	2	2	4	4	2	4	1	1	0	0	0	0	0	0	0	0	0	0	0	0	2	0	-1	0	0	0	0	1	0
AlPr-Ehrlichia_canis	-3	-2	0	0	1	0	1	0	0	0	0	0	0	0	0	-1	1	0	0	1	0	0	0	0	0	0	0	0	0	0	0	0	0	0	0	0	-2	-2	-3	-2	0	0	1
AlPr-Ehrlichia_chaffeensis	-2	-3	0	0	0	0	0	0	0	0	0	-1	0	0	0	0	2	1	0	1	0	-1	0	0	0	0	0	0	0	0	0	0	0	0	0	0	-1	0	-1	-1	0	1	1
AlPr-Ehrlichia_ruminantium	0.5	-2	-0.5	0	0	0	0	0	0	0	0	0	1	1	-1	-0.5	3	2	1	2	1.5	0	0	0	0	0	0	0	0	0	0.5	0	0	0	0	0	-1	-0.5	-1	0	0	0	0.5
AlPr-Erythrobacter_litoralis	-3	-2	0	0	0	0	0	0	0	0	0	0	0	0	0	0	4	4	0	3	1	0	0	0	0	0	0	0	0	0	0	0	0	0	0	0	-1	0	0	0	0	0	0
AlPr-Gluconacetobacter_diazotrophicus	-2	-1	0	0	0	0	0	0	0	0	0	0	0	0	0	0	4	4	1	4	1	0	0	0	0	0	0	0	0	0	0	0	-1	0	0	0	-1	-2	-1	-2	0	0	0
AlPr-Gluconobacter_oxydans	-2	-1	0	0	0	0	0	0	0	0	0	0	0	0	0	0	4	4	1	4	2	0	0	0	0	0	0	0	0	0	0	0	0	0	-1	0	0	-1	0	0	2	1	0
AlPr-Granulibacter_bethesdensis	-2	-1	0	0	0	0	0	0	0	0	0	0	0	0	0	2	4	4	1	4	2	0	0	0	0	0	1	0	0	0	0	0	-1	0	-2	-1	0	0	0	0	1	0	1
AlPr-Hirschia_baltica	-2	-2	0	0	0	0	0	0	0	0	0	0	0	0	0	0	4	4	1	4	2	0	0	0	0	0	0	0	0	0	0	0	0	0	0	0	0	0	0	0	2	1	0
AlPr-Hyphomicrobium_denitrificans	-2	-2	0	0	0	0	2	0	0	0	0	0	0	0	0	0	4	4	0	3	1	0	0	0	0	0	0	0	0	0	0	0	0	0	-2	-2	-1	-2	-1	0	0	0	0
AlPr-Hyphomicrobium_sp	-2	-1	0	0	0	0	0	0	0	0	0	0	0	0	0	0	3	4	0	3	0	0	0	0	0	0	0	0	0	0	0	0	0	0	-2	-2	-1	-1	-1	0	0	0	0
AlPr-Hyphomonas_neptunium	-3	-1	0	0	0	0	0	0	0	0	2	1	0	2	1	1	4	4	1	4	1	0	0	0	0	0	0	0	0	0	0	0	0	0	0	0	0	0	-1	0	0	1	0
AlPr-Jannaschia_sp	-3	-1	0	0	0	0	0	0	0	0	2	0	0	2	0	2	3	4	0	2	0	0	0	0	0	0	0	0	0	0	0	0	-1	0	0	0	-1	-1	0	0	1	0	0
AlPr-Ketogulonicigenium_vulgare	-2	0	0	0	0	0	0	0	0	0	1	0	0	0	2	4	4	4	1	4	1	0	0	0	0	0	0	0	0	0	0	0	-1	0	0	0	-1	-3	-2	-2	1	0	0
AlPr-Liberibacter_asiaticus	0	-1	0	0	1	0	1	2	1	1	0	0	0	1	2	0	2	3	0	3	0	0	0	0	0	0	4	0	1	0	0	0	0	0	0	0	1	0	0	0	0	0	0
AlPr-Liberibacter_solanacearum	1	-1	0	0	1	2	1	0	0	1	1	0	1	1	2	3	4	3	0	3	1	0	1	0	0	0	1	0	0	0	0	0	0	0	0	0	0	0	0	0	1	0	0
AlPr-Magnetospirillum_magneticum	-2	0	0	1	0	0	0	0	0	0	0	0	0	0	2	1	4	4	2	4	2	0	0	0	0	0	0	0	0	0	0	0	-1	0	-4	-2	0	-3	-1	0	1	1	0
AlPr-Maricaulis_maris	-3	-1	0	0	0	0	0	0	0	1	0	0	0	0	0	1	4	4	1	4	2	0	0	0	0	0	0	0	0	0	0	0	0	0	0	0	-1	0	0	0	0	0	0
AlPr-Mesorhizobium_ciceri	-3	-2	0	0	0	0	0	3	0	0	0	0	0	3	1	4	4	4	1	4	2	0	0	0	0	0	0	0	0	0	0	0	0	0	-3	-1	-1	-3	-2	-1	0	0	0
AlPr-Mesorhizobium_loti	-4	-2	0	0	0	0	0	0	0	0	1	0	0	0	1	2	4	4	1	4	2	0	0	0	0	0	0	0	0	0	0	0	-2	0	-3	-1	-2	-3	-2	-1	0	0	0
AlPr-Mesorhizobium_opportunistum	-3	-1	0	0	0	0	3	1	0	0	0	1	3	3	1	4	4	4	0	4	1	0	0	0	0	0	0	0	0	0	0	0	-1	0	-3	-1	-1	-3	-1	0	0	0	0
AlPr-Mesorhizobium_sp	-3	-1	0	0	0	0	0	0	0	0	0	0	0	0	0	0	4	4	0	4	1	0	0	0	0	0	0	0	0	0	0	0	0	0	-2	0	-2	-1	0	0	0	0	0
AlPr-Methylobacterium_chloromethanicum	-3	-2	0	0	0	0	0	0	0	0	0	0	0	0	1	0	4	4	1	4	3	0	0	0	0	0	0	0	0	0	0	0	-1	0	-3	-2	-3	-3	-2	-2	1	0	0
AlPr-Methylobacterium_extorquens	-3.33	-2	0	0	0	0.67	0	0	0	0	0	-0.33	0	0.33	1	0.67	4	4	1.33	4	2.33	0	0.33	0	0	0	-0.33	0	0	0	0	0	-1	0	-2.67	-2.67	-1.67	-3	-1.67	-0.33	0	0.33	0
AlPr-Methylobacterium_nodulans	-4	-1	0	0	0	0	0	0	0	0	0	0	0	0	3	2	4	4	2	4	3	0	0	0	0	0	0	0	0	0	0	0	0	0	-3	-2	-2	-3	-1	0	1	1	0
AlPr-Methylobacterium_populi	-3	-2	0	0	0	0	0	0	0	0	1	0	0	2	2	3	4	4	2	4	2	0	0	0	0	0	0	0	0	0	0	0	-1	0	-3	-2	-1	-2	0	0	1	0	0
AlPr-Methylobacterium_radiotolerans	-3	-2	0	0	0	0	0	0	0	0	1	0	0	1	2	0	4	4	1	4	2	0	0	0	0	0	0	0	0	0	0	0	-1	0	0	-1	-2	-2	-1	0	0	0	0
AlPr-Methylobacterium_sp	-3	-3	0	0	0	0	0	0	0	0	1	2	3	4	4	4	4	4	2	4	4	0	0	0	0	0	0	0	0	0	0	1	0	0	-1	-3	-2	-3	0	0	0	0	0
AlPr-Methylocella_silvestris	-3	-2	0	0	0	0	0	0	0	0	0	0	0	0	0	0	4	4	0	4	1	0	0	0	0	0	0	0	0	0	0	0	-1	0	-2	-3	-2	-4	-2	0	0	1	0
AlPr-Nitrobacter_hamburgensis	-2	0	0	0	0	0	0	0	0	0	1	0	0	0	3	3	4	4	1	4	1	0	0	0	0	0	-1	0	0	0	0	0	0	0	-2	-1	-1	-4	-2	-1	0	0	0
AlPr-Nitrobacter_winogradskyi	-2	0	1	0	0	0	0	0	0	0	0	0	2	2	1	4	4	4	0	4	3	0	0	0	0	0	0	0	0	0	0	0	0	0	-2	-1	-1	-4	-2	-1	0	0	0
AlPr-Novosphingobium_aromaticivorans	-4	-2	0	0	0	0	0	0	0	0	0	0	0	0	0	1	4	4	1	3	1	0	0	0	0	0	0	0	0	0	0	0	0	0	0	0	-1	-1	0	0	0	0	0
AlPr-Novosphingobium_sp	-2	-1	0	0	0	0	0	0	0	0	0	0	0	1	0	1	2	4	0	4	1	0	0	0	0	0	0	0	0	0	0	0	-1	0	-1	0	-1	-2	0	0	0	0	0
AlPr-Ochrobactrum_anthropi	-3	-1	0	0	0	0	0	0	0.5	0	0	0	0	0	0.5	0.5	4	4	1	4	2.5	0	0	0	0	0	-0.5	0	0	0	0	0	0	0	-0.5	0	0	-0.5	0	0	0	0.5	0.5
AlPr-Oligotropha_carboxidovorans	-3	-1	0	0	0	0	0	0	0	0	0	0	0	0	0	2	4	4	1	4	2	0	0	0	0	0	0	0	0	0	0	0	0	0	0	-1	-1	0	0	0	0	0	0
AlPr-Orientia_tsutsugamushi	-0.5	-2	1	0	0	0	0	0	1.5	0	2	0	0.5	1.5	3	3	2.5	4	1.5	3.5	2.5	1.5	0	0	0.5	0	2	1.5	1.5	1	1	0	0	0	0	0	-1	-3	-1	0	0	0	0
AlPr-Paracoccus_denitrificans	-3	-1.5	0	0	0	0	0	0	0	0	0	0	0	0	1	1	4	4	0	4	1	0	0	0	0	0	0	0	0	0	0	0	-1	0	-2	-1	-1	-2.5	-2	0	0	0	0
AlPr-Parvibaculum_lavamentivorans	-3	-1	0	0	0	0	0	0	0	0	0	0	0	0	1	2	4	4	0	4	2	0	0	0	0	0	1	0	1	0	0	0	0	0	0	0	0	0	0	0	0	0	0
AlPr-Parvularcula_bermudensis	-1	0	0	0	0	0	1	0	0	0	0	0	0	0	0	3	3	4	0	3	0	0	0	0	0	0	0	0	0	0	0	0	0	0	0	0	-1	-3	-2	0	0	0	0
AlPr-Pelagibacter_sp	1	-2	0	0	0	0	0	0	0	0	0	0	0	2	0	0	2	1	0	1	0	0	0	0	0	0	0	0	0	0	0	0	0	0	0	0	0	0	0	0	0	0	0
AlPr-Pelagibacter_ubique	0	-2	0	0	0	0	0	0	0	0	0	0	0	0	0	0	3	1	0	1	0	0	0	0	0	0	-1	0	0	0	0	0	0	0	0	0	0	0	0	0	0	0	1
AlPr-Phenylobacterium_zucineum	-3	-2	2	0	0	0	0	0	0	0	0	1	0	0	1	2	4	4	1	3	1	0	0	0	0	0	0	0	0	0	0	0	-1	0	-2	-2	-1	-2	0	0	0	0	0
AlPr-Polymorphum_gilvum	-2	-1	0	0	0	0	0	0	0	2	3	0	1	3	4	4	4	4	1	4	2	0	0	0	0	0	-1	0	0	0	0	0	0	0	-3	-2	-1	-2	0	0	1	0	0
AlPr-Puniceispirillum_marinum	-2	-1	0	0	0	1	0	0	1	0	0	0	0	0	2	3	4	4	0	2	0	0	0	0	0	0	0	0	0	0	0	0	0	0	0	0	-3	-4	-2	0	2	2	1
AlPr-Rhizobium_etli	-3	-1.5	0	0	0	0	0	0	0	0	0	0	0	0	0.5	0.5	4	4	0	4	1	0	0	0	0	0	0	0	0	0	0	0	-0.5	0	-3	-2.5	-2	-3	-2	0	1	0	0.5
AlPr-Rhizobium_leguminosarum	-3.33	-1.67	0	0	0	0	0	0	0	0	0.33	0	0	0.33	0.33	3	4	4	1	4	1.67	0	0.67	0	0.33	0	0	0	0	0	0	0.33	0.67	0.33	-2	-1.33	-1.33	-2.67	-1.67	-0.33	1	1	0
AlPr-Rhodobacter_capsulatus	-3	-1	0	0	0	0	0	0	0	0	0	0	0	0	3	1	4	4	1	4	1	1	0	0	0	0	0	0	0	0	0	0	0	0	-1	-1	0	-1	0	0	1	1	0
AlPr-Rhodobacter_sphaeroides	-3	-1.5	0	0	0	0.17	0.33	0.17	0	0	0	0	0.83	1.17	0	0.5	4	4	0.67	4	1	0	0	0	0	0	0	0	-0.33	0	0	0	-1	0	-0.67	-0.33	-0.83	-1.67	-0.33	-0.33	0	0	0
AlPr-Rhodomicrobium_vannielii	-2	-1	0	0	0	0	0	0	0	0	0	0	0	0	1	1	4	4	0	4	1	0	0	0	0	0	0	0	0	0	0	0	0	0	-1	0	-1	-1	-1	0	0	0	0
AlPr-Rhodopseudomonas_palustris	-2	-1.43	0	0	0	0	0.14	0	0	0	0	0	0.29	0.57	0.86	2.29	4	4	1.71	4	3.14	0	0.14	0	0	0	0	0	0	0	0	0.57	0.43	1	-1.29	-0.57	-2.29	-4	-2.57	-1.71	0	0	0
AlPr-Rhodospirillum_centenum	-4	-3	0	0	0	0	0	0	0	1	1	0	0	1	3	4	4	4	1	4	1	0	0	0	0	0	0	0	0	0	0	0	-2	-1	-3	-2	-2	-3	-1	0	0	2	0
AlPr-Rhodospirillum_rubrum	-3	-3	0	0	0	0	0	0	0	0	1	0	0	0	1	3	4	4	1	4	2	0	0	0	0	0	0	0	0	0	0	1	0	0	0	-1	0	-2	0	0	0	0	1
AlPr-Rickettsia_africae	-3	-2	0	0	0	0	0	0	0	0	0	0	0	0	0	0	4	4	3	4	4	0	0	0	0	0	0	0	0	1	0	0	0	0	-2	0	-2	-3	-1	0	1	1	2
AlPr-Rickettsia_akari	-2	-2	0	0	0	0	0	0	0	0	1	0	0	0	0	0	4	4	3	4	4	0	0	0	0	0	-1	0	0	0	0	0	0	0	-1	0	-2	-2	-1	0	1	1	1
AlPr-Rickettsia_bellii	-3.5	-3	0	0	0	0	0	0	0	0	0.5	0	0	0	1	1	4	4	2	4	4	0.5	0	0	0	0	0	0	0	0	0	0	0	0	-2.5	0	-1	-3.5	-2	-1	3	2	0.5
AlPr-Rickettsia_canadensis	-4	-3	-1	0	0	0	0	0	1	0	0	0	0	0	2	1	4	4	2	4	3	1	0	0	0	0	0	0	0	0	0	0	0	0	0	0	-1	-3	-2	0	0	1	1
AlPr-Rickettsia_conorii	-3	-2	-1	0	0	0	0	0	0	0	0	0	0	0	0	0	4	4	2	4	4	0	0	0	0	0	0	0	0	0	0	0	0	0	-2	0	-1	-2	-1	0	0	1	2
AlPr-Rickettsia_felis	-3	-2	-1	0	0	0	0	0	0	0	0	0	0	0	1	4	4	4	2	4	4	1	0	0	0	0	0	0	0	0	0	0	0	0	-4	0	-3	-3	-2	0	2	2	2
AlPr-Rickettsia_massiliae	-4	-3	0	0	0	0	0	0	1	0	2	0	0	0	2	4	4	4	3	4	4	1	0	0	0	0	0	0	0	0	1	0	0	0	-3	0	-2	-3	-2	0	2	1	2
AlPr-Rickettsia_peacockii	-3	-2	-2	0	0	0	0	0	1	0	1	0	0	0	1	4	4	4	3	4	4	2	0	0	0	0	0	0	0	0	0	0	0	0	-3	0	-1	-3	-2	0	1	1	3
AlPr-Rickettsia_prowazekii	-3	-3	0	0	0	0	0	0	0	0	0	0	0	0	0	0	4	2	1	3	1	0	0	0	0	0	0	0	0	0	0	0	0	0	0	0	-1	-3	-3	-2	1	1	0
AlPr-Rickettsia_rickettsii	-4	-3	-2	0	0	0	0	0	0	0	0	0	0	0	0	1	4	4	3	4	4	0	0	0	0	0	0	0	0	0	0	0	0	0	-2	0	-2	-3	-2	-1	1	1	2.5
AlPr-Rickettsia_typhi	-4	-3	0	0	0	0	0	0	0	2	0	0	0	0	2	0	4	2	1	3	1	0	0	0	0	0	0	0	0	0	0	0	0	0	0	0	-2	-3	-2	0	2	0	2
AlPr-Roseobacter_denitrificans	-3	-1	0	0	0	0	0	0	0	0	0	0	0	0	0	0	4	4	0	3	0	0	0	0	0	0	0	0	0	0	0	0	0	0	0	0	0	-1	-1	0	0	0	0
AlPr-Ruegeria_pomeroyi	-3	-1	0	0	0	0	0	0	0	0	0	0	0	0	0	0	4	4	1	4	2	0	0	0	0	0	0	0	0	0	0	0	-1	0	0	0	0	-1	0	0	2	1	1
AlPr-Ruegeria_sp	-2	0	0	0	0	0	0	0	0	0	0	1	0	1	1	2	4	4	1	4	2	0	0	0	0	0	0	0	0	0	0	0	0	0	3	0	0	0	0	0	2	0	0
AlPr-Sinorhizobium_fredii	-3	-1	0	0	0	0	0	0	0	0	2	0	0	0	0	0	4	4	1	4	2	0	0	0	0	0	-1	0	0	0	0	1	0	2	-2	-1	-1	-3	-1	0	1	0	0
AlPr-Sinorhizobium_medicae	-2	-1	0	0	0	0	0	0	0	0	1	0	0	0	0	0	4	4	2	4	2	0	0	0	0	0	0	0	0	0	0	0	-1	0	-2	-2	-2	-2	-1	0	1	0	0
AlPr-Sinorhizobium_meliloti	-2.75	-1.5	0	0	0	0	0	0	0	0.25	0	0	0	0	0.5	2	3.75	4	2	4	2.5	0	0	0	0	0	0	0	0	0	0	1.5	-0.25	0	-2.75	-2	-0.25	-2	-1	-0.5	0.5	0	0
AlPr-Sphingobium_chlorophenolicum	-3	-0.5	0	0	0	0	0	0	0	0	0	0	0	0	0	1.5	4	4	2.5	4	3	0	0.5	0	0	0	1	0	0	0	0	0	0.5	0	-1	0	-0.5	-1.5	-0.5	0	0	0	0
AlPr-Sphingobium_japonicum	-2	-2	0	0	0	0	0	0	0	0	0	0	0	0	0	2	4	4	1	4	3	0	0	0	0	0	0	0	0	0	0	0	0	0	0	-1	-1	-2	-1	0	0	0	0
AlPr-Sphingomonas_wittichii	-3	-1	1	0	0	0	0	0	0	0	1	0	0	0	0	0	4	4	0	4	2	0	0	0	0	0	0	0	0	0	0	0	-1	0	0	-1	-1	-2	-1	0	0	0	0
AlPr-Sphingopyxis_alaskensis	-3	0	0	0	0	0	0	0	1	0	1	0	0	0	0	0	4	4	2	4	3	0	1	0	0	0	0	0	0	0	0	0	0	1	-1	0	-1	-3	-2	0	1	2	0
AlPr-Starkeya_novella	-4	-2	0	0	0	0	0	0	0	0	1	0	0	0	0	1	4	4	2	4	4	0	0	0	0	0	0	0	0	0	0	0	-2	0	-2	-1	-1	-3	-1	0	0	0	0
AlPr-Wolbachia_endosymbiont	-0.67	-1.67	-0.33	0	0	0	0	0	0	0	0	0	0	0	0	1.33	4	3.33	0.33	3.33	0.33	0.33	0	0	0	0	0.33	0	0.67	0	0.33	0	0	0	-0.67	0	-0.67	-1.67	-0.67	0	2.67	2	0.67
AlPr-Wolbachia_sp	-1	-2	-1	0	0	0	0	0	0	0	0	0	0	1	0	4	4	4	0	4	1	0	0	0	0	0	0	0	0	0	0	0	0	0	-2	0	0	-3	0	0	3	2	0
AlPr-Xanthobacter_autotrophicus	-3	-1	0	0	0	0	0	0	0	0	0	0	0	0	2	3	4	4	1	4	1	0	0	0	0	0	0	0	0	0	0	0	0	0	-1	0	-1	-3	-1	-1	0	0	0
AlPr-Zymomonas_mobilis	-3	-3.33	-1	0	0	0	0	0	0	0	0	0	0.67	0	0.33	0	4	4	2	4	3	0	0	0	0	0	-0.33	0	0	0	0	0	0	0	0	0	-0.33	-2.33	-0.33	0	2.33	2	2
Aqui-Aquifex_aeolicus	-4	-3	0	0	0	0	0	0	0	0	0	0	0	0	1	0	3	1	0	1	0	1	0	0	0	0	1	0	1	0	0	0	-1	0	0	0	0	1	0	0	0	0	0
Aqui-Desulfurobacterium_thermolithotrophum	-3	-2	-1	0	0	0	0	0	0	0	0	0	0	0	0	0	4	4	0	1	0	0	0	0	0	0	0	0	1	1	0	0	0	0	0	0	0	0	0	0	0	0	0
Aqui-Hydrogenobacter_thermophilus	-2	-1	0	0	0	0	0	0	1	0	0	0	0	0	0	0	0	0	0	0	0	0	0	0	0	0	0	0	0	0	0	0	0	0	0	0	0	0	0	0	0	0	0
Aqui-Hydrogenobaculum_sp	-2	-2	0	0	0	0	0	0	0	0	0	0	0	0	0	1	2	0	0	0	0	-1	0	0	0	0	0	0	0	0	0	0	0	0	-1	0	-1	0	0	0	0	0	0
Aqui-Persephonella_marina	-3	-2	0	0	0	0	0	0	0	0	0	0	0	0	0	0	4	3	0	1	0	0	0	0	0	0	0	0	0	0	0	0	0	0	0	0	0	0	0	0	1	0	1
Aqui-Sulfurihydrogenibium_azorense	-4	-3	-1	0	0	0	0	0	0	0	0	0	0	0	0	0	4	4	0	2	0	0	0	0	0	0	0	0	0	0	0	0	0	0	0	0	0	0	0	0	2	0	0
Aqui-Sulfurihydrogenibium_sp	-4	-3	-1	0	0	0	1	0	0	1	0	1	0	0	4	3	4	4	2	2	0	1	0	0	0	0	0	0	0	2	0	0	0	0	-1	0	0	1	1	0	0	0	1
Aqui-Thermocrinis_albus	-3	-2	0	0	0	0	0	0	0	0	0	0	0	0	0	0	3	2	0	0	0	0	0	0	0	0	0	0	0	0	0	0	-1	0	0	0	0	0	0	0	0	0	0
Aqui-Thermovibrio_ammonificans	-3	-2	-1	0	0	0	0	0	0	0	0	0	0	0	0	0	4	4	0	1	0	0	0	0	0	0	0	0	0	0	0	0	-1	0	0	0	0	0	0	0	0	1	0
Bact-Amoebophilus_asiaticus	-4	-2	0	0	0	0	0	0	0	0	0	0	3	3	2	0	3	4	2	4	1	0	0	0	0	0	1	0	1	1	0	0	0	0	0	0	1	3	2	2	0	0	1
Bact-Azobacteroides_pseudotrichonymphae	1	0	0	3	1	2	2	3	4	4	4	1	2	4	4	4	4	4	3	4	3	2	0	0	1	0	4	0	4	3	1	0	0	0	0	0	1	3	3	3	0	1	0
Bact-Bacteroides_fragilis	-0.5	-1.5	0	0	0	0	0	0	0	0	0	0	0	0	2.5	3.5	4	4	2	4	3	0	0	0	0	0	2	1	2	1	1	0	0	0	-1	0	0	0	0	0	1.5	0.5	2
Bact-Bacteroides_helcogenes	-1	-1	0	0	0	0	0	0	0	2	2	0	3	4	4	4	4	4	2	4	3	0	0	0	0	0	2	0	3	3	2	0	0	0	-2	0	0	1	1	0	2	2	2
Bact-Bacteroides_salanitronis	-3	-1	-1	0	0	0	4	1	2	1	1	3	3	4	4	4	4	4	3	4	4	4	2	0	1	0	2	0	1	0	0	0	0	0	-1	0	0	1	4	1	0	1	0
Bact-Bacteroides_thetaiotaomicron	-2	-2	0	0	0	0	0	0	0	0	0	0	0	1	2	4	4	4	2	4	3	0	0	0	0	0	1	0	0	0	0	0	0	0	0	0	-1	0	0	0	1	2	2
Bact-Bacteroides_vulgatus	-2	-3	-1	0	0	0	0	0	0	0	0	0	0	0	1	2	4	4	2	4	4	0	0	0	0	0	2	0	2	0	2	0	0	0	0	0	0	1	0	1	2	2	2
Bact-Capnocytophaga_ochracea	-3	-3	-2	0	0	0	4	3	2	0	4	4	4	4	4	4	4	4	3	4	4	1	1	0	0	0	0	0	1	1	1	0	0	0	-1	0	-1	-1	0	0	3	3	2
Bact-Cellulophaga_algicola	0	-2	0	0	0	0	0	0	0	0	0	0	1	1	0	0	4	4	2	4	3	0	0	0	0	0	0	0	0	0	0	0	0	0	-1	0	0	0	0	0	1	0	0
Bact-Cellulophaga_lytica	-4	-3	-3	0	0	0	0	0	0	0	0	0	0	0	0	0	4	4	3	4	3	0	0	0	0	0	0	0	0	0	0	0	0	0	-1	0	0	0	0	0	3	1	2
Bact-Chitinophaga_pinensis	0	-1	0	0	0	0	4	0	2	0	3	3	3	3	4	4	4	4	3	4	4	0	0	0	0	0	0	0	0	0	0	0	0	0	-3	0	0	-2	-1	0	0	0	0
Bact-Croceibacter_atlanticus	-2	-3	-1	0	0	0	0	0	0	0	0	0	0	0	0	0	4	4	1	4	3	0	-2	0	0	0	-1	0	0	0	0	0	0	0	0	0	0	0	0	-1	0	1	0
Bact-Cytophaga_hutchinsonii	-1	-2	0	0	0	0	3	0	0	0	0	0	2	4	3	3	4	4	3	4	4	0	0	0	0	0	0	0	0	0	0	0	0	0	-1	0	0	1	1	0	0	0	1
Bact-Dyadobacter_fermentans	-3	-2	-1	0	0	0	0	4	0	0	1	2	3	3	4	3	4	4	1	4	2	0	0	0	0	0	0	0	0	0	0	0	0	0	-1	0	0	-3	-1	0	3	1	1
Bact-Flavobacteriaceae_bacterium	-1	-3	-2	0	0	0	0	0	0	0	0	0	0	0	1	1	4	4	1	4	2	0	0	0	0	0	-1	0	0	0	0	0	0	0	0	0	-1	0	0	0	2	0	0
Bact-Flavobacterium_johnsoniae	-2	-3	-2	0	0	0	3	3	0	0	0	1	2	3	4	4	4	4	3	4	4	1	0	0	0	0	0	0	0	0	0	0	0	0	-1	0	0	-1	0	0	1	0	0
Bact-Flavobacterium_psychrophilum	0	-2	-1	0	0	0	2	0	0	0	0	0	0	0	3	4	4	4	3	4	4	0	0	0	0	0	-1	0	0	0	0	0	0	0	-2	0	-1	-1	-1	0	3	3	1
Bact-Fluviicola_taffensis	-2	-3	-1	0	0	0	4	4	0	0	0	1	4	4	3	3	4	4	2	4	3	0	0	0	0	0	-1	0	0	0	0	0	0	0	0	0	0	-1	0	0	2	2	2
Bact-Gramella_forsetii	-4	-3	-2	0	0	0	4	0	0	0	0	0	4	3	0	1	4	4	1	4	2	0	0	0	0	0	0	0	0	0	0	0	0	0	-2	0	0	0	0	0	1	2	1
Bact-Haliscomenobacter_hydrossis	-1	-3	-1	0	0	0	3	4	4	4	0	4	4	4	4	4	4	4	3	4	4	2	1	0	1	0	0	0	0	0	0	0	0	0	-3	0	-1	-1	0	0	1	1	0
Bact-Krokinobacter_sp	-2	-3	-1	0	0	0	0	0	0	0	1	0	0	0	0	0	4	4	4	4	3	0	-1	0	0	0	-1	0	0	0	0	0	0	0	-2	0	0	0	0	0	1	0	2
Bact-Lacinutrix_sp	-1	-3	-3	0	0	0	0	0	0	0	0	-1	0	0	0	0	4	4	2	4	4	-1	-1	0	0	0	-1	0	0	0	0	0	0	0	-1	0	0	0	0	0	2	1	1
Bact-Leadbetterella_byssophila	0	-3	0	0	0	0	0	0	0	0	0	0	0	0	0	0	4	4	1	4	1	0	0	0	0	0	0	0	0	0	0	0	0	0	0	0	0	1	0	0	3	2	2
Bact-Maribacter_sp	-3	-3	-1	0	0	0	0	0	0	0	0	0	0	0	0	0	4	4	1	3	1	0	0	0	0	0	0	0	0	0	0	0	0	0	0	0	0	0	0	0	3	3	1
Bact-Marivirga_tractuosa	-3	-4	-2	0	0	0	3	0	0	1	0	0	0	0	1	1	4	4	2	4	3	0	0	0	0	0	0	0	0	0	0	0	0	0	0	0	0	-1	0	0	1	1	1
Bact-Odoribacter_splanchnicus	-3	-3	-1	0	0	0	0	3	1	0	0	2	2	3	4	4	4	4	2	4	3	0	0	0	0	0	1	0	1	0	0	0	0	0	-3	0	0	0	0	0	2	2	0
Bact-Paludibacter_propionicigenes	-2	-4	-2	0	0	0	2	0	0	0	1	0	3	4	2	4	4	4	2	4	4	0	0	0	0	0	0	0	0	0	0	0	0	0	-2	0	0	-1	0	0	1	1	2
Bact-Parabacteroides_distasonis	-2	-2	0	0	0	0	0	0	0	0	1	0	0	0	1	4	4	4	3	4	3	0	0	0	0	0	0	0	0	0	0	0	0	0	-2	0	2	2	1	1	1	2	0
Bact-Pedobacter_heparinus	-1	-2	-1	0	0	0	0	0	0	0	0	0	0	2	1	0	4	4	1	3	2	0	0	0	0	0	0	0	0	0	0	0	0	0	0	0	0	0	-1	0	2	2	0
Bact-Pedobacter_saltans	-4	-4	-2	0	0	0	0	0	0	1	0	0	0	0	0	0	4	4	2	4	3	0	0	0	0	0	-1	0	0	0	0	0	0	0	0	0	0	0	0	0	0	1	1
Bact-Porphyromonas_asaccharolytica	0	0	0	0	0	0	1	0	0	0	0	4	2	3	4	4	4	4	4	4	4	2	2	0	1	0	0	0	0	0	0	0	0	0	-3	0	0	0	0	0	0	2	0
Bact-Porphyromonas_gingivalis	-2	0	0	0	0	0	0	0	0	0	0	0.33	4	4	0.33	4	4	4	2.67	4	3.67	0	0	0	0	0	3.33	0.67	3	1.33	1	0	0	0	-1.33	0	-0.67	0	0	0	1.33	0.33	0
Bact-Prevotella_denticola	-2	-1	0	0	0	0	4	0	1	4	0	3	4	4	4	4	4	4	2	4	3	2	1	0	1	0	1	0	2	1	0	1	0	0	-2	0	0	0	0	0	2	2	1
Bact-Prevotella_melaninogenica	-2	-2	-0.5	0	0	0	2	0	0.5	0	0	1.5	3	3	3.5	4	4	4	3	4	4	1	0	0	0.5	0	1	0	2	0.5	0.5	1.5	2	2.5	-1	0	-0.5	0	0	0	1.5	0.5	1
Bact-Prevotella_ruminicola	-2	-2	0	0	0	0	4	1	0	0	1	2	4	4	4	4	4	4	1	4	2	1	2	0	1	0	0	0	0	0	0	0	0	0	0	0	0	-1	0	0	4	4	4
Bact-Rhodothermus_marinus	-3	-1	0	0	0	0	0	0	1	0	0	0	0	0	1	1	4	4	0	3	2	0	0	0	0	0	0	0	0	0	0	0	-1	0	-2	-1	0	0	0	0	0	0	0
Bact-Riemerella_anatipestifer	-4	-3	-2	0	0	0	0	0	0	0	0	0	0	0	0	0	4	4	2	4	3	0	0	0	0	0	-1	0	0	0	0	0	0	0	-1	0	0	0	0	0	3	1	0
Bact-Robiginitalea_biformata	-3	-3	0	0	0	0	0	0	0	0	0	0	0	1	1	3	4	4	0	3	0	0	0	0	0	0	-1	0	0	0	0	0	-2	0	-1	0	-1	-1	-1	0	3	3	2
Bact-Runella_slithyformis	-3	-4	-1	0	0	0	1	0	0	0	0	0	0	0	2	3	4	4	4	4	4	0	-1	0	0	0	0	0	0	0	0	0	0	0	-2	0	-1	-1	-1	0	3	3	2
Bact-Salinibacter_ruber	-3	-2	0	0	0	0	0	0	0.5	0	0	0	0	0	0	1.5	1.5	3	0	2	0	0	0	0	0	0	0	0	0	0	0	0	0	0	-3.5	-2	0	0	0	0	0.5	0	0
Bact-Sphingobacterium_sp	-1	-3	-1	0	0	0	3	2	0	0	0	1	3	4	1	4	4	4	1	4	2	0	0	0	0	0	0	0	0	0	0	0	0	0	-2	0	-1	-1	0	0	1	0	0
Bact-Spirosoma_linguale	-1	-1	0	0	0	0	0	0	0	0	0	0	1	2	2	3	4	4	3	4	4	0	0	0	0	0	0	0	0	0	0	0	0	0	-3	0	-1	0	0	0	0	1	2
Bact-Weeksella_virosa	0	-3	-2	0	0	0	0	0	0	0	0	-1	0	0	0	0	4	4	2	4	3	0	-1	0	0	0	-1	0	0	0	0	0	0	0	-1	0	-1	0	-1	0	1	1	0
Bact-Zunongwangia_profunda	-4	-3	-2	0	0	0	2	0	0	0	0	0	0	0	0	1	4	4	3	4	2	0	0	0	0	0	-2	0	0	0	0	0	0	0	-1	0	0	0	-1	0	2	1	1
BePr-Accumulibacter_phosphatis	0	-1	0	0	0	0	0	0	0	0	0	0	0	2	1	1	3	4	0	2	0	0	0	0	0	0	0	0	0	0	0	0	-1	0	-2	-1	-3	-3	-1	0	0	0	0
BePr-Achromobacter_xylosoxidans	-1	-2	0	0	0	0	0	0	0	0	0	0	0	0	1	1	4	4	2	4	2	0	0	0	0	0	0	0	0	0	0	0	0	0	0	0	-1	0	-1	0	0	0	0
BePr-Acidovorax_avenae	-2	-2	0	0	0	0	0	0	0	0	0	0	0	0	2	1	4	4	0	4	1	0	0	0	0	0	0	0	0	0	0	0	-1	0	-2	-2	-1	-1	-1	0	0	0	0
BePr-Acidovorax_citrulli	-2	-3	0	0	0	0	0	0	0	0	0	0	0	0	0	0	4	4	1	3	1	0	0	0	0	0	1	0	2	0	0	1	0	0	-2	-2	-1	-1	-1	0	0	1	1
BePr-Acidovorax_ebreus	-3	-2	0	0	0	0	0	0	0	0	0	0	0	0	0	0	4	4	1	4	1	0	0	0	0	0	0	0	0	0	0	0	-1	0	0	0	-2	-1	-1	0	1	0	0
BePr-Acidovorax_sp	-3	0	0	0	0	0	1	0	0	0	0	0	0	2	1	3	4	4	2	4	1	0	0	0	0	0	0	0	0	0	0	0	-1	0	-1	0	0	-1	-1	0	0	0	0
BePr-Alicycliphilus_denitrificans	-2.5	-1	0	0	0	0	0	0	0	0	0.5	0	0	0	0	0.5	4	4	0	3	1	0	0	0	0	0	0	0	0	0	0	0	-1	0	0	0	0	-0.5	0	0	0.5	0	0
BePr-Aromatoleum_aromaticum	-1	-2	0	0	0	0	0	0	0	0	0	0	0	3	2	2	4	4	1	3	1	0	0	0	0	0	0	0	0	0	0	0	-1	0	-3	-2	-1	-3	-1	0	0	0	0
BePr-Azoarcus_sp	-2	-2	-1	0	0	0	0	0	0	0	0	0	0	0	0	0	4	4	0	4	1	0	0	0	0	0	0	0	0	0	0	4	1	4	-3	-1	0	-2	-2	-1	0	0	0
BePr-Bordetella_avium	0	0	1	0	0	0	1	0	0	0	0	0	1	0	1	2	4	4	1	4	1	1	0	0	0	0	0	0	0	0	0	0	0	0	-2	0	-3	-4	-3	-2	1	0	2
BePr-Bordetella_bronchiseptica	-1	-1	0	0	0	0	0	0	0	0	1	0	0	0	3	3	4	4	2	4	2	1	0	0	0	0	0	0	0	0	0	0	0	0	0	0	0	0	0	0	1	0	0
BePr-Bordetella_parapertussis	-1	-1	0	0	0	0	0	0	1	0	0	0	0	1	1	4	4	4	3	4	2	0	0	0	0	0	0	0	0	0	0	0	-1	0	0	-2	-1	-2	-1	-1	1	0	0
BePr-Bordetella_pertussis	-2	0	1	0	0	0	0	0	1	0	0	0	0	0	3	4	4	4	4	4	3	0	0	0	0	0	0	0	0	0	0	0	-1	0	0	0	-2	-3	-2	-1	2	0	0
BePr-Bordetella_petrii	-2	-1	0	0	0	0	0	0	0	0	2	0	0	2	3	4	4	4	1	4	1	0	0	0	0	0	0	0	0	0	0	0	0	0	0	-1	-1	-1	-1	0	1	0	0
BePr-Burkholderia_ambifaria	-0.25	-3	0	0	0	0.25	0	2.25	0	0.5	0	0	1.25	3	2.75	1.25	4	4	1.5	4	2.25	0	0	0	0	0	0	0	0	0	0	0.25	0	0	-2	-2.25	-1	-2	-1.75	-1	0	0.5	0
BePr-Burkholderia_cenocepacia	-1.09	-3	0	0	0	0.27	0.36	0.18	0.09	0	0	-0.18	0.27	0.82	1.36	0.91	4	4	1.91	4	2.45	0	0	0	0	0	0	0	0	0.09	0	-0.18	-0.27	0	-2.36	-3	-1.55	-2.18	-2	-1.18	0.55	0.18	0
BePr-Burkholderia_cepacia	-1.5	-2.5	0	0	0.5	0.5	2.5	2.5	1	0.5	0	0	3.5	3.5	2.5	2	4	4	1	4	1.5	0	0	0	0	0	0	0	0.5	0	0.5	0	0	0	-2	-2.5	-1	-1.5	-1.5	-1	0	0.5	0
BePr-Burkholderia_gladioli	-1	-2.5	0	0	0	0	0	0	1	0.5	0	0	0	1.5	2	1	4	4	2	4	2.5	0.5	0	0	0	0	0	0	0	0	0	1	-1	0	-2	-2	-2.5	-4	-3	-1.5	0.5	0.5	0
BePr-Burkholderia_glumae	-1.5	-3	0	0	0	0	0.5	1	1.5	1.5	1	1.5	0.5	1.5	4	4	4	4	2.5	4	3	0.5	0	0	0.5	0	0	0	0	0	0	2.5	0	0	-2.5	-3	-4	-3.5	-4	-2.5	1.5	1	0
BePr-Burkholderia_mallei	-1.62	-3.88	0	-0.12	0	1.5	3.88	3.75	2.75	0.75	2	1.5	2.88	3.75	4	3.88	3.75	4	1.38	4	2.25	1	0.62	0	1.38	0.25	-0.12	0	0	0.12	0.12	1.25	0.25	0.12	-1.75	-3.12	-2.38	-2.75	-2.25	-0.75	0.25	0.12	0
BePr-Burkholderia_multivorans	0	-2.5	0	0	0	0	1.5	1.5	0	0	0	0	2	1.5	2.5	1.5	4	4	1.5	4	2.5	0.5	0	0	0	0	0	0	0	0	0	1	0	0	-1	-2	-1.5	-2	-2	-0.5	0	0.5	0
BePr-Burkholderia_phymatum	-0.5	-2	0	0	0	0.5	0	0	0.5	0.5	1	0	0.5	1.5	2.5	2	4	4	2	4	1.5	0	0	0	0	0	0	0	0	0	0	0	0	0	-1.5	-1.5	-1	-1.5	-1	-0.5	0	0	0
BePr-Burkholderia_phytofirmans	-0.5	-2	0	0	0	0	0.5	0	0	0	1	0	0.5	2.5	3	2	4	4	1.5	4	3	0	0	0	0	0	0	0	0	0	0	0	0	0	-1.5	-2	-1.5	-1.5	-1.5	-0.5	0	0	0
BePr-Burkholderia_pseudomallei	-1.44	-3.44	0	0	0.11	1.67	4	3.56	2.22	1.56	1.56	1.67	3.67	4	4	3.78	3.89	4	1.22	3.89	2	0.89	0.11	0.11	0.67	0	0	0	0.11	0.44	0.33	0.89	0.22	0.22	-1.67	-2.89	-2.22	-2.67	-1.56	-0.22	0.22	0	0
BePr-Burkholderia_rhizoxinica	-2	-1	0	0	0	0	0	0	0	0	0	0	0	1	0	1	3	4	0	2	0	0	0	0	0	0	-1	0	0	0	0	0	0	0	-1	-1	-3	-3	-3	-2	1	0	0
BePr-Burkholderia_sp	-0.8	-2.2	0	0	0	0.6	0.8	0.8	0.7	0.8	1.3	0.5	1.5	2.2	2.7	1.9	4	4	1.3	3.9	1.9	0	0.1	0	0	0	0	0	0	0	0.1	0.3	-0.1	0	-1.3	-2.2	-1.9	-2.3	-1.4	-0.6	0.3	0	0
BePr-Burkholderia_thailandensis	-0.5	-3.5	0	0	0.5	0	2.5	1	0.5	1	0.5	0	1	3	4	3	3	4	1	4	1.5	0	0	0	0	0	0	0	0	0.5	0.5	0.5	0	0	-1.5	-2.5	-2.5	-3	-2.5	-1	0	0	0
BePr-Burkholderia_vietnamiensis	-1.33	-2.33	0	0	0	0.33	2	1.33	1.67	0.33	0	0	2	3.67	2.67	1.33	4	4	2	4	2	0.33	0.33	0	0.33	0	0	0	0	0	0	0.67	0.33	0	-2	-2.67	-2	-2.67	-2	-1	0.33	0	0
BePr-Burkholderia_xenovorans	-0.67	-1.33	0	0	0	0.33	0.33	0	1.33	1.33	2.67	0.33	2	3	3	2.67	4	4	0.33	3.33	0.67	0	0	0	0	0	0	0	0	0.33	0.33	0	0	0	-1.33	-1	-2	-2.67	-1.67	-0.33	0	0	0
BePr-Chromobacterium_violaceum	-2	-2	0	0	0	0	0	0	0	0	0	0	0	0	0	1	4	4	2	4	2	0	0	0	0	0	0	0	0	0	0	0	-1	0	0	0	-1	-3	-2	-1	0	1	1
BePr-Comamonas_testosteroni	-2	-1	0	0	0	0	0	0	0	0	0	0	0	0	0	0	4	4	1	4	3	0	0	0	0	0	0	0	0	0	0	0	-1	0	-1	-1	0	0	0	0	0	0	0
BePr-Cupriavidus_metallidurans	-1	-1	0	0	0	0	1	0	0	0	0	0	1	0	3	2	4	4	1	4	2	1	0	0	0	0	0	0	0	0	0	0	0	0	-1	-1	-1	-2	-1	0	0	0	0
BePr-Cupriavidus_taiwanensis	-2	-1.5	-0.5	0	0	0	0	0	0	1	0.5	0	0.5	0.5	2.5	1.5	4	4	2	4	2	0	0.5	0	0	0	0	0	0	0	0	0.5	0	0	-1	-1	-2	-3.5	-2	-1	0.5	0	0
BePr-Dechloromonas_aromatica	-4	-2	0	0	0	0	0	0	0	0	0	0	0	0	0	0	4	4	1	4	1	0	0	0	0	0	0	0	0	0	0	0	0	0	-3	0	-1	-3	-2	0	0	1	0
BePr-Delftia_acidovorans	-3	-2	0	0	0	0	1	0	0	0	1	0	0	1	3	2	4	4	1	4	2	0	0	0	0	0	0	0	0	0	0	0	-1	0	0	-1	-1	-1	0	0	0	0	0
BePr-Delftia_sp	-2	-1	0	0	0	0	0	0	1	0	0	0	0	0	4	2	4	4	1	4	1	0	0	0	0	0	0	0	0	0	0	0	0	0	-2	-2	0	-1	-1	0	0	0	0
BePr-Gallionella_capsiferriformans	-1	-2	0	0	0	0	4	0	1	0	0	0	1	0	4	3	4	4	0	3	1	0	0	0	0	0	0	0	0	0	0	0	0	0	-1	0	-1	-3	-1	0	1	0	0
BePr-Herbaspirillum_seropedicae	0	0	0	0	0	0	1	2	3	1	3	2	2	3	4	3	4	4	2	4	3	0	0	0	0	0	0	0	1	1	0	1	0	0	-2	0	-1	-3	-2	0	0	1	0
BePr-Herminiimonas_arsenicoxydans	0	-2	0	0	0	0	0	0	0	0	0	0	0	0	1	1	4	4	3	4	4	0	0	0	0	0	0	0	0	0	0	0	0	0	-1	-1	0	0	0	0	0	0	0
BePr-Janthinobacterium_sp	-2	-2	0	0	0	0	0	0	0	0	0	0	0	0	0	0	4	4	3	4	3	0	0	0	0	0	0	0	0	0	0	0	0	0	-2	0	0	0	0	0	1	0	0
BePr-Laribacter_hongkongensis	-1	-1	0	0	0	0	0	0	0	0	0	0	0	0	2	2	4	4	1	4	3	0	0	0	0	0	0	0	0	0	0	0	-1	0	-3	-1	0	-1	0	0	1	1	1
BePr-Leptothrix_cholodnii	-3	-1	0	0	0	0	0	0	0	0	0	0	0	0	0	0	4	4	0	3	0	0	0	0	0	0	0	0	0	0	0	0	0	0	-3	-2	-1	-2	-2	0	0	0	0
BePr-Methylibium_petroleiphilum	-2	-2	0	0	0	0	0	0	0	0	0	0	0	0	0	1	4	4	1	2	0	0	0	0	0	0	0	0	0	0	0	0	-1	0	-3	-2	-2	-3	-1	-1	0	0	0
BePr-Methylobacillus_flagellatus	-1	-1	0	0	0	0	0	0	1	0	0	0	1	1	0	0	4	4	0	4	1	0	0	0	0	0	0	0	0	0	0	0	0	0	-1	0	0	-1	0	0	0	0	0
BePr-Methylotenera_mobilis	-3	-3	0	0	0	0	0	0	0	0	0	0	0	0	2	3	4	4	1	4	2	0	0	0	0	0	0	0	0	0	0	0	0	0	-1	0	-1	-2	-1	0	0	0	0
BePr-Methylotenera_sp	-3	-3	0	0	0	0	0	0	0	0	0	0	0	0	0	1	4	4	2	4	3	0	0	0	0	0	-2	0	0	0	0	0	0	0	0	0	0	-2	-1	0	1	0	2
BePr-Methylovorus_sp	-1	-1	0	0	0	0	0	0	0	0	0	0	0	1	1	1.5	4	4	2	4	3	0	0	0	0	0	0	0	0	0	0	0	0	0	-1.5	-0.5	0	-0.5	0	0	0	0	0
BePr-Neisseria_gonorrhoeae	-3.5	-2.5	0	0	3	0	0	0	0.5	3	1	2	3.5	4	3	4	4	4	3	4	4	3	1.5	0	1	0	0	2	1	1	2	0.5	0	0	-3.5	-1	-1.5	-3	-2	0	1	0.5	0
BePr-Neisseria_lactamica	-4	-1	0	1	1	0	0	1	0	2	1	1	1	4	3	4	4	4	4	4	4	0	0	0	0	0	0	0	0	0	0	1	0	0	-4	-1	0	-3	0	0	0	0	0
BePr-Neisseria_meningitidis	-4	-2.2	-0.4	0	0.8	0	1	0.2	0	1.4	0	0.8	2.2	3.6	3.2	4	4	4	4	4	4	1	0.2	0	0.2	0	-0.4	0.4	0	0	0.4	0	0	0	-4	-1.4	-1.2	-3	-1	0	1.2	1.2	1.4
BePr-Nitrosomonas_europaea	-3	-1	0	0	0	0	0	0	0	0	0	0	0	0	1	1	4	4	0	4	1	0	0	0	0	0	0	0	0	0	0	0	0	0	-2	0	-1	-3	-2	0	1	0	0
BePr-Nitrosomonas_eutropha	-2	-2	0	0	0	0	1	0	2	0	0	0	0	1	2	1	3	4	0	2	1	0	0	0	0	0	0	0	0	0	0	0	0	0	0	0	0	-2	0	-1	0	1	1
BePr-Nitrosomonas_sp	-3	-2	0	0	0	0	0	2	0	0	0	0	2	3	0	0	4	4	0	3	2	0	0	0	0	0	0	0	0	0	0	0	0	0	0	0	0	-1	0	0	0	0	0
BePr-Nitrosospira_multiformis	-3	0	0	0	0	1	0	0	2	1	0	0	1	1	4	3	4	4	1	2	1	1	0	0	0	0	0	0	0	1	0	0	0	0	0	0	0	0	0	0	0	0	0
BePr-Polaromonas_naphthalenivorans	-2	-2	0	0	0	0	0	0	0	1	0	0	0	0	2	0	4	4	1	3	1	0	0	0	0	0	0	0	0	0	0	0	-1	0	-1	0	0	0	0	0	2	0	0
BePr-Polaromonas_sp	-2	-1	0	0	0	2	4	0	1	1	2	0	0	2	4	4	4	4	1	3	1	0	0	0	0	0	0	0	0	0	0	0	0	0	-2	-1	-1	-3	-1	0	1	1	0
BePr-Polynucleobacter_necessarius	-3	-2	-0.5	0	0	0	0	0	0	0	0.5	0	0	0	1.5	1	4	4	1.5	3	1	0	0	0	0	0	-1.5	0	0	0	0	0	0	0	-0.5	0	-1	-1.5	-1	-0.5	1.5	1.5	2.5
BePr-Pusillimonas_sp	-3	-1	0	0	0	0	0	0	0	0	0	0	0	0	-1	0	4	4	1	3	1	0	0	0	0	0	0	0	0	0	0	0	0	0	-1	-1	0	0	0	0	0	0	0
BePr-Ralstonia_eutropha	-1.5	-0.75	0	0	0	0	0	0	0	0	0	0	0	0	0.75	0.5	4	4	2	4	2	0	0	0	0	0	0	0	0	0	0	0	-0.75	0	-0.75	-0.25	-1.5	-2.75	-0.75	-0.25	0.5	0.25	0
BePr-Ralstonia_pickettii	-0.25	-0.75	0	0	0	0.25	0	0	0	0.75	0	0	0	0.25	2	0.5	4	4	0.5	4	1	0	0	0	0	0	0.5	0	0	0	0	0	0	0	-0.75	-1	-0.5	-1.25	-0.25	-0.25	0	0.75	0.25
BePr-Ralstonia_solanacearum	-1.33	-1.67	0	0	0	0	0.67	0	0	0	0	0	0	0	1	0.33	4	4	1	4	1.67	-0.33	0	0	0	0	0	0.33	0	0.67	0	0	-0.33	0	-1.67	-1.67	-1	-2	-1.33	0	0	0.33	0
BePr-Ramlibacter_tataouinensis	-3	-1	0	0	0	0	0	0	0	0	0	0	0	0	0	1	4	4	1	2	1	0	0	0	0	0	0	0	1	1	0	0	-1	0	-1	-1	-1	-1	-1	0	0	0	0
BePr-Rhodoferax_ferrireducens	-1	-1	0	0	0	0	0	0	0	0	0	0	0	0	1	2	4	4	1	3	1	0	0	0	0	0	0	0	0	1	0	0	0	1	-1	0	-1	-2	-1	0	0	0	0
BePr-Sideroxydans_lithotrophicus	-2	-1	0	0	0	0	0	0	0	0	0	0	1	0	1	0	4	4	1	3	1	0	0	0	0	0	0	0	0	0	0	0	0	0	-1	0	-1	-1	-1	0	0	-1	0
BePr-Taylorella_equigenitalis	-3	-3	0	0	0	0	0	0	0	0	0	0	0	0	0	1	4	4	0	2	0	0	0	0	0	0	0	0	0	0	0	0	0	0	-1	0	0	0	0	0	2	0	0
BePr-Thauera_sp	-2	-2	0	0	0	0	0	0	0	0	1	0	1	1	0	3	4	4	0	4	2	0	0	0	0	0	0	0	0	0	0	0	0	0	-4	-2	-1	-1	-1	0	0	0	0
BePr-Thiobacillus_denitrificans	0	-2	0	0	0	0	0	0	0	0	0	0	1	0	0	1	4	4	0	2	0	0	0	0	0	0	0	0	0	0	0	0	0	0	-2	-2	-1	-1	-1	0	0	0	0
BePr-Thiomonas_intermedia	-3	-2	0	0	0	0	0	0	0	0	1	0	0	1	3	3	4	4	0	3	0	2	0	0	0	0	-1	0	0	0	0	0	0	0	-2	-1	0	-2	-1	-1	0	0	0
BePr-Variovorax_paradoxus	-2.33	-2	0	0	0	0	0	0	0	0	0	0	0	1	0	0	4	3.67	0.33	2.33	0.33	0	0	0	0	0	0.67	0	0.33	0	0	0	0	0	-1.33	-0.67	0	-0.67	0	0	0	0	0
BePr-Verminephrobacter_eiseniae	-2	-2	0	0	0	3	1	2	4	3	2	3	2	4	4	4	3	4	0	2	0	0	0	0	0	0	0	0	1	0	0	0	0	0	-2	-1	-2	-3	-2	0	0	0	0
Chla-Chlamydia_muridarum	0	-2	-1	0	0	0	0	0	0	0	0	0	0	0	0	0	4	4	2	4	2	0	0	0	0	0	0	0	0	0	0	0	0	0	0	0	0	0	0	0	0	0	0
Chla-Chlamydia_trachomatis	0	-2.33	-0.5	0	0	0	0	0	0	0	0	0	0	0	0	0	4	4	0.83	4	2	0	0	0	0	0	0.17	0	0	0	0	0	0	0	0	0	0.67	1.83	0.83	0	0	0	0
Chla-Chlamydophila_abortus	0	-1	0	0	0	0	0	0	0	0	0	0	0	0	0	0	4	4	1	3	1	0	0	0	0	0	0	0	0	0	0	0	0	0	0	0	1	2	0	0	1	0	0
Chla-Chlamydophila_caviae	0	-3	0	0	0	0	0	0	0	0	0	0	0	0	0	0	4	4	1	4	1	0	0	0	0	0	0	0	0	0	0	1	0	0	0	0	0	2	1	1	0	0	0
Chla-Chlamydophila_felis	-1	-4	-1	0	0	0	0	0	0	0	0	0	0	0	0	0	4	4	1	4	1	0	0	0	0	0	0	0	0	0	0	0	0	0	0	0	0	1	1	1	0	0	0
Chla-Chlamydophila_pecorum	-1	-2	0	0	0	0	0	1	0	0	0	0	0	0	1	1	4	4	0	2	1	0	0	0	0	0	0	0	0	0	0	0	0	0	0	0	0	3	2	0	0	0	0
Chla-Chlamydophila_pneumoniae	-2	-2.5	-0.5	0	0	0	0	0	0	0	0	0	0	0	0	0	4	4	1.25	3.5	1.5	0	0	0	0	0	-0.75	0	0	0	0	0	0	0	0	0	0	0	0	0	0.5	0	0
Chla-Chlamydophila_psittaci	0	-3	-1	0	0	0	0	0	0	0	0	0	0	0	0	0	4	4	1	4	2	0	0	0	0	0	0	0	0	0	0	0	0	0	0	0	0	2	0	1	1	0	0
Chla-Parachlamydia_acanthamoebae	-1	-3	0	0	0	0	0	0	0	0	0	0	0	0	0	0	4	4	1	4	1	0	0	0	0	0	0	0	0	0	0	0	0	0	0	0	0	0	0	0	1	0	0
Chla-Protochlamydia_amoebophila	-3	-4	-3	0	0	0	0	0	0	0	0	1	1	0	0	0	4	4	1	4	2	0	0	0	0	0	0	0	0	0	0	0	0	0	0	0	0	0	0	0	0	1	1
Chla-Simkania_negevensis	0	-2	-1	0	0	0	0	0	0	0	0	1	0	0	0	0	4	4	1	4	3	0	0	0	0	0	0	0	1	0	0	0	0	0	0	0	0	0	0	0	1	1	1
Chla-Waddlia_chondrophila	0	-3	0	0	0	0	0	0	0	0	0	0	0	0	0	0	4	4	0	3	1	0	0	0	0	0	0	0	-1	0	0	0	0	0	0	0	0	0	0	0	1	0	0
Chlb-Chlorobaculum_parvum	0	-2	0	0	0	0	0	0	0	0	0	0	0	0	1	0	4	4	1	4	3	0	0	0	0	0	0	0	0	0	0	0	0	0	-1	0	0	-2	-1	0	0	0	0
Chlb-Chlorobium_chlorochromatii	-1	-3	0	0	0	0	2	0	0	0	0	0	0	0	0	2	4	4	2	4	3	0	0	0	0	0	1	0	0	0	0	0	0	0	-1	0	-1	-1	0	0	0	0	0
Chlb-Chlorobium_limicola	1	-1	0	0	0	0	4	0	1	0	1	1	4	4	3	4	4	4	2	4	2	0	0	0	0	0	0	0	0	0	0	0	0	0	-3	-1	0	0	0	0	0	0	0
Chlb-Chlorobium_luteolum	2	0	0	0	0	0	0	0	1	0	1	0	0	1	4	4	4	4	0	4	1	0	0	0	0	0	0	0	1	0	0	0	-1	0	-3	-1	0	0	0	0	0	0	0
Chlb-Chlorobium_phaeobacteroides	2.5	-1.5	0	0	0	0	3	2	0	0	1	2.5	3	3.5	3	4	4	4	1.5	4	2	0.5	0	0	0	0	1.5	0	2	1.5	1	0	0	0	-2	0	-0.5	-0.5	0	0	0.5	0.5	0
Chlb-Chlorobium_phaeovibrioides	2	-1	0	0	0	0	0	0	0	0	0	0	0	0	0	1	4	4	1	4	2	0	0	0	0	0	0	0	1	0	0	0	0	0	-1	0	0	0	0	0	0	0	0
Chlb-Chlorobium_tepidum	0	-2	0	0	0	0	0	0	0	0	0	0	0	0	0	1	4	4	1	4	2	0	0	0	0	0	0	0	0	0	0	0	0	0	0	-2	-2	-2	-2	-1	1	0	0
Chlb-Chloroherpeton_thalassium	-4	-3	-2	0	0	0	0	0	0	0	0	0	0	0	0	0	4	4	0	4	3	0	0	0	0	0	0	0	0	0	0	0	0	0	-1	0	0	0	0	0	1	0	0
Chlb-Pelodictyon_phaeoclathratiforme	1	-2	0	0	0	0	0	0	2	0	0	0	0	3	1	1	3	4	0	3	2	0	0	0	0	0	0	0	0	0	0	0	0	0	-3	0	-1	0	-1	0	0	0	0
Chlb-Prosthecochloris_aestuarii	1	-2	0	0	0	0	4	0	0	0	0	4	4	4	4	4	4	4	2	4	2	1	3	0	1	0	0	0	1	1	2	0	0	0	-1	0	-1	-3	-2	0	3	2	0
Chlf-Anaerolinea_thermophila	-3	-2	0	0	0	0	0	0	0	0	0	0	0	0	1	0	4	4	1	4	2	0	0	0	0	0	0	0	0	0	0	0	0	0	0	0	0	0	0	0	2	0	0
Chlf-Chloroflexus_aggregans	-1	-1	0	0	0	0	0	0	4	0	0	4	4	4	4	4	4	4	1	4	2	0	0	0	0	0	0	0	0	1	0	0	-1	0	-2	0	-2	-4	-3	-2	0	0	0
Chlf-Chloroflexus_aurantiacus	-2	-1	0	0	0	0	3	0	2	0	1	2	4	4	2	4	4	4	1	4	3	1	2	0	1	0	0	0	0	1	1	4	4	0	0	3	-3	-2	-3	-2	0	0	0
Chlf-Chloroflexus_sp	-2	-1	0	0	0	0	4	0	1	0	1	3	4	4	2	4	4	4	1	4	3	1	1	0	0	0	0	0	1	2	3	4	3	0	-2	0	-3	-3	-3	-2	0	0	0
Chlf-Dehalococcoides_ethenogenes	-4	-2	0	0	0	0	0	0	0	0	0	0	0	2	1	0	4	4	1	3	1	0	0	0	0	0	-1	0	-1	0	0	0	-1	0	-2	0	0	0	0	0	1	0	0
Chlf-Dehalococcoides_sp	-3.25	-1.75	-0.5	0	0	0	0	0	0	0	0.25	0	0	0	0.25	0.5	4	4	0.75	3	1.25	0	0	0	0	0	-0.25	0	0	0	0	0	-1	0	-0.25	0	0	0	0	0	0.25	0.25	0
Chlf-Dehalogenimonas_lykanthroporepellens	-2	-1	0	0	0	0	0	0	0	0	0	3	3	4	3	4	4	4	1	4	2	0	0	0	0	0	0	0	0	0	0	0	0	0	-1	0	-2	-4	-1	-1	0	1	0
Chlf-Herpetosiphon_aurantiacus	-2	-1	0	0	0	0	4	0	3	0	0	3	1	3	4	4	4	4	1	4	3	1	1	0	1	0	-1	0	0	0	0	0	4	1	-3	0	-2	-4	-2	0	1	0	0
Chlf-Roseiflexus_castenholzii	-1	-1	0	0	0	0	4	0	4	0	0	4	4	4	4	4	4	4	0	4	2	2	2	1	1	0	0	0	1	4	4	0	0	0	1	0	-2	0	-1	0	0	0	0
Chlf-Roseiflexus_sp	-1	-2	0	0	0	0	4	0	0	2	0	4	4	4	4	4	4	4	1	4	2	1	2	0	2	0	4	0	2	0	0	4	3	0	-1	0	-1	0	0	0	0	0	0
Chlf-Sphaerobacter_thermophilus	-4	-2	0	0	0	0	3.5	0	0	3	0	1	0	0	3.5	4	4	4	3.5	4	4	0	0	0	0	0	2.5	0	0	0	0	0	0.5	1	-2	-2.5	-1.5	-2	-1.5	-0.5	0	0	0
Chlf-Thermomicrobium_roseum	-3	-2	0	0	0	0	0	0	0	2	0	0	0	0	0	0	4	4	1	4	2	0	0	0	0	0	1	0	0	0	0	0	-2	0	-2	-2	-1	-2	-2	0	0	0	0
Chry-Desulfurispirillum_indicum	0	-1	0	0	0	0	1	0	1	0	0	0	0	0	3	0	4	4	2	4	2	1	2	0	0	0	0	0	0	0	0	0	0	0	-1	0	0	0	0	1	3	1	0
Cren-Acidianus_hospitalis	-4	-4	0	0	0	0	0	0	0	0	0	0	0	0	0	2	2	3	1	3	0	0	0	0	0	0	1	0	0	2	2	0	0	0	0	0	0	1	0	0	1	1	0
Cren-Acidilobus_saccharovorans	-3	-2	0	0	0	0	0	0	0	0	0	0	0	0	1	0	3	2	0	0	0	0	0	0	0	0	0	0	0	0	0	0	0	0	0	0	0	0	0	0	0	0	0
Cren-Aeropyrum_pernix	-4	-3	0	0	0	0	0	0	0	0	1	0	0	0	1	1	2	3	0	0	0	0	0	0	0	0	0	0	0	0	0	0	-1	0	-1	0	0	0	0	0	0	0	0
Cren-Caldivirga_maquilingensis	-4	-2	0	0	0	0	0	0	0	0	0	1	0	0	2	1	2	2	0	1	0	0	0	0	0	0	0	0	0	0	0	0	0	0	0	0	-2	-2	-2	-1	-1	0	0
Cren-Desulfurococcus_kamchatkensis	-3	-1	0	0	0	0	0	0	0	0	0	0	0	0	2	0	3	4	0	1	0	0	0	0	0	0	0	0	0	0	0	0	-1	0	0	0	0	0	0	0	0	0	0
Cren-Desulfurococcus_mucosus	-3	-1	0	0	0	0	0	0	1	0	0	0	0	0	0	0	2	2	0	1	0	0	0	0	0	0	0	0	0	0	0	0	-2	0	-1	0	0	0	0	0	-1	-1	0
Cren-Hyperthermus_butylicus	-3	-1	0	0	0	0	0	0	0	0	1	0	0	0	3	2	1	0	0	0	0	0	0	0	0	0	0	0	0	0	0	0	0	0	-2	0	0	0	0	0	0	0	0
Cren-Ignicoccus_hospitalis	-4	-3	-1	0	0	0	0	0	0	0	0	0	0	0	0	0	2	0	0	1	0	0	0	0	0	0	0	0	0	0	0	0	-2	0	0	0	0	0	0	0	0	0	0
Cren-Ignisphaera_aggregans	-3	-2	0	0	0	0	0	0	1	0	1	0	0	0	3	0	1	1	0	0	0	1	0	0	0	0	0	0	0	0	0	0	0	0	0	0	-1	0	0	0	0	0	0
Cren-Metallosphaera_cuprina	-4	0	0	0	0	0	0	0	1	0	1	0	0	0	1	1	2	1	0	1	0	0	0	0	0	0	0	0	0	0	0	0	0	0	0	0	0	0	0	0	0	0	0
Cren-Metallosphaera_sedula	-3	0	0	0	0	0	0	0	0	0	0	0	0	0	0	3	1	0	0	0	0	0	0	0	0	0	0	0	0	0	0	0	0	0	0	0	0	0	0	0	0	0	0
Cren-Pyrobaculum_aerophilum	-3	-1	0	0	0	0	0	0	0	0	0	0	0	0	0	0	2	1	0	0	0	0	0	0	0	0	0	0	0	0	0	0	0	0	-1	-1	0	0	0	0	0	0	0
Cren-Pyrobaculum_arsenaticum	-3	0	0	0	0	0	0	0	0	0	0	1	0	0	0	1	2	1	0	1	0	0	0	0	0	0	0	0	0	0	0	0	0	0	-3	-1	0	0	0	0	0	2	0
Cren-Pyrobaculum_calidifontis	-3	-1	0	0	0	0	0	0	0	0	0	0	0	0	0	0	1	1	0	0	0	0	0	0	0	0	0	0	0	0	0	0	0	0	-1	-1	0	1	1	0	0	0	0
Cren-Pyrobaculum_islandicum	-3	-1	0	0	0	0	0	0	0	0	0	1	0	0	3	2	4	4	0	2	0	0	0	0	0	0	0	0	2	2	2	0	1	0	-2	0	0	0	0	0	0	0	0
Cren-Staphylothermus_hellenicus	-4	-2	-1	0	0	0	0	0	0	0	0	0	0	0	3	0	2	3	0	0	0	0	0	0	0	0	0	0	1	1	0	0	0	0	0	0	0	1	1	1	0	0	0
Cren-Staphylothermus_marinus	-4	-2	0	0	0	0	0	0	1	1	0	0	0	0	3	2	2	1	0	1	0	0	0	0	0	0	0	0	1	0	1	0	0	0	0	0	0	0	0	0	0	0	0
Cren-Sulfolobus_acidocaldarius	-4	-2	0	0	0	0	0	0	0	0	0	0	0	0	0	1	2	0	0	1	0	0	0	0	0	0	0	0	0	0	0	0	0	0	0	0	0	2	0	0	2	2	0
Cren-Sulfolobus_islandicus	-4	-2	0	0	0	0	0	0	0.57	0.14	0	0	0	0	0.71	2.86	2.71	3	0	1.57	0	0	0	0	0	0	1.29	0	2.14	1.86	1.43	0	0	0	-0.14	0	0	-0.29	0	0	0.14	0.29	0.43
Cren-Sulfolobus_solfataricus	-4	-2	0	0	0	0	0	0	0	0	0	0	0	0	0	0	1	1	0	1	0	0	0	0	0	0	1	0	1	0	0	0	0	0	0	0	0	0	0	0	1	1	1
Cren-Sulfolobus_tokodaii	-4	-3	0	0	0	0	0	0	0	0	0	0	0	0	0	2	1	2	0	1	0	0	0	0	0	0	0	0	0	0	0	0	0	0	0	0	0	0	0	0	2	2	1
Cren-Thermofilum_pendens	-3	0	0	0	0	0	0	0	0	0	0	1	0	0	1	4	3	3	0	0	0	1	0	0	0	0	3	0	2	0	0	1	0	0	4	4	2	4	4	3	0	0	0
Cren-Thermoproteus_neutrophilus	-3	-2	0	0	0	0	0	0	0	0	0	1	0	0	0	3	4	3	0	0	0	0	0	0	0	0	0	0	0	0	0	0	0	0	-2	-1	1	2	0	0	0	0	0
Cren-Thermoproteus_uzoniensis	-3	-2	0	0	0	0	0	0	0	0	0	0	0	0	0	1	3	0	0	0	0	0	0	0	0	0	0	0	0	0	0	0	-2	0	-3	-2	0	0	0	0	0	0	0
Cren-Thermosphaera_aggregans	-4	-3	-1	0	0	0	0	0	0	0	0	0	0	0	0	1	0	0	0	0	0	0	0	0	0	0	0	0	0	0	0	0	0	0	0	0	0	0	0	0	0	0	0
Cren-Vulcanisaeta_distributa	-4	-2	-1	0	0	0	0	0	1	0	1	1	0	0	2	2	4	3	0	1	0	1	0	0	0	0	0	0	1	1	0	0	0	0	0	0	0	-1	0	0	0	0	0
Cren-Vulcanisaeta_moutnovskia	-4	-2	0	0	0	0	0	0	0	0	0	0	0	0	1	1	2	2	0	1	0	0	0	0	0	0	0	0	0	0	0	0	0	0	-1	0	-2	-2	-1	0	0	0	0
Cyan-Acaryochloris_marina	-1	-2	0	0	0	0	0	0	0	0	0	0	0	0	0	1	3	4	0	4	1	0	0	0	0	0	-1	0	0	0	0	0	0	0	0	0	-1	-3	0	0	1	1	1
Cyan-Anabaena_variabilis	-3	-2	-1	0	0	0	4	4	1	0	0	4	4	4	4	4	4	4	3	4	4	1	1	0	1	0	0	0	3	3	2	4	4	4	0	0	0	0	0	0	3	2	0
Cyan-Cyanobacterium_UCYN	-4	-3	-1	0	0	0	0	0	0	0	0	-1	0	1	0	0	4	4	4	4	4	0	0	0	0	0	-1	0	0	0	0	0	0	0	0	0	0	-1	0	0	1	0	0
Cyan-Cyanothece_sp	-2.33	-2.5	-0.33	0	0	0	3.33	0.5	0.33	0.83	1.5	1.33	2.17	2.5	4	3.67	3	3.33	0.67	3	0.83	0.33	0	0	0.17	0	-0.17	0.5	1	1.33	1.67	1.33	1.83	0.67	-0.17	0	-1.17	-3.5	-1.33	0	1.83	1.17	1.17
Cyan-Gloeobacter_violaceus	-3	-1	0	0	0	0	0	0	0	0	0	0	0	0	1	1	4	4	1	2	1	0	0	0	0	0	-1	0	0	0	0	0	0	0	-2	-2	-1	-3	0	0	1	0	0
Cyan-Microcystis_aeruginosa	-3	-3	-1	0	0	0	4	4	0	0	3	4	4	4	4	4	4	4	1	4	2	4	4	2	3	2	-1	0	2	3	3	4	4	4	0	0	-2	-3	-1	0	4	4	2
Cyan-Nostoc_azollae	-4	-1	0	0	0	0	4	3	3	3	3	4	4	4	4	4	4	4	3	4	4	3	3	1	2	0	2	0	4	4	4	2	3	3	0	0	-1	-4	-1	0	3	3	2
Cyan-Nostoc_punctiforme	-4	-2	-1	0	0	0	4	0	1	2	0	4	4	4	4	4	4	4	3	4	4	2	0	0	1	0	0	0	4	4	4	4	4	2	-2	0	-1	0	0	-1	2	3	2
Cyan-Nostoc_sp	-3	-3	-1	0	0	0	4	1	0	1	0	4	4	3	4	4	4	4	2	4	3	0	2	0	1	0	0	0	2	1	0	1	4	2	-1	0	0	-2	-1	0	3	2	1
Cyan-Prochlorococcus_marinus	-1.58	-2.08	-0.58	0	0	0.08	0	0	0	0	0.42	0	0	0.08	0.08	0.17	2.58	3	0.33	1.58	0.42	0	-0.08	0	0	0	-0.67	0	-0.25	0	0	0	0	0	-0.33	0	0	-0.33	0	0	0.33	0.17	0
Cyan-Synechococcus_elongatus	-2	-1	0	0	0	0	0	0	0	0	0	0	0	0	0	1	3.5	4	0	2	0	0	0	0	0	0	-1	0	-0.5	0	0	0	0	0	-3	-1	-2	-4	-2.5	-0.5	0	0	0
Cyan-Synechococcus_sp	-1.78	-1.44	0	0	0	0	0	0	0.33	0.33	0.78	0.11	0	0.11	1.44	1.44	3.33	3.11	0.11	1.56	0.11	0	0	0	0	0	-0.33	0	-0.11	0	0	0.11	-0.33	0	-1.67	-0.33	-0.89	-2.33	-0.89	0	0.11	0.22	0.33
Cyan-Synechocystis_sp	-3	-3	0	0	0	0	0	0	0	2	0	0	0	0	3	2	0	0	0	0	0	0	0	0	0	0	0	0	0	0	0	0	0	0	-1	0	0	-3	-2	0	3	3	0
Cyan-Thermosynechococcus_elongatus	-3	-2	0	0	0	0	0	0	0	2	2	0	0	0	4	3	3	0	0	0	0	1	0	0	0	0	0	0	-1	0	0	0	-1	0	-1	0	0	-4	-1	0	0	0	0
Cyan-Trichodesmium_erythraeum	4	-1	0	0	0	0	4	3	2	2	3	3	2	4	4	4	2	4	1	4	2	2	1	0	2	0	0	0	2	2	2	0	3	0	0	0	0	-3	0	0	2	2	1
DePr-Anaeromyxobacter_dehalogenans	-3	-1	0	0	0	0	0	0	0	0	0	0	0	0.5	1	1	4	4	0.5	3.5	1	0.5	0	0	0	0	0	0	0	0	0	0	0	0	0	0	0	0	0	0	0	0	0
DePr-Anaeromyxobacter_sp	-3.5	-1.5	0	0	0	2	0.5	0	0.5	0	0	0	1.5	2	1	2	4	3.5	0.5	3.5	1.5	0.5	0	0	0.5	0	0	0	0	0	0	0.5	-0.5	0	-0.5	0	0	1	0	0	0	0	0
DePr-Bdellovibrio_bacteriovorus	-2	-2	0	0	0	0	0	0	0	0	0	0	0	0	0	0	4	4	0	4	2	0	0	0	0	0	-1	0	0	0	0	0	0	0	0	0	0	0	0	0	0	1	0
DePr-Desulfarculus_baarsii	-2	-2	-1	0	0	2	0	0	0	0	0	0	0	1	1	2	4	4	1	4	2	0	0	0	0	0	0	0	0	0	1	0	-1	0	0	0	-1	-3	-2	0	0	0	0
DePr-Desulfatibacillum_alkenivorans	-1	-2	-1	0	0	0	0	0	0	0	0	0	0	0	1	1	4	4	1	4	2	0	0	0	0	0	0	0	0	0	0	0	0	0	-1	0	0	0	0	0	0	1	0
DePr-Desulfobacca_acetoxidans	0	0	0	0	0	0	4	0	0	0	0	2	3	0	4	4	4	4	0	3	0	0	0	0	0	0	1	0	0	0	0	0	0	0	-2	0	0	-3	0	0	0	0	1
DePr-Desulfobacterium_autotrophicum	0	-2	-1	0	0	0	0	0	0	0	0	0	0	1	1	1	4	4	1	3	1	0	0	0	0	0	0	0	0	0	0	0	0	0	-1	0	-1	-1	-1	0	0	0	0
DePr-Desulfobulbus_propionicus	0	-1	0	0	0	0	0	0	0	0	1	0	0	0	0	2	4	4	1	4	2	0	0	0	0	0	3	0	1	0	0	0	-1	0	-2	0	0	-3	-1	0	2	0	0
DePr-Desulfococcus_oleovorans	-1	-2	0	0	0	4	0	0	2	0	0	4	0	2	4	4	4	4	2	4	3	4	1	0	0	0	0	0	0	0	0	0	0	0	-2	-1	-1	-1	-1	0	0	0	1
DePr-Desulfohalobium_retbaense	-1	-1	0	0	0	0	0	2	0	0	0	2	1	2	2	3	4	4	2	4	4	0	0	0	0	0	0	2	0	0	0	0	-1	0	-3	-1	0	0	0	0	2	1	0
DePr-Desulfomicrobium_baculatum	0	-2	0	0	0	0	0	0	0	0	1	3	4	3	3	4	4	4	2	4	3	0	0	0	0	0	0	0	0	0	0	0	-1	0	0	0	0	1	0	0	1	1	0
DePr-Desulfotalea_psychrophila	2	-1	0	0	0	0	3	0	0	0	0	1	3	2	1	2	4	4	1	4	3	0	0	0	0	0	0	0	1	0	0	0	0	0	-1	0	-1	0	0	0	2	0	0
DePr-Desulfovibrio_aespoeensis	-1	-1	0	0	0	0	0	0	1	0	1	0	0	2	2	1	4	4	2	4	2	0	0	0	0	0	0	0	0	0	0	0	-1	0	-1	0	0	0	0	0	0	0	0
DePr-Desulfovibrio_desulfuricans	-0.5	-2	0	0	0	0	0	0	0	0	0	0	0	0	1.5	1	4	4	3	4	3.5	0.5	0.5	0	0	0	0	0	0.5	0	0	0	0	0	-3	-1.5	0	0	0	0	1	0.5	0
DePr-Desulfovibrio_magneticus	-3	-3	0	0	0	0	2	0	0	0	0	0	1	1	2	2	4	4	2	4	4	0	0	0	0	0	0	0	0	0	0	0	0	0	-3	-3	-2	-2	-2	0	4	3	0
DePr-Desulfovibrio_salexigens	-2	-3	-1	0	0	0	0	0	0	0	0	0	0	0	1	1	4	4	4	4	4	0	0	0	0	0	0	0	0	0	0	0	0	0	0	0	0	1	0	0	1	0	0
DePr-Desulfovibrio_vulgaris	-1	-1.33	0	0	0	0	0	0.33	1.33	2.67	2	1	1.33	1.33	3	3.33	4	4	2	4	3.33	0.67	0.33	0	0.33	0	1.33	0	1.33	1.33	0.67	1.33	0	0	-2	-1.67	-0.67	-0.33	0	0	0	0	0
DePr-Desulfurivibrio_alkaliphilus	0	-1	0	0	0	0	0	0	0	0	0	0	0	0	1	2	4	4	1	4	3	0	0	0	0	0	0	0	0	0	0	0	0	0	-3	-1	-2	-4	-1	-1	0	0	0
DePr-Geobacter_bemidjiensis	-1	-2	0	0	0	2	4	0	3	1	0	1	3	3	4	4	4	4	3	4	4	1	1	0	0	0	2	0	1	1	0	3	3	0	-2	0	0	-1	0	0	0	0	0
DePr-Geobacter_lovleyi	0	-1	0	0	0	0	0	0	0	1	0	0	0	0	2	2	4	4	1	4	3	0	0	0	0	0	0	0	0	0	0	0	0	0	-2	0	-1	-1	0	0	0	0	0
DePr-Geobacter_metallireducens	0	-1	0	0	0	0	0	0	0	0	0	0	0	0	0	0	4	4	1	4	2	0	0	0	0	0	0	0	0	0	0	0	0	0	-2	0	-1	-1	0	0	0	0	0
DePr-Geobacter_sp	-1.33	-2	0	0	0	1.67	4	0	1.67	0.33	1	2.33	3.33	3.67	3.33	3.67	4	4	2	4	2.67	1	0.67	0	0.33	0	0.67	0	1	0.67	0.33	2	2.33	0.67	-1	-0.33	0	-1.67	-0.67	0	0	0	0
DePr-Geobacter_sulfurreducens	-2	-2	0	0	0	0	0	0	0	0	0	0	0	0	0	1	4	4	1	4	1	0	0	0	0	0	0	0	0	0	0	0	0	0	-2	-1	0	0	0	0	0	0	0
DePr-Geobacter_uraniireducens	-2	-2	0	0	0	0	4	0	0	1	0	3	4	4	4	4	4	4	3	4	3	1	0	0	0	0	0	0	0	0	0	0	1	0	-2	0	0	-1	-1	0	1	1	0
DePr-Haliangium_ochraceum	0	-1	0	0	0	0	0	0	0	0	0	0	3	4	1	4	2	2	0	2	0	0	0	0	0	0	0	0	0	0	0	1	0	0	0	0	-1	0	0	0	0	0	0
DePr-Hippea_maritima	-4	-3	-1	0	0	0	0	0	0	0	0	0	0	0	1	0	3	4	0	1	0	0	0	0	0	0	0	1	0	2	1	0	0	0	0	0	0	0	0	0	2	2	1
DePr-Lawsonia_intracellularis	-1	0	2	2	2	4	2	2	3	1	0	1	1	2	3	3	4	4	2	4	3	1	2	0	1	0	1	2	1	1	0	0	0	0	0	0	0	-1	0	0	-1	0	0
DePr-Myxococcus_fulvus	-3	-1	0	0	0	0	0	0	0	0	0	0	0	0	0	0	4	4	0	4	1	0	0	0	0	0	0	0	0	0	0	0	-1	0	0	0	0	0	0	0	0	0	0
DePr-Myxococcus_xanthus	-3	-1	0	1	0	1	0	0	0	0	0	0	1	3	1	2	3	4	0	3	1	0	0	0	0	0	0	0	0	0	0	0	-1	0	0	0	0	0	0	0	0	0	0
DePr-Pelobacter_carbinolicus	-2	-2	0	0	0	0	4	0	0	0	0	1	4	3	3	2	4	4	2	4	3	0	1	0	0	0	0	0	0	0	0	0	-1	0	-3	-1	0	-2	0	0	1	1	0
DePr-Pelobacter_propionicus	0	-1	0	0	0	0	3	0	1	0	0	1	2	2	2	3	4	4	1	4	3	0	0	0	0	0	2	0	1	0	0	0	0	0	0	0	-1	0	-2	0	0	0	0
DePr-Sorangium_cellulosum	-1	-1	0	0	0	0	2	1	3	4	2	3	4	4	4	4	2	4	0	3	2	0	2	0	0	0	1	0	1	1	0	0	0	0	0	0	-1	-1	0	0	1	0	0
DePr-Stigmatella_aurantiaca	-2	-1	0	0	0	0	0	0	0	0	0	0	0	0	0	0	1	4	0	2	0	0	0	0	0	0	0	0	0	0	0	0	-1	0	0	0	0	0	0	0	0	0	0
DePr-Syntrophobacter_fumaroxidans	-1	-1	0	0	0	0	1	0	0	0	0	0	0	1	0	2	4	4	2	4	1	0	0	0	0	0	0	0	0	0	0	0	0	0	-2	-1	0	0	0	0	0	0	0
DePr-Syntrophus_aciditrophicus	-3	-2	0	0	0	0	0	0	0	0	0	0	0	0	2	1	3	4	1	3	1	0	0	0	0	0	0	0	0	0	0	0	0	0	-1	0	0	-1	0	0	0	0	0
Defe-Calditerrivibrio_nitroreducens	-1	-3	-1	0	0	0	4	1	0	0	0	2	4	4	3	1	4	4	0	2	0	0	0	0	0	0	0	0	0	0	0	0	0	0	0	0	0	-1	0	0	0	1	0
Defe-Deferribacter_desulfuricans	-2	-3	-1	0	0	0	0	0	0	0	0	0	0	0	1	0	4	4	1	3	0	0	0	0	0	0	0	0	0	0	0	0	0	0	0	0	0	-1	0	0	1	0	1
Defe-Denitrovibrio_acetiphilus	0	-1	0	0	0	0	0	0	0	0	0	0	0	0	0	0	3	4	0	2	0	0	0	0	0	0	0	0	0	0	0	0	0	0	0	0	0	0	1	1	1	1	1
Defe-Flexistipes_sinusarabici	-3	-3	-1	0	0	4	4	3	2	0	0	4	4	4	4	4	4	4	1	4	1	1	1	0	0	0	0	0	1	1	3	1	0	0	0	0	0	0	0	0	1	2	1
Dein-Deinococcus_deserti	-3	-1	0	0	0	0	0	0	0	0	0	0	0	0	0	0	4	4	3	4	4	0	0	0	0	0	0	0	0	0	0	0	-1	0	0	-1	0	0	0	0	0	0	0
Dein-Deinococcus_geothermalis	-3	-2	0	0	0	0	0	0	0	0	4	0	0	0	3	4	2	4	0	3	1	0	0	0	0	0	0	0	0	0	0	0	0	0	0	-1	0	-1	0	0	0	0	0
Dein-Deinococcus_maricopensis	-4	0	0	0	0	0	0	0	0	0	0	0	0	0	0	0	4	4	4	4	4	-1	-2	0	0	0	0	0	0	0	0	-1	0	0	4	1	0	2	3	0	0	2	0
Dein-Deinococcus_proteolyticus	-2	-2	0	0	0	0	0	0	0	1	1	0	0	0	3	4	4	4	1	4	2	0	0	0	0	0	0	0	1	0	0	0	0	0	-4	-2	-1	-1	0	0	0	0	0
Dein-Deinococcus_radiodurans	-3	-2	0	0	0	0	0	0	0	0	0	0	0	0	0	0	3	4	0	4	1	1	0	0	0	0	0	0	0	0	0	0	0	2	-4	-1	-2	-2	-1	0	2	1	0
Dein-Marinithermus_hydrothermalis	-3	-2	0	0	0	0	0	0	0	0	0	0	0	0	0	0	4	4	1	4	2	0	0	0	0	0	0	0	0	0	0	0	-1	0	1	0	0	4	0	0	0	0	0
Dein-Meiothermus_ruber	-3	-2	0	0	0	0	0	0	0	0	0	0	0	0	0	0	4	4	0	4	1	0	0	0	0	0	0	0	0	0	0	0	0	0	-2	-1	0	0	-2	0	0	0	0
Dein-Meiothermus_silvanus	-3	-2	0	0	0	0	0	0	0	0	0	0	0	1	0	3	4	4	1	3	1	0	2	0	0	0	-1	0	0	0	0	0	0	0	-2	-1	0	0	0	0	0	0	0
Dein-Oceanithermus_profundus	-3	-2	0	0	0	0	0	0	0	0	0	0	0	0	2	3	4	4	2	4	2	0	0	0	0	0	0	0	0	0	0	1	0	0	0	0	0	0	0	0	0	0	0
Dein-Thermus_scotoductus	-4	-3	-1	0	0	0	0	0	1	0	1	0	0	0	2	2	4	4	1	3	0	0	0	0	0	0	0	0	0	0	0	0	-2	-1	0	0	0	0	0	0	0	0	0
Dein-Thermus_thermophilus	-4	-3.5	-1.5	0	0	0	0	0	0	0	0	0	0	0	0.5	0	4	4	1	3	1	0	0	0	0	0	-0.5	0	0	0	0	0	-2	-1	0	0	0	0.5	0	0	0	0	0
Dein-Truepera_radiovictrix	-2	-1	0	0	0	0	0	0	0	1	0	0	0	0	4	4	4	4	1	4	1	0	0	0	0	0	0	0	0	0	0	0	0	0	0	0	0	0	0	0	0	0	0
Dict-Dictyoglomus_thermophilum	-4	-4	-1	0	0	0	0	0	1	0	0	0	0	0	1	0	4	4	0	3	1	0	0	0	0	0	0	0	0	0	0	0	0	0	0	0	0	0	0	0	0	0	0
Dict-Dictyoglomus_turgidum	-4	-4	-1	0	0	0	0	0	0	0	0	0	0	0	0	0	4	4	1	3	1	0	0	0	0	0	0	1	1	0	0	0	-1	0	0	0	0	0	0	0	0	0	0
Elus-Elusimicrobium_minutum	-4	-3	-3	0	0	0	0	0	0	0	0	0	0	0	1	0	4	4	4	4	4	0	0	0	0	0	0	0	0	0	0	0	0	0	0	0	0	0	0	0	1	0	0
Elus-Uncultured_Termite_group_1_bacterium_phylotype_Rs_D17	-3	-1	0	2	3	2	2	1	2	1	1	0	0	0	1	0	2	3	0	2	0	1	1	0	0	0	4	0	2	2	0	4	4	3	-2	0	0	3	0	0	1	1	0
EpPr-Arcobacter_butzleri	-4	-3	-3	0	0	0	0	0	0	0	0	0	0	0	0	0	4	4	1	3	1	0	0	0	0	0	0	0	0	0	0	0	0	0	0	0	0	0	0	0	3	2	2
EpPr-Arcobacter_nitrofigilis	-3	-3	-2	0	0	0	0	0	0	0	0	0	0	0	0	0	4	4	1	3	2	0	0	0	0	0	0	0	0	0	0	0	0	0	0	0	0	0	0	0	3	1	1
EpPr-Campylobacter_concisus	-4	-3	-2	0	0	0	0	0	0	0	0	1	4	0	2	2	4	4	1	3	1	0	1	0	0	0	-2	0	0	0	0	0	0	0	-3	0	0	-2	0	0	4	4	4
EpPr-Campylobacter_curvus	-4	-4	-1	0	0	0	0	0	0	0	0	0	0	0	3	2	4	4	0	3	0	0	0	0	0	0	-2	0	0	0	0	0	0	0	-4	-2	-1	-3	-1	-1	4	4	3
EpPr-Campylobacter_fetus	-4	-3	-2	0	0	0	0	0	0	0	0	1	1	0	3	1	4	4	1	3	1	0	0	0	0	0	-1	0	0	0	0	0	0	0	-1	0	-1	-1	0	0	4	4	3
EpPr-Campylobacter_hominis	-4	-4	-3	0	0	0	0	0	0	0	0	3	1	0	0	1	4	4	2	4	3	0	1	0	0	0	-2	0	0	0	0	0	0	0	-1	0	0	-1	0	0	3	3	4
EpPr-Campylobacter_jejuni	-4	-3.5	-2.67	0	0	0	0	0	0	0	0.67	0.5	0.33	0	0.5	0.67	3.83	4	0.33	2.5	0.83	0.17	0	0	0	0	-1.67	0	-0.33	0	0	0	0.17	0	-0.33	0	0	-0.67	-0.17	0	3	3.5	2
EpPr-Campylobacter_lari	-4	-3	-2	0	0	0	0	0	0	0	0	0	1	0	0	0	4	4	1	3	1	0	0	0	0	0	-1	0	0	0	0	0	0	0	0	0	0	0	0	0	3	3	2
EpPr-Helicobacter_acinonychis	-4	-3	-1	0	0	0	0	0	0	2	2	0	0	1	4	2	4	2	0	1	0	0	0	0	0	0	-2	0	0	0	0	0	0	0	-1	0	0	-1	0	0	3	3	1
EpPr-Helicobacter_bizzozeronii	-3	0	0	0	1	1	0	0	2	1	0	0	1	1	1	1	3	1	0	0	0	0	0	0	0	0	0	0	0	0	0	0	0	0	1	0	0	0	0	0	2	3	1
EpPr-Helicobacter_felis	-3	0	0	1	0	1	0	2	2	1	0	0	3	3	1	1	1	0	0	0	0	1	0	0	0	0	0	0	0	0	0	1	1	1	4	1	0	1	0	0	2	1	1
EpPr-Helicobacter_hepaticus	-3	0	1	0	0	0	0	0	0	0	0	0	0	0	0	0	2	4	0	2	0	0	0	0	0	0	0	0	0	0	0	0	0	0	0	0	0	0	0	0	3	2	2
EpPr-Helicobacter_mustelae	-3	-3	-2	0	0	0	0	0	1	2	0	0	1	1	4	4	1	3	0	1	0	0	1	0	0	0	0	0	0	0	0	0	0	0	0	0	0	1	0	0	4	4	4
EpPr-Helicobacter_pylori	-4	-2.4	-0.1	0.2	0	0	0.1	0.7	0.5	0.4	1.1	0.3	0.9	1.6	3.4	2	2	1.5	0	0.8	0	0	0	0	0	0	-0.6	0	-0.1	0	0	0	0	0	-0.2	0	0	-1.1	-0.2	0	2.7	2.3	2.5
EpPr-Nautilia_profundicola	-3	-3	-2	0	0	0	1	0	0	0	0	1	0	1	3	1	1	2	0	1	0	0	0	0	0	0	1	0	0	0	1	0	0	0	0	0	0	0	0	0	4	3	3
EpPr-Nitratifractor_salsuginis	-2	-2	0	0	0	0	4	1	0	0	0	3	2	3	4	4	4	4	0	2	0	2	0	0	0	0	0	0	0	0	0	0	0	0	0	0	0	-1	0	0	1	2	1
EpPr-Nitratiruptor_sp	-2	-2	-1	0	0	0	0	0	0	0	0	0	0	0	0	1	4	3	0	1	0	0	0	0	0	0	0	0	0	0	0	0	0	0	0	0	0	0	0	0	1	1	0
EpPr-Sulfuricurvum_kujiense	-1	-2	-1	0	0	0	0	0	0	0	0	0	0	0	1	0	4	3	0	1	0	0	0	0	0	0	0	0	0	0	0	0	0	0	-1	0	0	0	0	0	1	2	1
EpPr-Sulfurimonas_autotrophica	-2	-3	0	0	0	0	0	0	0	0	0	0	0	0	0	0	4	3	1	2	0	-1	0	0	0	0	0	0	0	0	0	0	0	0	0	0	-1	0	0	0	3	2	1
EpPr-Sulfurimonas_denitrificans	-1	-3	-1	0	0	0	0	1	0	0	0	0	0	0	0	0	3	4	0	3	1	0	-1	0	0	0	0	0	0	0	0	0	0	0	-1	0	-1	0	0	0	2	1	2
EpPr-Sulfurospirillum_deleyianum	-2	-3	0	0	0	0	0	0	0	0	0	0	0	0	0	2	4	4	1	3	1	0	0	0	0	0	0	0	2	0	0	0	0	0	0	0	0	0	0	0	2	2	2
EpPr-Sulfurovum_sp	-2	-2	0	0	0	0	1	0	1	0	0	0	0	0	2	2	4	4	0	3	0	0	0	0	0	0	1	0	1	0	0	0	0	0	0	0	-1	0	0	0	3	2	1
EpPr-Wolinella_succinogenes	-3	-3	-1	0	0	0	0	0	0	0	1	0	0	0	1	1	3	3	0	1	0	0	0	0	0	0	0	0	0	0	0	0	0	0	0	0	0	0	0	0	2	1	1
Eury-Aciduliprofundum_boonei	-4	-3	-1	0	0	0	0	0	0	0	0	0	0	0	0	0	2	1	0	0	0	0	-1	0	0	0	0	0	0	0	0	0	-1	0	0	0	0	1	0	0	1	1	2
Eury-Archaeoglobus_fulgidus	-4	-3	-1	0	0	0	0	0	0	0	0	0	0	0	0	0	0	0	0	0	0	0	-1	0	0	0	0	0	-1	0	0	0	0	0	-1	0	0	-1	0	0	0	0	0
Eury-Archaeoglobus_profundus	-4	-2	-1	0	0	0	0	0	0	1	0	0	3	3	4	4	4	3	0	1	0	0	0	0	0	0	0	0	0	0	0	0	0	0	0	0	0	0	0	0	0	0	1
Eury-Archaeoglobus_veneficus	-4	-3	0	0	0	0	0	0	0	0	1	0	0	0	3	1	1	1	0	0	0	1	0	0	0	0	0	0	0	0	0	0	0	0	-2	0	0	0	0	0	2	3	1
Eury-Ferroglobus_placidus	-4	-4	-1	0	0	0	0	0	0	0	0	0	0	0	1	0	2	0	0	1	0	0	0	0	0	0	-1	0	0	0	0	0	0	0	-1	0	0	0	0	0	0	1	1
Eury-Halalkalicoccus_jeotgali	-3	0	0	0	0	0	0	0	0	0	0	0	0	0	0	0	4	4	0	1	0	0	0	0	0	0	0	0	0	0	0	-1	-2	0	-3	-1	-1	-2	0	0	0	0	0
Eury-Haloarcula_marismortui	-2	-1	0	0	0	0	0	0	0	0	0	0	0	0	0	1	4	4	0	3	0	0	0	0	0	0	0	0	0	0	0	0	0	0	-4	-2	-1	-4	-1	-1	2	0	0
Eury-Halobacterium_salinarum	-3	-2	0	0	0	0	0	0	0	0	0	0	0	0	0	0	2	0	0	0	0	0	0	0	0	0	0	0	0	0	0	0	-2	0	-3	-2	-1	-2	0	0	0	0	0
Eury-Halobacterium_sp	-3	-1	0	0	0	0	0	0	0	0	0	0	0	0	0	0	1	1	0	0	0	0	0	0	0	0	0	0	0	0	0	0	-2	0	-3	-2	-1	-2	-1	0	0	0	0
Eury-Haloferax_volcanii	-3	-1	0	0	0	2	1	0	2	2	0	1	0	1	4	4	4	3	0	2	0	1	0	0	0	0	0	0	0	0	0	0	0	0	-4	-2	-1	-3	-1	0	2	0	0
Eury-Halogeometricum_borinquense	-2	0	0	0	0	0	0	0	0	1	1	0	1	2	0	4	4	3	0	2	0	0	0	0	0	0	0	0	0	0	0	0	0	0	-3	0	-2	-2	-1	0	0	1	0
Eury-Halomicrobium_mukohataei	-2	0	0	0	0	0	0	0	0	0	0	0	0	0	1	1	4	4	0	4	1	1	0	0	0	0	-1	0	0	0	0	0	-1	0	-4	-1	-1	-3	-2	0	1	0	0
Eury-Halopiger_xanaduensis	-2	-2	0	0	0	0	0	1	1	0	0	0	0	0	1	2	4	2	0	1	0	0	0	0	0	0	0	0	0	0	0	0	0	0	-4	-3	-1	-4	-2	-1	0	0	0
Eury-Haloquadratum_walsbyi	0	0	0	0	2	4	4	0	2	3	1	2	2	2	4	4	4	4	0	3	0	2	0	0	2	0	0	0	0	0	0	0	1	0	-1	0	0	-1	0	0	2	0	0
Eury-Halorhabdus_utahensis	-3	-1	0	0	0	0	0	0	0	0	0	0	0	0	0	2	4	4	0	3	0	0	0	0	0	0	0	0	0	0	0	-1	-1	0	-3	-1	-3	-1	-1	-1	0	0	0
Eury-Halorubrum_lacusprofundi	-2	-1	0	0	0	0	0	0	0	0	1	2	1	2	1	4	4	4	0	3	1	0	0	0	0	0	-1	0	0	0	0	0	0	0	-4	-2	-2	-3	-1	0	0	0	0
Eury-Haloterrigena_turkmenica	-2	-2	0	0	0	0	0	0	0	0	0	0	0	0	1	1	4	3	0	3	0	0	0	0	0	0	0	0	0	0	0	0	-1	0	-4	-2	-1	-3	-1	-1	1	0	0
Eury-Methanobacterium_sp	2	-2.5	-1.5	0	0	0	0	0.5	0.5	1.5	2	2	2	2	3	3	2	1	0.5	2.5	0	1.5	0.5	0	1.5	0	0	0	0	0	0	0	0	0	0	0	0	0	0	0.5	1	1.5	3
Eury-Methanobrevibacter_ruminantium	-4	-4	-4	0	0	0	0	3	3	3	1	3	4	4	4	4	4	4	1	4	3	3	2	0	2	3	0	0	1	1	1	0	0	0	0	0	0	0	0	0	2	2	4
Eury-Methanobrevibacter_smithii	-2	-4	-3	0	0	0	0	0	0	0	0	0	0	0	1	1	4	2	0	2	0	0	0	0	0	0	0	0	0	0	0	0	0	0	0	0	0	0	0	0	1	1	2
Eury-Methanocaldococcus_fervens	-4	-4	-3	0	0	0	0	0	1	0	0	3	0	0	4	1	4	3	1	3	0	2	0	0	0	0	0	0	0	0	0	0	-1	0	0	0	0	0	0	0	2	0	2
Eury-Methanocaldococcus_infernus	-4	-4	-2	0	0	0	0	0	0	0	0	0	1	0	2	3	2	2	0	1	0	2	0	0	0	0	0	0	0	0	0	0	0	0	0	0	0	0	0	0	0	0	0
Eury-Methanocaldococcus_jannaschii	-4	-3	-2	0	0	0	0	0	0	1	1	1	0	0	4	2	4	3	0	3	0	1	0	0	0	0	-1	0	0	0	0	0	0	0	0	0	0	0	1	0	1	0	0
Eury-Methanocaldococcus_sp	-4	-3	-2	0	0	0	0	0	2	0	0	1	0	0	4	2	4	3	1	2	0	0	0	0	0	0	0	0	0	0	0	0	0	0	0	0	0	0	0	0	1	1	1
Eury-Methanocaldococcus_vulcanius	-4	-4	-4	-1	0	0	0	0	3	4	4	4	3	2	4	4	3	0	0	1	0	4	4	2	3	1	-1	0	0	0	0	0	-1	0	0	0	0	0	0	2	2	1	1
Eury-Methanocella_paludicola	-2	-2	0	0	0	0	0	0	1	1	0	1	0	3	4	4	4	3	0	1	0	2	0	0	0	0	0	0	0	0	0	0	0	0	-2	0	0	0	0	0	1	0	1
Eury-Methanococcoides_burtonii	-2	-2	0	1	1	0	0	3	1	1	0	1	0	0	2	2	2	2	0	2	0	0	0	0	0	0	1	0	2	1	0	0	0	0	0	0	0	2	0	0	2	2	1
Eury-Methanococcus_aeolicus	-3	-4	-1	0	0	4	3	3	4	4	2	4	4	3	4	4	4	4	1	4	0	4	4	2	3	1	0	0	0	0	0	0	0	0	0	0	0	0	0	0	3	2	3
Eury-Methanococcus_maripaludis	-4	-4	-3.75	-0.5	0	0	0	0	0.5	0	0.25	0.25	0.5	0	2	0.25	2.5	1	1	1	0	0	0	0	0	0	-0.25	0	0	0	0	0	0	0	0	0	0	0.75	0	0	3	3.5	3.5
Eury-Methanococcus_vannielii	-4	-4	-3	0	2	1	1	1	1	3	0	2	2	3	4	4	3	3	1	2	0	1	1	0	0	0	0	0	0	0	0	0	0	0	0	0	0	0	0	0	3	3	3
Eury-Methanococcus_voltae	-4	-4	0	0	4	4	4	4	4	4	4	4	4	4	4	4	2	0	1	2	2	4	4	4	3	4	0	0	0	2	1	0	0	0	0	0	-1	-2	0	0	2	3	4
Eury-Methanocorpusculum_labreanum	1	0	0	1	0	1	0	1	0	2	0	0	0	0	4	3	4	4	1	3	0	0	0	0	0	0	4	0	1	0	0	1	0	0	-1	0	0	3	1	0	4	3	3
Eury-Methanoculleus_marisnigri	-1	-2	0	0	0	0	0	0	0	0	1	1	1	1	2	2	4	4	0	2	0	0	1	0	1	0	1	0	0	0	0	0	1	4	-2	-1	0	0	0	0	1	1	1
Eury-Methanohalobium_evestigatum	-4	-3	-2	0	0	0	0	0	1	0	0	1	0	0	2	1	4	4	1	3	0	0	0	0	0	0	0	0	0	0	0	0	0	0	0	0	0	0	-1	0	1	1	0
Eury-Methanohalophilus_mahii	-3	-2	0	0	0	0	0	0	0	0	0	0	0	1	0	0	3	3	0	1	0	0	0	0	0	0	0	0	0	0	0	0	0	0	0	0	0	1	2	1	0	1	0
Eury-Methanoplanus_petrolearius	0	-2	-1	0	0	0	0	0	0	0	0	0	0	0	0	0	4	4	0	3	0	0	1	0	0	0	2	0	0	0	0	0	3	0	-2	0	0	0	0	0	2	1	1
Eury-Methanopyrus_kandleri	-3	-2	-1	0	0	0	0	0	1	0	0	0	0	0	1	2	0	0	0	0	0	0	0	0	0	0	0	1	1	0	1	0	-1	0	0	0	0	0	0	0	0	0	0
Eury-Methanoregula_boonei	1	0	-1	0	0	0	0	0	0	0	0	0	0	0	1	2	2	1	0	1	0	0	0	0	0	0	1	0	0	0	0	0	-1	0	-2	0	0	1	0	0	3	3	2
Eury-Methanosaeta_concilii	0	-1	0	0	0	0	0	0	0	0	0	0	0	1	1	3	3	3	0	1	0	0	0	0	0	0	0	0	0	0	0	0	0	0	0	0	0	0	0	0	0	1	0
Eury-Methanosaeta_thermophila	-1	0	0	0	0	0	0	0	1	0	1	0	0	0	3	2	4	4	0	2	0	0	0	0	0	0	0	0	0	0	0	0	0	0	0	0	0	2	0	0	1	1	0
Eury-Methanosalsum_zhilinae	-1	-2	0	2	0	0	0	2	0	0	0	1	1	2	2	0	4	2	0	1	0	0	0	0	0	0	0	0	0	0	0	0	0	0	0	0	0	1	0	0	1	1	0
Eury-Methanosarcina_acetivorans	-4	-3	-1	0	0	0	0	0	2	2	4	4	4	4	4	4	4	4	1	2	0	3	2	0	3	0	0	1	4	2	2	0	0	0	0	0	1	3	1	1	3	3	3
Eury-Methanosarcina_barkeri	-4	-3	-1	0	0	0	1	2	0	3	4	4	4	4	4	4	4	4	0	4	1	2	2	0	3	1	0	0	2	3	3	0	0	0	0	0	2	3	2	2	2	3	4
Eury-Methanosarcina_mazei	-4	-4	-2	0	0	1	0	0	0	4	2	4	4	4	4	4	4	4	0	4	0	3	4	1	4	1	0	0	2	2	2	0	0	0	-1	0	0	3	1	2	3	3	3
Eury-Methanosphaera_stadtmanae	4	-2	-2	0	0	0	0	0	0	1	0	0	2	1	2	4	4	4	1	3	0	0	1	0	1	0	2	0	3	0	0	0	0	0	0	0	0	1	1	1	0	0	2
Eury-Methanosphaerula_palustris	0	0	0	0	0	0	0	0	0	0	0	0	0	0	1	3	3	2	0	1	0	0	0	0	0	0	1	0	0	0	0	0	0	0	-1	0	-1	0	0	0	1	1	0
Eury-Methanospirillum_hungatei	0	-1	0	0	0	0	0	0	1	0	0	0	0	0	1	1	0	1	0	1	0	0	0	0	0	0	0	0	0	0	0	0	0	0	0	0	0	2	1	0	1	2	2
Eury-Methanothermobacter_marburgensis	-3	-2	-1	0	0	0	0	0	0	0	0	0	0	0	1	4	2	1	0	1	0	0	0	0	0	0	0	0	0	0	0	0	-1	0	0	0	0	0	0	0	0	1	0
Eury-Methanothermobacter_thermautotrophicus	-2	-2	-1	0	0	0	0	0	0	1	0	0	0	0	0	4	3	2	0	1	0	0	0	0	0	0	0	0	0	0	0	0	0	0	0	0	0	0	0	0	1	0	0
Eury-Methanothermococcus_okinawensis	-4	-4	-3	-1	0	0	1	2	4	3	4	4	4	3	4	4	0	0	0	0	0	4	4	4	3	3	0	0	0	0	0	0	0	0	0	0	-1	-1	-1	0	1	1	1
Eury-Methanothermus_fervidus	-4	-3	-2	0	0	0	0	0	0	0	0	0	0	0	0	0	2	1	0	1	0	0	0	0	0	0	0	0	0	0	0	0	0	0	0	0	0	0	0	1	0	1	0
Eury-Methanotorris_igneus	-4	-4	-3	0	0	0	0	0	3	3	4	4	0	0	4	4	4	4	1	4	1	2	1	0	1	0	-2	0	0	0	0	0	0	0	0	0	0	0	2	1	2	1	2
Eury-Natrialba_magadii	-2	-1	0	0	1	4	4	4	4	4	1	4	4	4	4	4	3	3	0	1	0	2	2	0	1	0	0	0	0	1	1	1	0	1	-3	-1	-2	-4	-2	0	0	0	0
Eury-Natronomonas_pharaonis	-3	-1	0	0	0	0	0	0	0	0	2	0	0	0	0	1	4	4	0	2	0	0	0	0	0	0	0	0	0	0	0	0	-1	0	-4	-2	-1	-3	-2	0	0	0	0
Eury-Picrophilus_torridus	-4	-3	-1	0	0	0	0	0	0	0	0	-1	0	0	0	0	1	1	0	1	0	0	0	0	0	0	0	0	1	0	0	0	0	0	0	0	0	0	0	0	0	0	0
Eury-Pyrococcus_abyssi	-4	-2	0	0	0	0	0	0	0	0	0	0	0	0	0	0	2	2	0	1	0	-1	0	0	0	0	0	0	0	0	0	0	-2	0	0	0	0	0	0	0	0	0	0
Eury-Pyrococcus_furiosus	-4	-3	-1	0	0	0	0	0	0	0	0	0	0	0	0	0	2	1	0	0	0	0	0	0	0	0	0	0	0	0	0	0	0	0	0	0	0	0	0	0	1	0	0
Eury-Pyrococcus_horikoshii	-4	-3	-1	0	0	0	0	0	0	0	0	0	0	0	0	1	3	2	0	1	0	0	0	0	0	0	0	0	0	0	0	0	-2	0	0	0	0	0	0	0	1	0	0
Eury-Pyrococcus_sp	-4	-3	-1	0	0	0	0	0	0	0	0	0	0	0	0	0	3	2	0	1	0	0	0	0	0	0	0	0	0	0	0	0	-1	0	0	0	0	0	0	1	0	1	0
Eury-Pyrococcus_yayanosii	-4	-3	0	0	0	0	0	0	0	0	0	0	0	0	0	0	1	1	0	0	0	0	0	0	0	0	0	0	0	0	0	0	0	0	0	0	0	0	0	0	0	0	1
Eury-Thermococcus_barophilus	-4	-3	-1	0	0	0	0	0	0	0	0	0	0	0	0	0	3	1	0	1	0	0	0	0	0	0	0	0	0	0	0	0	-1	0	0	0	0	0	0	0	2	1	1
Eury-Thermococcus_gammatolerans	-4	-3	-1	0	0	0	0	0	0	0	0	0	0	0	0	1	2	2	0	0	0	0	0	0	0	0	0	0	0	0	0	0	-2	0	0	0	0	0	1	0	1	1	1
Eury-Thermococcus_kodakarensis	-4	-3	-1	0	0	0	0	0	0	1	0	0	0	0	1	0	4	4	0	2	0	0	0	0	0	0	1	0	0	0	0	0	0	0	0	0	0	0	0	0	0	2	2
Eury-Thermococcus_onnurineus	-4	-2	-1	0	0	0	0	0	0	0	0	0	0	0	0	0	3	2	0	2	0	0	0	0	0	0	0	0	0	0	0	0	0	0	0	0	0	0	0	0	1	2	0
Eury-Thermococcus_sibiricus	-4	-4	-2	0	0	0	0	0	0	0	0	0	0	0	0	0	0	0	0	0	0	0	0	0	0	0	0	0	0	0	0	0	0	0	0	0	0	0	0	0	1	1	3
Eury-Thermoplasma_acidophilum	-3	-2	0	0	0	0	0	0	0	0	0	0	0	0	0	0	1	0	0	0	0	0	0	0	0	0	0	0	0	0	0	0	0	0	-2	0	0	1	0	0	0	0	0
Eury-Thermoplasma_volcanium	-3	-1	0	0	0	0	0	0	0	0	0	0	0	0	0	0	2	0	0	0	0	0	0	0	0	0	0	0	0	0	0	0	0	0	-1	0	0	2	2	0	1	0	0
Eury-methanogenic_archaeon	-3	-2	0	0	0	0	0	0	4	4	0	3	4	4	4	4	4	4	0	3	0	1	0	0	0	0	0	0	0	0	0	1	0	0	-3	0	-1	-1	0	0	3	2	1
Fibr-Fibrobacter_succinogenes	0	-3	-2	0	0	0	2	0	0	0	0	0	0	0	4	4	4	4	1	4	1	0	0	0	0	0	0	0	-1	0	0	0	0	0	-2	0	0	1	1	0	3	3	4
Firm-Acetohalobium_arabaticum	-4	-3	-1	0	0	0	0	0	0	0	0	0	0	0	0	0	4	4	4	4	3	0	0	0	0	0	0	0	0	0	0	0	0	0	0	0	0	-2	-1	0	1	2	2
Firm-Acidaminococcus_fermentans	-2	-3	0	0	0	0	1	1	0	0	0	1	0	2	4	4	4	4	4	4	4	0	0	0	0	0	2	0	0	0	0	0	-1	0	-3	0	0	0	0	0	2	2	1
Firm-Aerococcus_urinae	-4	-2	0	0	0	0	0	0	0	0	0	0	0	0	0	1	4	4	2	4	3	0	0	0	0	0	0	0	0	0	0	0	0	0	-1	0	-1	-2	-1	0	2	1	2
Firm-Alicyclobacillus_acidocaldarius	-3	-2	0	0	0	0	0	0	0	0	0	0	0	0	0	0	4	4	1	4	1	0	0	0	0	0	0	0	0	0	0	-1	-2	0	1	0	0	1	0	0	0	0	0
Firm-Alkaliphilus_metalliredigens	-2	-2	0	0	0	0	0	1	0	2	3	0	2	2	3	3	4	4	4	4	4	0	0	0	0	0	0	0	0	0	0	0	0	0	0	0	0	0	0	0	2	1	3
Firm-Alkaliphilus_oremlandii	-3	-3	-1	0	0	0	0	0	0	0	0	0	0	0	0	1	4	4	4	4	4	0	0	0	0	0	0	0	0	0	0	0	0	0	0	0	0	0	0	0	2	1	1
Firm-Ammonifex_degensii	-4	-3	-1	0	0	0	0	0	1	0	0	0	0	0	1	3	4	4	1	3	1	0	0	0	0	0	1	0	1	0	0	0	-2	0	0	0	0	0	0	1	1	0	0
Firm-Anaerococcus_prevotii	-3	-1	0	0	0	0	0	0	0	0	3	0	0	0	1	0	4	4	1	3	1	0	0	0	0	0	0	0	0	0	0	0	0	0	0	0	0	0	1	0	1	0	1
Firm-Anoxybacillus_flavithermus	-3	-3	-1	0	0	0	0	0	0	0	0	0	0	0	1	1	4	4	2	4	2	0	0	0	0	0	3	0	3	1	2	0	0	0	-1	0	2	4	3	2	0	1	1
Firm-Bacillus_amyloliquefaciens	-2.5	-3	-2	0	0	0	0	0	0	0	0	0	0	0	0	0	4	4	3	4	3	-0.5	0	0	0	0	1	0	0	0	0	0	-1	0	-1	0	0	2.5	0	0	1	1.5	1
Firm-Bacillus_anthracis	-3.67	-3.17	-1.5	0	0	0.17	0	0	0	0	0	0	1	0.67	0	0.83	4	4	4	4	4	0	0	0	0	0	3.33	0	0.5	0	0	0	-0.17	0	0	0	2	3.33	2	1	1.83	1.33	1.17
Firm-Bacillus_atrophaeus	-3	-2	-1	0	0	0	0	0	0	0	0	0	0	0	0	0	4	4	3	4	4	0	0	0	0	0	0	0	0	0	0	0	0	0	-1	0	0	2	0	0	1	0	1
Firm-Bacillus_cellulosilyticus	0	-3	0	0	0	0	0	0	0	0	0	0	0	0	0	3	4	4	4	4	4	0	0	0	0	0	2	0	1	0	0	0	0	0	1	0	0	1	0	0	3	2	2
Firm-Bacillus_cereus	-3.6	-2.9	-0.8	0	0	0	0	0	0	0	0	0	0.8	0.7	0.1	0.5	4	4	4	4	4	0	0	0	0	0	2.9	0	0.4	0.3	0	0	-0.1	0	-0.2	0.3	1.6	3.6	2.1	0.8	2.1	1.8	1.2
Firm-Bacillus_clausii	-2	-2	0	0	0	0	0	0	0	0	0	0	0	0	0	0	4	4	2	4	3	0	0	0	0	0	2	0	0	0	0	0	0	0	-1	0	0	3	0	0	2	0	0
Firm-Bacillus_coagulans	-4	-3	-1	0	0	0	0	0	0	0	0	0	0	0	1	1	4	4	3	4	4	0	0	0	0	0	1	0	0	0	0	-1	-2	0	-2	0	1	1	1	0	3	2	1
Firm-Bacillus_halodurans	-3	-3	0	0	0	0	0	0	0	0	0	0	0	0	0	0	4	4	2	4	4	0	0	0	0	0	4	0	0	0	0	0	0	0	0	0	0	2	0	0	2	2	1
Firm-Bacillus_licheniformis	-3	-3	-2	0	0	0	0	0	0	0	0	0	0	0	0	1	4	4	2	4	3	0	0	0	0	0	1	0	0	1	0	0	-1	0	-1	0	0	1	0	0	2	1	0
Firm-Bacillus_megaterium	-3	-3	0	0	0	0	0.5	0	0	0	0	0	0	0	1	1	4	4	4	4	4	0.5	0	0	0	0	3	0	1	0	0	0	0	0	-1	0	0.5	4	1	0.5	2.5	2	3
Firm-Bacillus_pseudofirmus	-2	-2	0	0	0	0	0	0	0	0	0	1	1	0	1	2	4	4	3	4	4	0	0	0	0	0	1	0	0	0	0	0	0	0	0	0	0	3	1	0	2	2	2
Firm-Bacillus_pumilus	-3	-3	-1	0	0	0	0	0	0	0	0	0	0	0	0	0	4	4	3	4	4	0	0	0	0	0	1	0	1	0	0	0	0	0	0	0	1	3	1	0	3	3	2
Firm-Bacillus_selenitireducens	-1	-1	0	0	0	0	0	0	1	1	0	0	0	0	0	0	4	4	2	4	4	0	0	0	0	0	0	0	0	0	0	0	-1	0	-1	0	0	1	0	0	1	1	0
Firm-Bacillus_subtilis	-2.67	-3	-1	0	0	0	0	0	0	0	0	0	0	0	0.33	0	4	4	3	4	3	0	0	0	0	0	0	0	0.33	0	0	0	-0.33	0	-1	0	0	1.33	0	0	2.33	1.33	0.67
Firm-Bacillus_thuringiensis	-3.67	-2.67	-1	0	0	0	0	0	0	0	0	0	1.67	1.67	0.67	0	4	4	4	4	4	0	0	0	0	0	3.33	0	0.33	0	0	0	0	0	-0.33	0	2.33	3.67	2	0.33	1.67	1.67	1
Firm-Bacillus_tusciae	-3	0	0	0	0	0	0	0	0	0	0	0	0	0	1	1	4	4	0	3	1	0	0	0	0	0	1	0	0	0	0	0	-1	0	-1	-1	0	0	0	0	0	0	0
Firm-Bacillus_weihenstephanensis	-4	-3	-2	0	0	0	0	0	0	0	0	0	0	0	0	0	4	4	4	4	4	0	0	0	0	0	2	0	0	0	0	0	0	0	-1	0	2	3	2	0	1	2	1
Firm-Brevibacillus_brevis	-2	-2	0	0	0	0	0	0	0	0	0	0	0	0	1	1	4	4	1	4	3	0	0	0	0	0	2	0	0	0	0	0	0	0	-1	0	0	1	0	0	2	2	1
Firm-Butyrivibrio_proteoclasticus	-3	-2	-1	0	0	0	0	0	0	1	1	1	2	3	2	3	4	4	2	4	3	0	0	0	0	0	0	0	0	0	0	0	0	0	0	0	0	0	0	0	2	2	1
Firm-Caldicellulosiruptor_bescii	-4	-2	0	1	0	0	0	0	0	0	0	0	0	0	0	0	3	4	1	4	3	0	0	0	0	0	0	0	0	0	1	0	0	0	0	0	0	0	0	0	2	0	1
Firm-Caldicellulosiruptor_hydrothermalis	-4	-4	-2	0	0	0	0	0	0	0	0	0	0	0	0	0	4	4	0	3	2	0	0	0	0	0	0	0	0	0	0	0	0	0	0	0	0	0	0	0	0	0	0
Firm-Caldicellulosiruptor_kristjanssonii	-4	-3	-2	0	0	0	0	0	0	0	0	0	0	0	0	0	4	4	1	4	2	0	0	0	0	0	0	0	0	0	0	0	0	0	0	0	0	0	0	0	1	0	0
Firm-Caldicellulosiruptor_kronotskyensis	-4	-3	-1	0	0	0	0	0	0	0	0	0	0	0	0	0	4	4	1	4	2	0	0	0	0	0	0	0	0	0	0	0	0	0	0	0	0	0	0	0	0	0	0
Firm-Caldicellulosiruptor_obsidiansis	-4	-3	0	0	0	0	0	0	0	0	0	0	0	0	1	1	4	4	1	4	2	0	0	0	0	0	0	0	0	0	0	0	0	0	-1	0	0	0	0	0	2	0	0
Firm-Caldicellulosiruptor_owensensis	-4	-3	-2	0	0	0	0	0	0	0	0	0	0	0	0	0	4	4	0	3	2	0	0	0	0	0	0	0	0	2	1	0	0	0	0	0	0	0	0	0	0	0	0
Firm-Caldicellulosiruptor_saccharolyticus	-4	-3	-2	0	0	0	0	1	0	0	0	0	0	0	0	0	3	4	1	4	2	0	0	0	0	0	0	0	0	0	0	0	0	0	0	0	0	0	0	0	2	1	0
Firm-Carboxydothermus_hydrogenoformans	-4	-3	-2	0	0	0	0	0	1	0	0	0	0	0	1	1	4	4	1	3	1	0	0	0	0	0	0	0	0	0	0	0	-2	0	0	0	0	0	0	0	2	2	1
Firm-Carnobacterium_sp	0	-3	-2	0	0	0	0	0	0	0	0	0	0	0	0	0	4	4	4	4	4	0	0	0	0	0	0	0	0	0	0	0	0	0	-1	0	0	0	0	0	1	1	1
Firm-Clostridiales_genomosp	-2	-1	0	0	0	2	0	0	0	2	2	0	1	3	4	4	4	4	0	4	1	0	0	0	0	0	0	0	0	0	1	0	0	0	-2	0	0	-1	-1	0	2	3	1
Firm-Clostridium_acetobutylicum	-3	-2	-0.5	0	0	0	0	0	0	0	0	0	0	0.5	0	0	4	4	3.5	4	4	0	0	0	0	0	0	0	0	0	0	0	0	0	0	0	0	2	0	0	1.5	1	1
Firm-Clostridium_beijerinckii	-4	0	0	0	0	0	0	0	0	0	0	0	1	1	0	1	4	4	4	4	4	0	0	0	0	0	0	0	0	0	0	0	0	0	0	0	1	3	1	0	1	0	1
Firm-Clostridium_botulinum	-4	-3	-1.91	0	0	0	0.27	0.45	0	0.09	0.27	0.09	0.18	0.55	0.18	1.73	4	4	4	4	4	0.09	0.09	0	0.09	0	0	0	0	0	0	0	0	0	0	0	0	1	0.82	0.27	1.18	1.27	2.09
Firm-Clostridium_cellulolyticum	-4	-2	-1	0	0	0	0	0	0	1	0	0	0	0	0	0	4	4	2	4	3	0	0	0	0	0	0	0	0	0	0	0	0	0	0	0	0	0	0	0	3	2	1
Firm-Clostridium_cellulovorans	-4	-3	0	0	0	0	0	0	0	0	1	0	1	3	0	2	4	4	4	4	4	0	0	0	0	0	0	0	0	0	0	0	0	0	0	0	0	3	0	0	1	1	1
Firm-Clostridium_difficile	-4	-2.67	-2	0	0	0	0	0	0	0.33	1	0.67	0.33	0.67	0.67	2.67	4	4	4	4	4	0	0	0	0	0	0	0	0	0	0	0	0	0	0	0	0.33	3	1.33	1.33	2	2	3.33
Firm-Clostridium_kluyveri	-4	-2.5	0	0	0	0	0	0	0.5	0	0.5	0	0	0	0	0	4	4	3.5	4	4	0	0	0	0	0	0	0	-0.5	0	0	0	0	0	0	0	0	0	0	0	1.5	1	0
Firm-Clostridium_lentocellum	-4	-3	0	0	0	0	0	0	1	0	1	0	1	2	2	2	4	4	4	4	4	0	0	0	0	0	0	0	0	0	0	0	0	0	0	0	1	0	0	1	2	2	0
Firm-Clostridium_ljungdahlii	-4	-3	-2	0	0	0	0	0	0	0	0	-1	0	0	1	3	4	4	4	4	4	0	0	0	0	0	0	0	0	0	0	0	0	0	0	0	0	0	0	0	1	1	1
Firm-Clostridium_novyi	-4	-2	-1	0	0	0	0	0	0	0	0	0	0	0	1	2	4	4	4	4	4	1	0	0	0	0	0	0	0	0	0	0	0	0	0	0	0	1	2	0	1	1	3
Firm-Clostridium_perfringens	-4	-3.5	-2.5	0	0	0	0	0	0	0	0	0.5	0	0	0	0.5	4	4	4	4	4	0	0	0	0	0	0	0	0	0	0	0	0	0	0	0	0	1	0	0	1.5	2.5	2.5
Firm-Clostridium_phytofermentans	-3	-3	-1	0	0	0	0	0	0	0	1	3	4	4	3	4	4	4	4	4	4	0	0	0	0	0	0	0	0	0	0	0	0	0	0	0	0	0	0	0	1	1	1
Firm-Clostridium_saccharolyticum	-2	-3	-1	0	0	0	0	0	0	0	1	0	1	1	1	2	4	4	2	4	4	0	0	0	0	0	2	0	0	0	0	0	-1	0	-1	0	0	0	0	0	3	3	0
Firm-Clostridium_sticklandii	-3	-3	-1	0	0	0	0	0	0	0	0	0	0	0	0	1	4	4	3	4	3	0	0	0	0	0	0	0	0	0	0	0	0	0	0	0	0	0	0	0	1	1	1
Firm-Clostridium_tetani	-4	-2	-1	0	0	0	0	0	0	0	0	0	0	0	2	2	4	4	4	4	4	0	0	0	0	0	0	0	0	0	0	0	0	0	0	0	0	0	0	0	1	1	1
Firm-Clostridium_thermocellum	-4	-2	0	0	0	0	0	0	0	1	3	3	0	0	4	4	4	4	3	4	4	2	0	0	1	0	0	0	0	0	0	0	0	0	0	0	0	0	0	0	2	2	1
Firm-Coprothermobacter_proteolyticus	-2	0	0	0	0	0	0	0	0	0	0	0	0	0	0	0	4	4	1	2	1	0	0	0	0	0	1	0	0	0	0	0	0	0	0	0	2	0	1	2	0	0	0
Firm-Desulfitobacterium_hafniense	-3	-2	-0.5	0	0	0	0	0	0	0	0	0	0	0	2	2.5	4	4	3	4	4	0	0	0	0	0	0.5	0	0	0	0	0	0	0	-1	0	0	0	0	0	0.5	1	0.5
Firm-Desulforudis_audaxviator	-3	-1	0	0	0	0	0	0	1	2	3	0	0	0	4	4	4	4	1	4	1	0	0	0	0	0	0	1	0	1	0	0	-1	0	-1	0	0	-1	0	0	1	0	2
Firm-Desulfotomaculum_acetoxidans	-3	-1	0	0	0	0	0	0	0	0	0	0	0	0	0	1	4	4	3	4	4	0	0	0	0	0	0	0	0	0	0	0	0	0	0	0	0	-1	-1	0	2	1	1
Firm-Desulfotomaculum_carboxydivorans	-4	-3	0	0	0	0	1	0	0	0	0	0	0	0	3	3	4	4	3	4	3	0	0	0	0	0	0	0	0	0	0	0	-2	0	-1	0	-2	0	0	0	2	1	0
Firm-Desulfotomaculum_kuznetsovii	-3	-2	0	0	1	0	1	0	0	0	4	0	0	0	4	4	4	4	0	4	2	0	0	0	0	0	0	0	0	0	0	0	-1	0	-2	-1	0	0	0	0	0	0	0
Firm-Desulfotomaculum_reducens	-4	-3	-1	0	0	0	0	0	0	0	0	0	0	0	1	1	4	4	3	4	4	0	0	0	0	0	0	0	0	0	0	0	-1	0	0	0	0	-1	0	0	2	1	0
Firm-Desulfotomaculum_ruminis	-4	-3	-1	0	0	0	0	0	0	0	0	0	0	0	0	3	4	4	2	4	3	0	0	0	0	0	0	0	0	0	0	0	-1	0	-1	0	0	-1	0	0	1	1	2
Firm-Enterococcus_faecalis	-4	-3	-1	0	0	0	0	0	0	0	0	0	0	0	0	0	4	4	4	4	4	0	0	0	0	0	0	0	0	0	0	0	0	0	-1	0	0	0	0	0	2	2	2
Firm-Erysipelothrix_rhusiopathiae	2	-2	-1	0	0	0	0	0	0	0	0	0	0	0	0	2	4	4	2	4	2	0	0	0	0	0	1	0	0	0	0	0	0	0	0	0	0	1	0	0	2	1	2
Firm-Ethanoligenens_harbinense	-4	-2	0	0	0	0	0	0	0	0	1	0	0	0	0	1	4	4	3	4	4	0	0	0	0	0	0	0	0	0	0	0	-1	0	0	0	0	1	0	0	2	3	2
Firm-Eubacterium_eligens	-3	-2	0	0	0	0	0	0	0	0	0	0	0	0	0	0	4	4	1	4	3	0	0	0	0	0	0	0	0	0	0	0	0	0	0	0	0	1	0	0	2	2	3
Firm-Eubacterium_limosum	-4	-3	-1	0	0	0	0	0	0	0	0	0	0	0	1	1	4	4	2	4	3	0	0	0	0	0	-1	0	-1	0	0	0	0	0	0	0	0	0	0	0	1	1	2
Firm-Eubacterium_rectale	-3	-2	0	0	0	0	0	0	0	1	0	0	0	1	2	3	4	4	1	4	3	0	0	0	0	0	0	0	0	0	0	0	0	0	-2	0	0	0	0	0	3	3	2
Firm-Exiguobacterium_sibiricum	-1	-2	0	0	0	0	0	0	0	3	0	0	0	0	0	1	4	4	4	4	4	0	0	0	0	0	0	0	0	0	0	0	0	0	-2	0	0	0	0	0	2	2	1
Firm-Exiguobacterium_sp	-1	-2	0	0	0	0	0	0	0	0	0	0	0	0	0	0	4	4	4	4	3	0	0	0	0	0	1	0	0	0	0	0	-1	0	0	1	0	2	0	0	1	1	2
Firm-Finegoldia_magna	-3	-3	-1	0	0	0	0	0	0	0	0	0	0	0	0	0	4	4	2	4	3	0	0	0	0	0	0	0	0	0	0	0	0	0	0	0	0	0	0	0	1	1	1
Firm-Geobacillus_kaustophilus	-3	-2	0	0	0	0	0	0	0	0	2	0	0	0	0	1	4	4	2	4	3	1	0	0	0	0	4	0	3	1	0	0	-1	0	-2	-1	1	1	1	1	0	1	1
Firm-Geobacillus_sp	-3	-2	-0.2	0	0	0	0	0	0	0	0.2	0.2	0.2	0.2	0.8	1.8	4	4	2	4	3.4	0.6	0	0	0	0	4	0.2	3	1	0.6	0	-0.4	0	-1.8	-0.4	0.2	1	0.8	0	1.8	1	0.4
Firm-Geobacillus_thermodenitrificans	-3	-2	-1	0	0	0	0	0	0	0	1	0	0	0	1	2	4	4	2	4	3	0	0	0	0	0	4	0	4	0	0	0	-1	0	-1	0	0	0	0	0	2	1	1
Firm-Geobacillus_thermoglucosidasius	-4	-4	-1	0	0	0	0	0	0	0	0	0	0	0	0	2	4	4	2	4	3	1	0	0	0	0	4	0	3	0	0	0	0	0	0	0	0	1	1	0	3	2	1
Firm-Halanaerobium_sp	-4	-3	0	0	0	0	0	0	0	0	0	0	0	0	0	0	4	4	2	4	2	0	0	0	0	0	-1	0	0	0	0	0	0	0	0	0	-1	-1	0	0	1	1	2
Firm-Halothermothrix_orenii	-3	-3	0	0	0	0	0	0	0	0	2	3	0	1	3	4	4	4	2	4	2	1	0	0	0	0	0	0	0	0	0	0	-1	0	0	0	0	0	0	0	1	1	2
Firm-Heliobacterium_modesticaldum	-2	-1	0	0	0	0	0	0	0	1	1	1	1	4	1	3	4	4	0	4	2	0	0	0	0	0	0	0	0	0	0	-1	-2	0	-1	0	0	-1	0	0	3	3	0
Firm-Lactobacillus_acidophilus	-4	-4	-2	0	0	0	0	0	0	0	0	0	0	0	0	0	4	4	3.5	4	4	0	0	0	0	0	0	0	0	0	0	0	0	0	0	0	0	-0.5	0	0	2.5	1.5	2
Firm-Lactobacillus_amylovorus	-4	-3	-1	0	0	0	0	0	0	0	0	0	0	0	0	0	4	4	3	4	4	0	0	0	0	0	0	0	0	0	0	0	0	0	0	0	0	-1	0	0	2	2	0
Firm-Lactobacillus_brevis	-3	-2	-1	0	0	0	0	0	0	1	0	0	0	0	0	1	4	4	4	4	4	0	0	0	0	0	0	0	0	0	0	0	-1	0	0	0	-1	-3	-2	-1	1	1	3
Firm-Lactobacillus_buchneri	-4	-3	-1	0	0	0	0	0	0	0	0	0	0	0	0	0	4	4	2	4	4	0	0	0	0	0	0	0	0	0	0	0	0	0	-1	0	0	-2	-1	0	1	1	1
Firm-Lactobacillus_casei	-2.67	-2	0	0	0	0	0	0	0	0	1.67	0	0	0	0	0	4	4	3	4	4	0	0	0	0	0	0	0	0	0	0	0	0	0	-1.67	-0.67	-1.33	-2.33	-0.33	0	0.67	0.33	0
Firm-Lactobacillus_crispatus	-4	-4	-2	0	0	0	0	0	0	0	0	0	0	0	0	0	4	4	3	4	4	0	0	0	0	0	0	0	0	0	0	0	0	0	0	0	0	0	0	0	3	2	1
Firm-Lactobacillus_delbrueckii	-4	-4	-1	0	0	0	0	0	0	0.33	0.33	0	0	0	1.33	3	4	4	3	4	4	1	0	0	0	0	0	0	0.33	1	1	0	-0.67	0	-2	0	-0.33	-2	0	0	3.67	4	3.67
Firm-Lactobacillus_fermentum	-4	-3	0	0	0	0	0	0	0	0	0	0	0	0	0	1	4	4	3	4	4	0	0	0	0	0	0	0	0	0	0	0	-1	0	-2	0	-2	-4	-2	0	2	2	1
Firm-Lactobacillus_gasseri	-4	-3	-1	0	0	0	0	0	0	0	0	0	1	1	0	0	4	4	2	4	4	0	0	0	0	0	0	0	0	0	0	0	0	0	0	0	0	-2	-1	0	2	2	0
Firm-Lactobacillus_helveticus	-4	-4	-1	0	0	0	0	0	0	0	2	0	0	0	0	3	4	4	3	4	4	0	0	0	0	0	1	0	0	0	0	0	0	0	0	0	-1	-3	-2	0	2	1	1
Firm-Lactobacillus_johnsonii	-4	-4	-1	0	0	0	0	0	0	0.5	0	0	0	0.5	0	0	4	4	3.5	4	4	0	0	0	0	0	0	0	0	0	0	0	0	0	0	0	0	0	-0.5	0	2	1	0.5
Firm-Lactobacillus_kefiranofaciens	-4	-4	0	0	0	0	0	0	0	0	0	0	0	0	0	3	4	4	3	4	4	0	1	0	0	0	0	0	0	0	0	0	0	0	-1	0	-1	-4	-1	-1	2	2	1
Firm-Lactobacillus_plantarum	-3	-2	0	0	0	0	0	0	0	0	0	0	0	0	0	0	4	4	3.33	4	4	0	0	0	0	0	-0.67	0	0	0	0	0	0	0	-1	0	-2	-4	-2.33	-0.67	1.67	2	2
Firm-Lactobacillus_reuteri	-4	-3	-0.33	0	0	0	0	0	0	1	0	0	0	0	0	0	4	4	2.67	4	4	0	0	0	0	0	0	0	-0.33	0	0	0	0	0	-1.67	0	0	-2.33	-0.33	0	2.67	2	0.67
Firm-Lactobacillus_rhamnosus	-4	-2.5	0	0	0	0	0	0	0	0	0	0	0	0	0	0	3.5	4	2	4	4	0	0	0	0	0	0	0	0	0	0	0	0	0	-1.5	0	-0.5	-2	-1.5	0	0.5	1	0.5
Firm-Lactobacillus_sakei	-4	-3	-1	0	0	0	0	0	0	0	0	0	0	0	0	0	4	4	4	4	4	0	0	0	0	0	-1	0	-1	0	0	0	0	0	-2	0	-1	-3	-1	-1	1	0	2
Firm-Lactobacillus_salivarius	-3	-3	-1	0	0	0	0	0	0	1	0	0	0	0	0	0	4	4	2	4	3	0	0	0	0	0	-1	0	0	0	0	0	0	0	-1	0	0	-1	-1	0	2	0	1
Firm-Lactococcus_lactis	-4	-3.25	-2	0	0	0	0	0	0	0	0.25	0	0.25	0.5	0.25	2	4	4	4	4	4	0	-0.25	0	0	0	0	0	0	0	0	0	0	0	0	0	-0.5	-1.25	-0.75	0	3	3	2
Firm-Leuconostoc_citreum	-2	-2	0	0	0	0	0	0	0	0	0	0	0	0	0	0	4	4	3	4	4	0	0	0	0	0	0	0	0	0	0	0	0	0	0	0	0	-1	0	0	1	0	0
Firm-Leuconostoc_gasicomitatum	-3	-3	-1	0	0	0	0	0	0	0	0	0	0	0	0	0	4	4	4	4	4	0	0	0	0	0	0	0	0	0	0	0	0	0	0	0	0	-1	0	0	2	1	0
Firm-Leuconostoc_kimchii	-3	-3	-1	0	0	0	0	0	0	0	0	0	0	0	0	0	4	4	4	4	4	0	0	0	0	0	0	0	0	1	3	0	0	0	0	0	0	-1	0	0	1	1	0
Firm-Leuconostoc_mesenteroides	-3	-2	0	0	0	0	0	0	0	0	0	0	0	0	0	0	4	4	3	4	4	0	0	0	0	0	0	0	0	0	0	0	0	0	-1	0	0	0	0	0	1	1	0
Firm-Listeria_innocua	-4	-3	-1	0	0	0	0	0	0	0	2	0	0	0	0	0	4	4	3	4	3	0	0	0	0	0	0	0	0	0	0	0	0	0	0	0	0	0	0	0	3	3	3
Firm-Listeria_monocytogenes	-4	-3.67	-1.83	0	0	0.33	0	0	0	0	0.17	0	0.5	0.5	0.17	0	4	4	3.83	4	3.5	-0.17	0	0	0	0	0	0	-0.17	0	0	0	0	0	0	0	0	0	0	0	3.5	3	3.83
Firm-Listeria_seeligeri	-4	-3	-1	0	0	0	0	0	0	0	0	-1	0	0	0	0	4	4	3	4	4	0	0	0	0	0	0	0	0	0	0	0	0	0	0	0	0	0	0	0	3	3	4
Firm-Listeria_welshimeri	-4	-4	-1	0	0	0	0	0	0	0	0	0	0	0	0	0	4	4	3	4	3	0	0	0	0	0	0	0	0	0	0	0	0	0	0	0	0	0	0	0	3	4	4
Firm-Lysinibacillus_sphaericus	-2	-2	-1	0	0	0	0	0	0	0	0	0	1	1	0	0	4	4	3	4	4	0	0	0	0	0	0	0	0	0	0	0	0	0	0	0	0	0	0	0	2	2	3
Firm-Macrococcus_caseolyticus	-2	-3	0	0	0	0	0	0	0	0	1	0	0	0	1	2	4	4	4	4	4	0	0	0	0	0	0	0	0	0	0	0	0	0	0	0	0	0	0	0	1	0	0
Firm-Mahella_australiensis	-3	-2	0	0	0	0	0	0	0	0	0	0	0	0	1	2	4	4	2	4	3	0	0	0	0	0	2	0	0	0	0	0	0	0	-2	0	-1	0	-1	0	2	1	0
Firm-Melissococcus_plutonius	-4	-4	-2	0	0	0	0	0	0	0	0	0	0	0	1	0	4	4	4	4	4	0	1	0	0	0	0	0	0	0	0	0	0	0	0	0	0	-2	0	0	2	1	1
Firm-Moorella_thermoacetica	-4	-3	-1	0	0	0	0	0	0	0	0	0	0	0	3	2	4	4	1	4	2	0	0	0	0	0	1	0	0	0	0	0	-2	0	-1	0	0	-2	0	0	0	0	0
Firm-Natranaerobius_thermophilus	-3	-3	-1	0	0	0	0	0	0	0	1	0	0	0	0	1	4	4	2	4	3	0	0	0	0	0	0	0	-1	0	0	0	-1	0	0	0	0	0	-1	0	1	1	1
Firm-Oceanobacillus_iheyensis	-3	-3	-1	0	0	0	0	0	0	0	0	0	0	0	0	0	4	4	3	4	4	0	0	0	0	0	1	0	0	0	0	0	0	0	0	0	0	1	0	0	2	2	2
Firm-Oenococcus_oeni	-4	-3	-2	0	0	0	0	0	1	1	0	0	0	0	0	1	4	4	2	4	2	0	0	0	0	0	0	0	0	0	0	0	0	0	0	0	-1	-1	0	0	1	0	0
Firm-Paenibacillus_mucilaginosus	0	-1	0	0	0	2	0	2	0	1	1	1	1	3	3	4	4	4	3	4	3	0	0	0	0	0	2	0	1	0	0	0	-1	0	-3	-1	0	0	0	0	0	0	0
Firm-Paenibacillus_polymyxa	-0.5	-1	0	0	0	0	0	0	0	0	0.5	0	0	0	1	0.5	4	4	2	4	4	0	0	0	0	0	1	0	0	0	0	0	0	0	-1	0	0	2	1	0.5	1.5	0.5	0
Firm-Paenibacillus_sp	0	-1	0	0	0	0	0	0.5	0.5	1	0	0	0	0	1.5	2.5	4	4	3	4	4	0	0	0	0	0	0	0	0	0	0	0	-0.5	0	-1.5	0	0	0.5	0	0	0	0	0
Firm-Pediococcus_pentosaceus	-4	-2	0	0	0	0	0	0	0	0	2	0	0	0	0	0	4	4	3	4	3	0	0	0	0	0	-1	0	0	0	0	0	0	0	0	0	0	-1	0	0	2	2	0
Firm-Pelotomaculum_thermopropionicum	-3	-3	-1	0	0	0	0	0	1	1	2	0	0	0	3	4	4	4	1	4	1	0	0	0	0	0	0	0	0	0	0	0	-1	0	-1	0	0	-1	0	0	3	3	1
Firm-Ruminococcus_albus	-2	-2	0	0	0	0	0	0	0	1	3	0	0	0	2	3	4	4	2	4	4	0	0	0	0	0	0	0	0	0	0	0	0	0	-3	0	0	0	0	0	2	2	2
Firm-Selenomonas_sputigena	-3	-2	0	0	0	0	0	0	0	0	1	0	0	0	1	1	4	4	2	4	3	0	0	0	0	0	0	0	0	0	0	0	0	0	-2	-1	0	2	3	0	2	1	1
Firm-Staphylococcus_aureus	-4	-3.27	-0.4	0	0	0	0	0	0	0	0.53	0.07	0	0.13	0.07	1.53	4	4	2.33	4	3.93	0	-0.07	0	0	0	0	0	0	0.07	0.13	0	0	0	0	0	-0.13	-0.13	-0.07	0	1.47	0.87	0.4
Firm-Staphylococcus_carnosus	-4	-3	0	0	0	0	0	0	2	0	0	0	0	0	1	1	4	4	4	4	4	0	0	0	0	0	0	0	0	0	0	0	0	0	0	0	0	0	0	0	2	0	1
Firm-Staphylococcus_epidermidis	-4	-2.5	0	0	0	0	0	0	0	0	0	0	0	0	0	0	4	4	3	4	4	0	0	0	0	0	-0.5	0	0	0	0	0	0	0	0	0	0	0	0	0	1	0	0.5
Firm-Staphylococcus_haemolyticus	-4	-2	-1	0	0	0	0	0	0	0	0	0	0	0	0	0	4	4	3	4	4	0	0	0	0	0	0	0	0	0	0	0	0	0	0	0	0	0	0	0	2	2	2
Firm-Staphylococcus_lugdunensis	-4	-2	0	0	0	0	0	0	0	0	0	0	0	0	0	1	4	4	3	4	4	0	0	0	0	0	0	0	0	0	0	0	0	0	0	0	0	0	0	0	2	2	2
Firm-Staphylococcus_pseudintermedius	-4	-3	0	0	0	0	0	0	0	0	0	0	0	0	0	0	0	4	1	4	3	0	0	0	0	0	0	0	0	0	0	0	0	0	0	0	0	0	0	0	1	2	0
Firm-Staphylococcus_saprophyticus	-4	-3	-1	0	0	0	0	0	0	0	0	0	0	1	0	1	4	4	4	4	4	0	0	0	0	0	0	0	0	0	0	0	0	0	0	0	0	0	0	0	2	2	2
Firm-Streptococcus_agalactiae	-4	-3	-0.67	0	0	0	0	0	0	0	0.33	0	0	0	0.67	0.67	4	4	3	4	4	0.67	0	0	0	0	0	0	-0.33	0	0	0	0	0	-1	0	-0.67	-1	-0.67	0	2.33	2	2
Firm-Streptococcus_dysgalactiae	-4	-3	-1	0	0	0	0	0	0	0	0	0	0	0	0	0	4	4	2	4	3	0	0	0	0	0	0	0	0	0	0	0	0	0	0	0	0	-2	-1	0	2	2	0
Firm-Streptococcus_equi	-3.33	-0.33	0	1	0.33	0.67	0.33	0	0	0	0	0	0	0	0	1	4	4	1.33	4	3	0.67	0	0	0	0	0	0	0	0	0	0.33	0	0	-0.33	0	-0.33	-3.67	-1.33	-0.67	3.33	2.67	1.67
Firm-Streptococcus_gallolyticus	-4	-3.5	-1.5	0	0	0	0	0	0	0	0	0	0	1	0	0.5	4	4	3	4	3	0	0	0	0	0	0	0	-0.5	0	0	0	0	0	-0.5	0	0	-2.5	-1	0	3	3.5	3.5
Firm-Streptococcus_gordonii	-4	-3	-1	0	0	0	0	0	0	0	0	0	0	0	0	0	4	4	2	4	3	0	0	0	0	0	0	0	0	0	0	0	0	0	0	0	0	-1	0	0	3	3	2
Firm-Streptococcus_mitis	-4	-2	0	0	0	0	0	0	0	0	1	0	0	0	3	2	4	4	1	4	3	0	0	0	0	0	0	0	0	0	0	0	0	0	-1	0	0	0	0	0	4	4	1
Firm-Streptococcus_mutans	-4	-3	-1	0	0	0	0	0	0	0	0	0	0	0	0	0	4	4	2.5	4	4	0	-0.5	0	0	0	0	0	0	0	0	0	0	0	-0.5	0	0	-2	0	0	2.5	3	1.5
Firm-Streptococcus_oralis	-4	-3	-1	0	0	0	0	0	0	0	0	0	0	0	0	0	4	4	2	4	2	0	0	0	0	0	0	0	0	0	0	0	0	0	0	0	0	0	0	0	3	4	4
Firm-Streptococcus_parasanguinis	-3	-3	0	0	0	0	0	0	0	0	0	0	0	0	1	2	4	4	3	4	3	0	0	0	0	0	0	0	0	0	0	0	0	0	0	0	0	0	0	0	3	3	4
Firm-Streptococcus_parauberis	-4	-3	-1	0	0	0	0	0	2	0	0	0	0	0	0	2	4	4	3	4	3	0	0	0	0	0	0	0	0	0	0	0	0	0	-1	0	0	-3	-1	0	3	2	0
Firm-Streptococcus_pasteurianus	-4	-4	-1	0	0	0	0	0	0	0	0	0	0	0	0	0	4	4	2	4	4	0	0	0	0	0	0	0	0	0	0	0	0	0	-1	0	-1	-2	-1	0	3	3	3
Firm-Streptococcus_pneumoniae	-3.93	-2.5	-0.79	0	0	0.14	0	0	0	0	0.5	0	0.29	0.29	0.43	1.29	4	4	1.07	4	2.86	-0.07	-0.14	0	0	0	0	0	0	0	0	0	0	0	-0.57	0	0	-0.29	-0.07	0	3.36	3.36	1.86
Firm-Streptococcus_pyogenes	-3.38	-3.08	-0.92	0	0	0	0	0	0	0.23	1.08	0	0.31	0.69	1.31	0.54	4	4	3.08	4	3.69	-0.08	0	0	0	0	0	0	0	0	0	0	0	0	-0.77	0	-1	-2.31	-1.08	0	2	1.77	0.77
Firm-Streptococcus_sanguinis	-4	-3	-1	0	0	0	0	0	0	0	0	0	0	0	0	0	4	4	2	4	3	0	0	0	0	0	0	0	0	0	0	0	0	0	0	0	0	0	0	0	4	2	3
Firm-Streptococcus_suis	-4	-2.67	-0.67	0	0	0	0	0	0	1	0.17	0	0	0	0.33	0.83	4	4	1.33	4	2.67	0	-0.17	0	0	0	0	0	0	0	0	0	0	0	-0.67	0	-0.17	-0.83	-0.17	0	3.33	2.83	2.83
Firm-Streptococcus_thermophilus	-3.33	-3	-0.33	0	0	0	0	0	1	0	0	0	0	0	0.67	0.33	4	4	2	4	3.33	0	0	0	0	0	0	0	-0.67	0	0	0	0	0	-0.67	0	0	-1	-0.67	0	3	2.67	2
Firm-Streptococcus_uberis	-3	-3	-1	0	0	0	0	0	0	0	0	0	0	0	0	0	4	4	4	4	3	0	0	0	0	0	0	0	0	0	0	0	0	0	0	0	0	-2	0	0	3	3	3
Firm-Symbiobacterium_thermophilum	-4	-2	0	0	0	0	1	0	0	0	0	1	1	1	0	2	4	4	3	4	4	0	0	0	0	0	0	0	0	0	0	0	-2	0	-1	-2	0	0	0	0	0	0	0
Firm-Syntrophobotulus_glycolicus	-2	-3	0	0	0	0	0	0	1	0	0	0	1	0	2	3	4	4	2	4	3	0	0	0	0	0	0	0	0	0	0	0	-1	0	0	0	0	-1	0	0	1	1	0
Firm-Syntrophomonas_wolfei	-3	-2	-1	0	0	0	0	0	0	2	2	1	0	0	4	4	4	4	2	4	2	0	0	0	0	0	0	0	0	0	0	0	-1	0	-1	0	0	0	0	0	2	1	0
Firm-Syntrophothermus_lipocalidus	-3	-1	0	0	0	0	3	0	0	2	1	1	2	2	3	3	4	4	0	3	1	0	0	0	0	0	0	0	0	0	0	0	-1	0	-1	0	0	0	0	0	0	0	0
Firm-Tepidanaerobacter_sp	-3	-2	0	0	0	0	0	0	1	1	0	0	0	0	2	1	4	4	2	4	3	0	1	0	0	0	0	0	0	0	0	0	0	0	-1	0	0	0	0	0	2	2	0
Firm-Thermaerobacter_marianensis	-4	-3	0	0	0	0	0	0	1	1	1	4	0	0	4	4	4	4	2	4	4	1	0	0	0	0	0	0	0	0	0	2	-3	-1	-4	-3	-3	-4	-3	0	0	0	0
Firm-Thermincola_sp	-4	-4	-2	0	0	0	1	0	1	0	3	1	3	2	4	4	4	4	1	4	3	0	0	0	0	0	0	0	0	0	0	0	0	0	-2	0	-1	-1	-2	0	1	0	2
Firm-Thermoanaerobacter_brockii	-4	-3	-1	0	0	0	0	0	0	0	0	0	0	0	2	1	4	4	2	4	3	0	0	0	0	0	0	0	1	2	2	0	0	0	0	0	-1	1	0	0	2	2	1
Firm-Thermoanaerobacter_italicus	-4	-3	-1	0	0	0	0	0	2	0	1	0	0	0	1	2	4	4	2	4	3	1	0	0	0	0	0	0	0	0	0	0	0	0	0	0	0	1	0	0	2	2	2
Firm-Thermoanaerobacter_mathranii	-4	-3	-1	0	0	0	0	0	0	1	0	0	0	0	2	1	4	4	2	4	2	0	0	0	0	0	0	0	2	2	3	0	0	0	0	0	0	0	0	0	2	1	1
Firm-Thermoanaerobacter_pseudethanolicus	-4	-3	-1	0	0	0	0	0	0	0	1	0	0	0	2	1	4	4	1	4	3	0	0	0	0	0	0	0	0	1	1	0	0	0	0	0	0	0	0	0	2	3	1
Firm-Thermoanaerobacter_sp	-4	-3	-2	0	0	0	0.5	0	0	0	1	0	0	0	2	0.5	4	4	2	3.5	2.5	0	0	0	0	0	0	0	0	0.5	0	0	0	0	0	0	0	0	0	0	2	2.5	1.5
Firm-Thermoanaerobacter_tengcongensis	-4	-3	0	0	1	0	1	1	0	0	1	0	1	2	2	2	4	4	2	3	1	0	0	0	0	0	0	1	1	0	0	0	-1	0	0	0	0	0	0	0	2	1	1
Firm-Thermoanaerobacterium_thermosaccharolyticum	-3	-3	-1	0	0	0	0	0	1	0	0	0	0	0	1	1	4	4	2	4	2	0	0	0	0	0	0	0	0	0	0	0	0	0	0	0	0	0	0	0	2	1	0
Firm-Thermoanaerobacterium_xylanolyticum	-3	-2	-1	0	0	0	0	0	0	0	0	0	0	0	0	0	4	4	2	4	2	0	0	0	0	0	0	0	0	0	0	0	0	0	0	0	0	0	0	0	1	1	2
Firm-Thermodesulfobium_narugense	-4	-3	0	0	0	0	0	0	0	0	0	0	0	0	1	2	3	4	1	3	1	0	0	0	0	0	0	0	0	0	0	0	0	0	0	0	0	0	0	0	1	0	0
Firm-Thermosediminibacter_oceani	-3	-2	-1	0	0	0	0	0	0	0	0	-1	0	0	0	4	4	4	1	4	2	0	0	0	0	0	0	0	0	0	0	0	-1	0	-2	0	0	0	0	0	3	2	0
Firm-Veillonella_parvula	-1	-1	-1	0	0	1	0	0	0	0	0	2	0	0	1	2	4	4	3	4	4	1	0	0	0	0	0	0	0	0	0	0	0	0	0	0	0	2	0	0	2	1	2
Fuso-Fusobacterium_nucleatum	-4	-3	-1	0	0	0	0	0	1	0	0	0	0	0	0	0	4	4	2	4	3	0	0	0	0	0	0	0	0	0	0	0	0	0	0	0	0	0	0	0	1	0	0
Fuso-Ilyobacter_polytropus	0	-3	-1	0	0	0	0	0	0	0	0	0	0	0	1	0	4	4	3	4	4	0	0	0	0	0	0	0	0	0	0	0	0	0	0	0	0	2	1	1	1	1	1
Fuso-Leptotrichia_buccalis	-4	-4	-4	0	0	0	0	0	0	0	0	0	0	0	0	0	1	3	0	3	1	0	0	0	0	0	0	0	0	0	0	0	0	0	0	0	0	0	0	0	2	3	3
Fuso-Sebaldella_termitidis	-2	-3	-1	0	0	0	0	0	0	0	0	0	0	0	0	1	4	4	1	4	2	0	1	0	1	0	0	0	0	0	0	0	0	0	0	0	0	0	1	0	1	1	1
Fuso-Streptobacillus_moniliformis	-1	-1	-2	0	0	0	0	0	0	0	0	1	0	0	0	0	4	4	1	3	1	0	0	0	0	0	0	0	0	0	0	0	0	0	0	0	0	2	0	0	1	2	0
GaPr-Acidithiobacillus_ferrooxidans	-2	-0.5	0	0	0	0	0	0	0.5	0	0	0	0	0	0	1	4	3	0	1.5	0	0	0	0	0	0	0	0	0	0	0	0	-0.5	0	-1	0	-1	-3	-2	0	0	1	0
GaPr-Acinetobacter_baumannii	-4	-3.5	-1.5	0	0	0	0	0	0	0	0	0.17	0	0	0.17	0.5	4	4	3.83	4	4	0.17	0	0	0.17	0	-1	0	0	0	0	0	0	0	-0.83	0	0.5	-0.17	-0.17	0	1.67	1	1
GaPr-Acinetobacter_sp	-2	-3.5	-1	0	0	0	0	0	0	0	0	0	0.5	0	0	0	4	4	3	4	4	0	0	0	0	0	-1	0	-0.5	0	0	0	0	0	0	0	-0.5	0	0	0	2	1	0.5
GaPr-Actinobacillus_pleuropneumoniae	-4	-3.33	-2	0	0	0	0	0	0	0	0	0	0	0	0.33	0	4	4	4	4	4	0	0	0	0	0	0	0	0	0	0	0	0	0	-2.67	0	0	-2	-0.33	0	3.33	3.33	2.67
GaPr-Actinobacillus_succinogenes	-4	-4	-1	0	0	0	0	0	0	0	0	0	0	0	0	0	4	4	2	4	4	0	0	0	0	0	0	0	0	0	0	0	0	0	-2	0	0	-2	0	0	3	2	3
GaPr-Aeromonas_hydrophila	-2	-1	0	0	0	0	0	0	0	0	0	0	0	0	0	1	4	4	4	4	4	0	0	0	0	0	0	0	0	0	0	0	0	0	-1	-1	-1	-3	-1	0	3	1	1
GaPr-Aeromonas_salmonicida	-2	0	0	0	0	2	0	0	0	1	0	1	1	0	1	3	4	4	4	4	4	0	0	0	0	0	0	0	0	0	0	0	-1	0	-1	0	-2	-4	-2	0	1	2	0
GaPr-Aeromonas_veronii	-2	0	0	0	0	0	1	0	0	0	1	0	1	1	1	2	4	4	4	4	4	0	0	0	0	0	1	0	1	1	1	0	-1	0	-1	0	-1	-2	-1	0	3	2	2
GaPr-Aggregatibacter_actinomycetemcomitans	-4	-3	-1	0	0	1	0	0	0	0	0	0	0	0	1	0	4	4	2	4	3	0	0	0	0	0	0	0	0	1	2	0	0	0	-1	0	-2	-3	-1	0	2	3	2
GaPr-Aggregatibacter_aphrophilus	-4	-3	-2	0	0	0	0	0	0	0	0	0	0	0	0	0	4	4	2	4	4	0	0	0	0	0	-1	0	0	0	0	0	0	0	0	0	-1	-3	-1	0	2	1	0
GaPr-Alcanivorax_borkumensis	0	0	0	0	0	0	3	0	0	0	0	0	0	0	0	1	4	4	1	4	3	0	0	0	0	0	0	0	0	0	0	0	0	0	-1	-1	-1	-2	-1	0	0	0	0
GaPr-Aliivibrio_salmonicida	-2	-2	0	0	0	1	1	1	0	0	0.5	0.5	2	1.5	0	0.5	4	4	3.5	4	4	0	0	0	0	0	0.5	0	0	0.5	0	0.5	0	0	-2	0	-0.5	-3	-1.5	0	0	0.5	0.5
GaPr-Alkalilimnicola_ehrlichii	-3	-2	0	0	0	0	0	0	0	0	0	0	1	4	0	4	4	4	1	4	2	-1	0	0	0	0	0	0	0	0	0	-1	-2	0	-4	-2	0	-4	-2	0	0	0	0
GaPr-Allochromatium_vinosum	-3	0	0	0	0	0	0	0	0	0	0	0	0	0	0	0	4	4	0	3	0	0	0	0	0	0	0	0	0	0	0	0	0	0	0	0	-2	-3	-2	0	0	0	0
GaPr-Alteromonas_macleodii	-3	-3	0	0	0	0	2	0	0	0	0	0	1	2	1	1	4	4	1	4	2	0	0	0	0	0	0	0	0	0	0	0	0	0	0	0	-2	-1	-1	0	0	0	0
GaPr-Alteromonas_sp	-2	-2	0	0	0	1	2	0	0	0	2	1	0	1	3	4	4	4	2	4	3	0	0	0	0	0	0	0	0	0	1	0	0	0	-1	0	-1	-1	-1	0	1	2	2
GaPr-Azotobacter_vinelandii	-3	-2	0	0	0	0	1	1	0	0	0	0	0	1	1	1	4	4	2	4	1	0	0	0	0	0	0	0	0	0	0	0	-2	0	-4	-2	-3	-2	-1	-1	0	0	0
GaPr-Cellvibrio_gilvus	-4	-2	0	0	0	0	0	0	0	0	0	0	0	1	2	2	4	4	2	4	4	0	-1	0	0	0	0	0	0	0	0	0	-1	0	0	0	0	0	0	0	0	0	0
GaPr-Cellvibrio_japonicus	-2	-1	0	0	0	0	0	0	0	0	0	0	0	0	0	0	4	4	2	4	2	0	0	0	0	0	-1	0	0	0	0	0	0	0	0	0	0	-2	0	0	0	1	1
GaPr-Chromohalobacter_salexigens	-1	-1	0	0	0	0	2	0	0	0	0	0	2	1	1	2	4	4	2	4	2	0	0	0	0	0	0	0	0	0	0	0	0	0	-3	-1	-2	-3	-2	0	0	0	0
GaPr-Citrobacter_koseri	-1	-1	0	0	0	0	0	0	0	0	0	0	0	0	0	3	4	4	1	4	2	0	1	0	0	0	0	0	0	0	0	0	-1	0	-3	-1	-1	-2	-1	0	1	0	0
GaPr-Citrobacter_rodentium	0	-3	-1	0	0	0	0	0	0	0	0	2	2	2	0	3	4	4	1	4	2	0	0	0	0	0	0	0	0	0	0	0	-1	0	-2	0	-2	-4	-2	-1	3	2	1
GaPr-Colwellia_psychrerythraea	-2	-2	0	0	0	3	1	0	1	0	0	0	2	1	2	2	4	4	4	4	4	0	0	0	0	0	0	0	0	0	0	0	0	0	0	0	-2	-3	-1	0	0	0	0
GaPr-Coxiella_burnetii	-2.6	-2.6	0	0	0	0	0.8	0	0.2	0	0	0	0.2	0.2	0.8	2.4	3.4	4	0.4	3.6	2.6	0	0.2	0	0	0	1	0.4	0.8	1.2	0.2	0	0	0	0	-0.2	0	-2.4	-0.2	0	0	0	-0.2
GaPr-Cronobacter_sakazakii	-2	-2	0	0	0	0	0	0	0	0	0	0	0	0	0	3	4	4	2	4	3	0	0	0	0	0	0	0	0	0	0	0	0	0	-1	-1	-1	-2	-2	-1	0	0	0
GaPr-Cronobacter_turicensis	-1	-2	0	0	0	0	0	0	0	0	0	0	0	0	0	1	4	4	2	4	3	0	0	0	0	0	0	0	0	0	0	0	0	0	2	-1	-1	-2	-1	0	1	0	0
GaPr-Dichelobacter_nodosus	-4	-4	-2	0	0	0	0	0	0	0	0	0	0	0	0	0	4	4	0	3	1	0	0	0	0	0	-1	0	0	0	0	0	0	0	0	0	0	-2	-1	0	3	2	1
GaPr-Dickeya_dadantii	0	-1.67	0	0	0	0	0.33	0	0.33	0	0.33	2	2	2.67	2	4	4	4	1.67	4	2	0.33	0	0	0	0	0	0	0	0.33	0	0	0	0	-1.67	-0.67	-2	-4	-2.67	-0.67	0.67	0.33	0.33
GaPr-Dickeya_zeae	0	-1	0	0	0	0	0	1	0	0	0	0	0	4	3	4	4	4	1	4	2	0	0	0	0	0	0	0	0	0	0	0	0	0	-3	-2	-2	0	-2	-1	1	1	0
GaPr-Edwardsiella_ictaluri	0	-1	0	0	0	0	1	0	1	0	1	0	1	1	1	2	4	4	1	4	2	0	0	0	0	0	0	0	0	0	0	0	0	0	-2	0	-2	-4	-2	-2	1	1	0
GaPr-Edwardsiella_tarda	0	-1	0	0	0	0	1	1	0	0	0	0	3	3	1	2	4	4	2	4	2	0	1	0	0	0	0	0	0	1	0	0	0	0	-1	0	-3	-4	-4	-2	4	2	1
GaPr-Enterobacter_aerogenes	-1	-2	0	0	0	0	0	0	0	0	0	0	0	0	1	0	4	4	1	4	2	0	0	0	0	0	0	0	1	0	0	0	0	0	-2	-1	-1	-3	-1	0	3	1	0
GaPr-Enterobacter_cloacae	-0.5	-1.5	0	0	0	0	0	0	0	0	0	0.5	0	0	0.5	0.5	4	4	1.5	4	1.5	0	0	0	0	0	0.5	0	0	0	0	0	1.5	0	-1	-0.5	-1.5	-2.5	-1	-0.5	2	1.5	0
GaPr-Enterobacter_sp	-2	0	0	0	0	0	0	0	0	0	0	0	0	0	0	4	4	4	1	4	2	0	0	0	0	0	2	0	0	0	0	0	4	0	-2	0	0	0	0	0	2	0	0
GaPr-Erwinia_amylovora	0.5	-2	0	0	0	0	0	0	0	0	1	1	0	0.5	0	0.5	4	4	0.5	4	1	0	0	0	0	0	0	0	0	0	0	0	-0.5	0	-2	-0.5	-2.5	-4	-2.5	-2	0.5	1.5	0.5
GaPr-Erwinia_billingiae	0	-1	0	0	0	0	0	0	0	0	0	1	0	0	0	0	4	4	2	4	2	0	0	0	0	0	0	0	0	0	0	0	0	0	-1	0	-1	-3	-1	0	1	0	0
GaPr-Erwinia_pyrifoliae	0	-1	0	0	0	0	0	0	0	0	0	0	0	0	0	0	4	4	1	4	2	0	0	0	0	0	0	0	0	0	0	0	0	0	-2	-1	-1	-3	-2	0	0	2	0
GaPr-Erwinia_tasmaniensis	0	-1	0	0	0	0	0	0	0	0	0	0	0	0	1	1	4	4	1	4	2	0	0	0	0	0	0	0	0	0	0	0	0	0	-2	0	-2	-4	-2	-1	1	1	0
GaPr-Escherichia_coli	-1.23	-1.57	-0.03	0	0	0	0	0	0.07	0	0.03	0.07	0	0	0.23	0.47	4	4	1.13	4	2.17	0	0	0	0	0	0	0	0.03	0.07	0.03	0	0.13	0	-1.4	-0.4	-2.13	-2.73	-1.43	-0.43	1.57	0.77	0.43
GaPr-Escherichia_fergusonii	-1	-1	0	0	0	0	0	0	0	0	0	0	0	0	1	2	4	4	2	4	2	0	0	0	0	0	0	0	0	0	0	0	0	0	-1	0	-1	-1	-1	0	1	1	1
GaPr-Ferrimonas_balearica	0	-2	0	0	0	0	0	0	0	0	0	0	0	0	0	0	4	4	3	4	4	0	0	0	0	0	0	0	0	0	0	0	0	0	-1	-1	-2	-3	-2	-1	1	1	0
GaPr-Francisella_philomiragia	-2	-3	0	0	0	0	0	0	0	0	1	0	0	0	0	0	3	1	0	1	0	0	0	0	0	0	-1	0	0	0	0	0	0	0	0	0	0	0	0	0	0	0	1
GaPr-Francisella_tularensis	-3.88	-2.88	-0.88	0	0	0.38	0	0	0	0	0	0.12	0.25	0.25	0	1.75	2.38	1.12	0	1.12	0	0	0	0	0.12	0	-0.75	0	0	0	0	0	0	0	-0.38	0	-1.62	-1.62	-0.5	0	1.75	1.88	1
GaPr-Gallibacterium_anatis	-4	-3	0	0	0	2	0	0	0	0	1	0	3	4	1	1	4	4	2	4	3	0	0	0	0	0	0	0	0	2	2	0	0	0	-2	0	-1	-2	-1	0	3	3	2
GaPr-Gamma_proteobacterium	0	-2	0	0	0	0	1	1	0	0	3	1	3	4	4	4	4	4	1	4	1	0	0	0	0	0	0	0	0	0	0	0	0	0	-1	-1	0	-1	0	0	1	1	0
GaPr-Glaciecola_sp	-2	-2	0	0	0	0	1	0	0	0	0	2	0	3	3	4	4	4	2	4	3	0	0	0	0	0	0	0	0	0	0	0	0	0	0	0	-2	-1	-2	0	3	2	1
GaPr-Haemophilus_ducreyi	-4	-4	-2	0	0	0	0	0	0	0	0	0	1	0	0	1	4	4	2	4	3	0	-1	0	0	0	-1	0	0	0	0	0	0	0	-1	0	-1	-4	-2	0	3	4	3
GaPr-Haemophilus_influenzae	-4	-3	-1.5	0.17	0	0	0.5	1.67	0	0.17	0	0.33	2	2.5	1	1.67	4	4	3	4	3.83	0.33	0	0	0	0	0	0	0.5	1.5	1.5	0	0	0	-1.83	0	-1	-3	-1.17	-0.5	3	2.5	1.67
GaPr-Haemophilus_parasuis	-4	-3	0	1	0	0	0	0	0	0	0	0	0	3	2	3	4	4	3	4	4	0	0	0	0	0	0	0	0	0	0	0	0	0	-2	0	-1	-3	-2	0	2	2	3
GaPr-Haemophilus_somnus	-4	-3	-1	0	0	0.5	4	0.5	0	0.5	0.5	0.5	3.5	3.5	3	1	4	4	2	4	3	0	0	0	0	0	-0.5	0	0	0	0.5	0	0	0	-2.5	0	-1	-3	-2	0	2.5	2.5	1
GaPr-Hahella_chejuensis	-2	-2	0	0	0	0	0	0	0	0	0	0	0	0	0	0	4	4	0	4	1	0	0	0	0	0	0	0	0	0	0	0	0	0	0	0	0	0	0	2	1	0	0
GaPr-Halomonas_elongata	-1	-1	0	0	0	0	4	0	0	0	0	0	3	2	1	2	4	4	2	4	2	0	0	0	0	0	0	2	0	0	0	-1	-2	0	-3	-1	-2	-3	-1	0	1	0	0
GaPr-Halorhodospira_halophila	-1	0	0	0	0	0	0	0	0	0	0	0	0	0	0	0	4	4	0	3	1	0	0	0	0	0	0	0	0	0	0	0	-2	0	-2	-2	-1	-3	-2	0	0	0	0
GaPr-Halothiobacillus_neapolitanus	-1	-1	0	0	0	0	0	0	0	0	0	0	0	0	1	1	4	4	0	4	2	0	0	0	0	0	0	0	0	0	0	0	0	0	0	0	-1	-1	0	0	0	0	0
GaPr-Hamiltonella_defensa	-2	-3	-1	0	0	0	1	0	2	0	0	0	1	0	2	2	4	3	1	3	1	0	2	0	0	0	0	0	0	0	0	0	0	0	0	0	-1	-3	0	0	0	1	0
GaPr-Idiomarina_loihiensis	-2	-1	0	0	0	0	0	0	0	0	0	0	0	0	0	0	4	4	1	3	1	0	0	0	0	0	0	0	0	0	0	0	0	0	-1	0	0	-2	0	0	0	0	0
GaPr-Kangiella_koreensis	-2	-1	0	0	0	0	0	0	0	0	0	0	0	0	0	0	4	4	2	4	2	0	0	0	0	0	0	0	0	0	0	0	0	0	0	0	0	-1	-1	0	1	1	1
GaPr-Klebsiella_pneumoniae	0	-1.33	0	0	0	0	0	0	0	0	0	0	0	0	0	0.67	4	4	1.33	4	1.67	0	0	0	0	0	0.33	0	0	0	0	0	-0.33	0	-1	-0.67	-2.33	-3	-2	-1	1.33	1	0.67
GaPr-Klebsiella_variicola	0	-2	0	0	0	0	0	0	0	0	0	0	0	0	0	0	4	4	1	4	2	0	0	0	0	0	0	0	0	0	0	0	0	0	-2	0	-2	-3	-2	0	2	1	2
GaPr-Legionella_longbeachae	-1	-3	0	0	0	0	0	0	0	0	1	0	0	1	0	0	4	4	1	4	1	0	0	0	0	0	0	0	0	0	0	0	0	0	0	0	0	-1	-1	0	0	0	0
GaPr-Legionella_pneumophila	-3	-2.6	0	0	0	0	0	0	0	0	0.2	0	0.2	0	0	0.2	3.8	4	0.4	3.8	1.8	0	0	0	0	0	-0.4	0	0	0	0	0	0.2	0	0	0	-1	-2.4	-0.2	0	1.2	0.8	0.6
GaPr-Mannheimia_succiniciproducens	-4	-3	-2	0	0	0	0	0	1	0	0	0	0	0	0	0	4	4	2	4	3	0	0	0	0	0	-2	0	0	0	0	0	0	0	-3	0	0	-2	-1	0	2	2	2
GaPr-Marinobacter_aquaeolei	-3	-1	0	0	0	0	0	0	0	0	0	0	0	1	0	0	4	4	0	4	2	0	0	0	0	0	0	0	0	0	0	0	-1	0	-1	0	0	-2	0	0	0	0	0
GaPr-Marinomonas_mediterranea	-2	-2	0	0	0	0	1	0	0	0	0	0	3	3	1	3	4	4	2	4	3	0	0	0	0	0	0	0	0	0	0	0	1	0	-1	0	0	0	0	0	1	2	1
GaPr-Marinomonas_posidonica	-1	-2	0	0	0	0	1	0	1	0	0	0	1	0	0	2	4	4	2	4	4	0	0	0	0	0	0	0	0	0	0	0	0	0	0	0	0	-1	-1	0	1	2	1
GaPr-Marinomonas_sp	-3	-2	-1	0	0	0	0	0	0	0	0	0	0	0	0	1	4	4	2	4	4	-1	0	0	0	0	0	0	0	0	0	0	0	0	-1	0	0	-1	0	0	1	0	0
GaPr-Methylococcus_capsulatus	-4	-1	0	0	0	0	0	0	0	0	0	0	0	0	0	0	4	4	0	2	0	0	0	0	0	0	0	0	0	0	0	0	-1	0	-4	-2	-1	-3	0	0	0	0	0
GaPr-Methylomonas_methanica	-2	-2	0	0	0	0	0	0	0	0	0	0	0	0	0	0	4	4	1	4	1	0	0	0	0	0	0	0	0	0	0	0	0	0	-2	0	-3	-2	-2	-1	0	0	0
GaPr-Moraxella_catarrhalis	-4	-3	-1	0	0	0	0	0	3	0	1	1	0	0	4	4	4	4	2	4	3	0	0	0	0	0	-1	0	0	0	0	0	0	0	-1	0	-3	-4	-2	0	3	4	4
GaPr-Nitrosococcus_halophilus	-2	-1	0	0	0	0	0	0	0	0	0	0	0	0	2	1	4	4	0	3	1	0	0	0	0	0	0	0	0	0	0	0	0	0	0	0	0	0	0	0	0	0	0
GaPr-Nitrosococcus_oceani	-2	-2	0	0	0	0	0	0	0	1	0	0	0	0	0	0	4	4	0	4	1	0	0	0	0	0	0	0	0	0	0	0	0	0	-1	-1	0	-2	0	0	0	0	0
GaPr-Nitrosococcus_watsonii	-2	-1	0	0	0	0	0	0	0	0	0	0	0	0	0	0	4	4	1	3	1	0	0	0	0	0	0	0	0	0	0	0	-1	0	0	0	0	0	0	0	0	1	0
GaPr-Pantoea_ananatis	0	0	0	0	0	0	0	0	0	1	0	0	2	1	0	2	4	4	1	4	1	0	0	0	0	0	0	0	0	0	0	0	0	0	0	0	-1	-4	-2	0	2	0	0
GaPr-Pantoea_sp	-1	-2	0	0	0	0	0	0	0	0	0	0	0	0	0	1	4	4	3	4	3	0	0	0	0	0	0	0	0	0	0	0	0	0	0	-1	-2	-3	-2	0	3	3	0
GaPr-Pantoea_vagans	0	-2	0	0	0	0	0	0	0	0	0	0	0	0	1	0	4	4	1	4	1	0	0	0	0	0	0	0	0	0	0	0	0	0	-1	-1	-1	-4	-1	0	1	0	0
GaPr-Pasteurella_multocida	-3	-3	-1	0	0	0	0	0	0	1	0	0	0	0	0	0	4	4	2	4	4	0	0	0	0	0	1	0	1	1	0	0	0	0	0	0	-1	-3	-1	0	2	2	2
GaPr-Pectobacterium_atrosepticum	-1	-1	0	0	0	0	0	0	0	0	0	0	0	0	2	3	4	4	2	4	3	1	0	0	0	0	2	0	1	0	0	0	0	0	-2	0	-2	-3	-2	-1	1	0	1
GaPr-Pectobacterium_carotovorum	-1	-2	0	0	0	0	0	0	0	0	0	0	0	1	1	3	4	4	2	4	3	1	0	0	0	0	2	0	2	2	1	0	0	0	-1	-1	-2	-3	-1	0	1	2	0
GaPr-Pectobacterium_wasabiae	-1	-1	0	0	0	0	0	0	0	0	0	0	0	2	0	3	4	4	3	4	3	1	0	0	0	0	0	0	0	0	1	0	0	0	-2	0	-2	-3	-3	-1	0	0	0
GaPr-Photobacterium_profundum	-0.5	-2	0	0	0	0.5	1	0	0	0	0	0	0	0.5	0	1.5	4	4	3.5	4	4	0	0	0	0	0	0	0	0	0	0	0	0	0	-1	0	-1	-2.5	-0.5	0	0	0	0
GaPr-Photorhabdus_asymbiotica	-3	-3	0	0	0	0	0	0	0	0	1	0	1	1	4	3	4	4	1	4	2	0	0	0	0	0	0	0	0	0	0	0	0	0	-1	0	-1	-3	-1	0	0	0	0
GaPr-Photorhabdus_luminescens	-3	-2	0	0	0	0	1	2	0	0	2	3	3	4	2	2	4	4	1	4	1	0	0	0	0	0	0	0	0	0	0	0	0	0	-2	0	-2	-2	-1	0	0	0	1
GaPr-Proteus_mirabilis	-1	-3	0	0	0	0	0	0	0	0	0	1	1	1	1	1	4	4	3	4	4	1	0	0	0	0	0	0	2	1	0	0	0	0	0	0	-2	-4	-1	-2	2	1	1
GaPr-Pseudoalteromonas_atlantica	-2	-2	0	0	0	0	0	1	0	0	0	0	1	3	2	2	4	4	2	4	2	0	0	0	0	0	0	0	1	1	0	0	0	0	0	0	-1	-2	-1	0	0	2	0
GaPr-Pseudoalteromonas_haloplanktis	-4	-2	0	0	0	0	3	0	0	0	0	0	2	1	0	0	4	4	3	4	4	0	0	0	0	0	-1	0	0	0	0	0	0	0	0	0	0	-1	0	0	2	1	0
GaPr-Pseudoalteromonas_sp	-3	-3	0	0	0	0	3	0	0	0	0	0	1	1	0	0	4	4	3	4	4	0	0	0	0	0	0	0	0	0	0	0	0	0	-1	0	-1	-2	-1	-1	1	3	2
GaPr-Pseudomonas_aeruginosa	-1.75	-2	0	0	0	0	0	0	0	0	0.25	0	0	0	0.5	1	4	4	2	4	1.75	0	0	0	0	0	0	0	0	0	0	0	-1.25	0	-2.75	-2	-1.5	-2.75	-0.5	-0.25	0	0	0.25
GaPr-Pseudomonas_brassicacearum	0	0	0	0	0	0	0	0	0	0	0	1	0	0	1	4	4	4	2	4	4	0	0	0	0	0	-1	0	0	0	0	0	0	0	-3	-1	-1	-3	-1	0	0	0	0
GaPr-Pseudomonas_entomophila	-2	-1	0	0	0	1	0	0	0	0	0	0	2	1	0	1	4	4	4	4	4	0	0	0	0	0	0	0	0	0	0	-1	-1	0	-2	-1	-1	-2	-1	0	0	0	0
GaPr-Pseudomonas_fluorescens	-0.33	-1.67	0	0	0	1.33	0	0	0	0	0.33	0.33	0.33	0	0.33	1.67	4	4	1.67	4	3.33	0	0	0	0	0	-0.33	0	0	0	0	0	-1	0	-2	-0.67	-1.33	-2.33	-0.67	-0.33	0	0	0
GaPr-Pseudomonas_fulva	-1	-1	0	0	0	0	0	0	0	0	0	0	0	0	0	1	4	4	3	4	4	0	0	0	0	0	0	0	0	0	0	0	-1	0	-2	-1	-2	-2	-2	0	1	2	0
GaPr-Pseudomonas_mendocina	-1	-1.5	0	0	0	0	0	0	0	0	0	0	0	0	0	0.5	4	4	1.5	4	3.5	0	0	0	0	0	0	0	0	0	0	0	0	0	-1.5	-1.5	-1	-2.5	-1.5	-1	0	0.5	0
GaPr-Pseudomonas_putida	-0.5	-0.5	0	0	0	0.25	1	0	0	0	0.25	0.25	0.5	0	1.5	0.75	4	4	2.5	4	3.5	0	0	0	0	0	-0.5	0	0	0	0	0	-0.75	0	-1.5	-0.5	-1	-2.25	-1	0	0	0	0
GaPr-Pseudomonas_stutzeri	0	-1	0	0	0	0	0	0	0	0	0	0	0	0	0	0	4	4	1	4	2	0	0	0	0	0	0	0	0	0	0	0	-1	0	-3	-3	-3	-4	-2	-1	0	0	0
GaPr-Pseudomonas_syringae	-1	-0.33	0	0	0	0	2	0.33	0	0	0	1	1.33	1.33	0.67	3.33	4	4	1.33	4	2.33	0	0	0	0	0	0	0	0	0	0	0	0	0	-2.33	-1.33	-1.33	-2.33	-1.67	-0.67	0.33	0.33	0
GaPr-Pseudoxanthomonas_suwonensis	-3	-2	0	0	0	0	4	0	0	0	0	1	3	2	3	3	4	4	1	4	2	0	0	0	0	0	0	0	0	0	0	0	-1	0	-3	-2	0	-1	0	0	0	0	0
GaPr-Psychrobacter_arcticus	-2	-2	0	0	0	1	3	3	0	0	2	1	3	4	4	4	4	4	4	4	4	0	0	0	0	0	0	0	0	0	0	0	0	0	-1	0	-3	-3	-3	-1	0	0	0
GaPr-Psychrobacter_cryohalolentis	-2	-2	0	0	0	0	0	1	0	0	0	0	0	0	1	2	4	4	4	4	4	0	0	0	0	0	0	0	0	0	0	0	0	0	0	0	-2	-4	-3	-1	0	0	0
GaPr-Psychrobacter_sp	0	-2	0	0	0	1	1	1	0	1	3	1	0	2	4	4	4	4	4	4	4	0	0	0	0	0	0	0	0	0	0	0	0	0	-2	0	-2	-4	-3	0	0	0	0
GaPr-Psychromonas_ingrahamii	-1	-2	0	0	0	1	4	2	1	0	0	4	4	4	4	4	4	4	4	4	4	2	0	0	1	0	-1	0	0	0	0	1	0	0	0	0	-2	-4	-2	0	0	0	0
GaPr-Rahnella_sp	-1	-2	0	0	0	0	0	0	0	0	0	0	0	0	1	1	4	4	2	4	3	0	0	0	0	0	0	0	0	0	0	0	2	0	0	0	-1	-3	-2	0	0	0	0
GaPr-Ruthia_magnifica	-4	-3	-1	0	0	0	0	0	0	0	0	0	0	0	0	0	3	3	0	2	1	0	0	0	0	0	0	0	0	0	0	0	0	0	0	0	-1	-3	-1	0	1	1	0
GaPr-Saccharophagus_degradans	-3	-3	-1	0	0	0	2	0	0	1	0	1	3	2	2	2	4	4	2	4	2	0	0	0	0	0	0	0	1	1	1	0	0	0	0	0	0	-1	0	0	2	1	0
GaPr-Salmonella_enterica	-1.12	-1.69	0	0	0	0	0	0	0.12	0.06	0.38	0.19	0.12	0.06	0.25	1.12	4	4	0.88	4	1.94	0	0	0	0	0	0.06	0	0.06	0	0	0	-0.06	0	-1.44	-0.56	-1.75	-3.19	-1.88	-0.62	2.25	1.62	0.56
GaPr-Serratia_proteamaculans	-1	-1	0	0	0	0	0	0	0	0	0	0	0	0	0	0	4	4	2	4	2	0	0	0	0	0	0	0	0	0	0	0	0	0	-1	0	-1	-3	-1	0	0	0	0
GaPr-Serratia_sp	-1.5	-2	-0.5	0	0	0	0	0	0	0	0.5	0.5	0	0	0.5	0	4	4	2	4	2	0	0	0	0	0	0	0	0	0	0	0	-0.5	0	-1.5	-0.5	-1	-3.5	-1	-0.5	2	1.5	0.5
GaPr-Shewanella_amazonensis	-2	-2	0	0	0	0	2	0	0	1	0	2	2	3	2	4	4	4	4	4	4	0	0	0	0	0	0	0	0	0	0	0	0	0	-1	-1	-1	-2	0	0	2	1	0
GaPr-Shewanella_baltica	-2.25	-2	0	0	0	0.25	2.25	0.5	0	0.5	0.5	2	2	2.25	3	4	4	4	3.25	4	4	0.25	0	0	0	0	0	0	0	0	0	0	0	0	-1.25	0	-1.75	-3.25	-1.25	-0.75	0.5	1	0.25
GaPr-Shewanella_denitrificans	-2	-2	0	0	0	1	4	2	1	0	0	2	3	3	4	4	4	4	3	4	4	0	0	0	0	0	-1	0	0	0	0	0	0	0	0	0	-1	-3	0	0	1	2	1
GaPr-Shewanella_frigidimarina	-1	-2	0	0	0	0	0	0	0	0	0	0	3	2	1	4	4	4	4	4	4	0	0	0	0	0	-1	0	0	0	0	0	0	0	-2	0	-3	-4	-2	-2	1	0	0
GaPr-Shewanella_halifaxensis	-2	-2	0	0	0	0	3	0	0	0	0	0	3	3	4	4	4	4	4	4	4	1	0	0	0	0	0	0	0	0	0	0	0	0	0	0	-1	-2	-2	0	1	1	0
GaPr-Shewanella_loihica	-1	-2	0	0	0	0	1	0	0	0	0	3	4	4	4	4	4	4	3	4	3	1	0	0	0	0	0	0	0	0	1	0	0	0	-1	-1	-1	-2	0	0	3	3	3
GaPr-Shewanella_oneidensis	-3	-3	-1	0	0	0	2	0	0	0	0	0	1	1	1	2	4	4	3	4	4	0	0	0	0	0	0	0	0	0	0	0	0	0	-1	0	-2	-3	-2	-1	1	2	2
GaPr-Shewanella_pealeana	-2	-2	0	0	0	0	4	0	0	0	1	1	2	4	4	4	4	4	4	4	4	0	0	0	0	0	0	0	0	0	0	0	0	0	-1	0	-1	-2	0	0	1	1	1
GaPr-Shewanella_piezotolerans	-1	-2	0	0	0	0	0	0	0	1	0	0	0	0	0	0	4	4	4	4	4	0	0	0	0	0	-1	0	0	0	0	0	0	0	-1	0	-2	-4	-1	-1	0	0	0
GaPr-Shewanella_putrefaciens	-3	-3	0	0	0	1	4	1	1	1	1	2	3	4	3	4	4	4	4	4	4	0	0	0	0	0	0	0	0	0	0	0	0	0	-1	0	-3	-4	-2	-1	2	2	1
GaPr-Shewanella_sediminis	0	-1	0	0	0	0	4	1	1	1	0	4	4	4	4	4	4	4	4	4	4	1	0	0	0	0	0	0	0	0	0	0	0	0	-1	0	-2	-2	0	0	2	0	0
GaPr-Shewanella_sp	-2.5	-2	0	0	0	0.25	0.5	0.25	0	0.25	0	0.75	1	2.25	2	2.75	4	4	3.5	4	4	0	0	0	0	0	0	0	0	0	0	0	0	0	-0.5	0	-1	-2.75	-1	0	1.75	2.25	1
GaPr-Shewanella_violacea	-2	-2	0	0	0	1	4	4	1	1	0	3	4	4	4	4	4	4	4	4	4	0	0	0	0	0	0	0	0	0	0	0	0	0	0	0	-1	-2	0	0	0	1	0
GaPr-Shewanella_woodyi	-2	-2	0	0	0	0	1	0	0	0	0	1	1	1	0	2	4	4	3	4	3	0	0	0	0	0	-1	0	0	0	0	0	0	0	0	0	-1	-2	-1	0	2	2	0
GaPr-Shigella_boydii	-1	-2	0	0	0	0	0	0	0	0	0	0	1	1	2	3	4	4	1	4	2	0	0	0	0	0	0	0	0	0	0	0	0	0	-3	-1	-3	-4	-3	-2	2	2	0
GaPr-Shigella_dysenteriae	-1	0	0	0	0	0	0	0	0	0	0	0	0	0	0	0	4	4	1	4	3	0	0	0	0	0	0	0	0	0	0	0	0	0	-3	-1	-2	-4	-3	-2	1	1	0
GaPr-Shigella_flexneri	-1	-1	0	0	0	0	0	0	0	0	0	0.33	0	0	1.33	1	4	4	1	4	2	0	0	0	0	0	0	0	0	0	0.33	0	0	0	-2.33	-1	-2.67	-4	-3	-1.33	1	1	0
GaPr-Shigella_sonnei	-1	-1	0	0	0	0	0	0	0	1	1	0	0	0	1	2	4	4	1	4	1	0	0	0	0	0	0	0	0	0	0	0	0	0	-2	0	-2	-4	-2	-1	2	2	0
GaPr-Sodalis_glossinidius	0	0	2	0	0	0	3	1	0	0	0	1	1	3	3	2	4	4	1	4	1	1	0	0	0	0	1	0	2	2	0	1	0	0	-3	0	-4	-4	-4	-3	3	3	1
GaPr-Stenotrophomonas_maltophilia	-2.5	-1.5	0	0	0	0.5	0	0	0	0	0	0	1	0.5	3	3	4	4	2	4	4	0	0	0	0	0	0	0	0	0	0	0	0	0	-2	-0.5	-1	-1	-1.5	-0.5	0	0	0
GaPr-Teredinibacter_turnerae	-2	-2	0	0	0	0	1	0	0	0	0	0	0	2	1	3	4	4	1	4	2	0	0	0	0	0	0	0	0	0	0	0	0	0	0	0	0	0	0	0	0	2	0
GaPr-Thioalkalimicrobium_cyclicum	-2	-2	0	0	0	0	0	0	0	0	0	0	0	0	0	2	4	4	0	3	1	0	0	0	0	0	-1	0	0	0	0	0	0	0	0	0	-1	-1	-1	0	0	0	1
GaPr-Thioalkalivibrio_sp	-3	-1	0	0	0	0	2	0	2	0	0.5	2	2	2	2.5	2	4	4	2	4	3	0.5	0	0	0	0	0	0	0	1	0	0	-1	0	0	0	-0.5	-0.5	0	0	0	0	0
GaPr-Thiomicrospira_crunogena	-3	-3	-1	0	0	0	0	0	0	0	0	0	1	0	0	0	4	4	3	4	3	0	0	0	0	0	0	0	0	0	0	0	0	0	0	0	-1	-2	0	0	2	1	0
GaPr-Tolumonas_auensis	-1	0	0	0	0	0	0	0	0	0	0	0	2	1	1	4	4	4	2	4	2	0	0	0	0	0	0	0	0	0	0	0	0	0	-1	0	0	-1	0	0	2	0	1
GaPr-Vesicomyosocius_okutanii	-4	-3	-1	0	0	0	0	1	0	0	0	0	0	1	0	0	4	4	1	3	1	0	0	0	0	0	0	0	0	0	0	0	0	0	0	0	0	-2	0	0	2	1	0
GaPr-Vibrio_anguillarum	-2	-2	0	0	0	0	0	0	0	1	0	0	0	2	0	2	4	4	1	4	3	0	0	0	0	0	-1	0	0	0	0	0	0	0	0	0	-1	-3	-2	0	2	0	0
GaPr-Vibrio_cholerae	-2.25	-1.75	0	0	0	0	0.12	0	0	0	0.25	0	0.12	0.38	0.25	1.88	4	4	2	4	3.12	0.25	0	0	0	0	0	0	0	0	0	0	0	0	-0.38	0	-1.38	-2.75	-0.5	-0.25	1	1.62	0.5
GaPr-Vibrio_fischeri	-2.25	-2.25	-0.25	0	0	0	2	0	0	0	0	0	0.5	0.25	0	0	4	4	2.75	4	4	0	0	0	0	0	0	0	0	0	0	0.25	0	0	-0.25	0	-1.5	-2.25	-0.75	-0.25	0.75	0.75	0.5
GaPr-Vibrio_harveyi	-3	-2	0	0	0	1	1.5	0	0	0	0	0.5	1.5	2.5	0	1.5	4	4	1.5	4	3	0	0	0	0	0	0	0	0	0	0	0	0	0	-1	0	-0.5	-1	-0.5	-0.5	1	2	0.5
GaPr-Vibrio_parahaemolyticus	-3	-2	0	0	0	0	0	0	0	0	0	0	0	0	0	0	4	4	2.5	4	4	0	0	0	0	0	0	0	0	0	0	0	0	0	-1	0	-0.5	-1.5	0	0	0.5	0.5	0.5
GaPr-Vibrio_sp	-3	-2	0	0	0	0	0	0	0	0	0	0	0	0	0	0.5	4	4	3	4	4	0	0	0	0	0	0	0	0	0	0	0	0	0	-1.5	0	-0.5	-1.5	-0.5	0	1	0.5	0
GaPr-Vibrio_splendidus	-2.5	-2	0	0.5	0	3.5	4	4	0	0	0	2	3.5	3	2.5	4	4	4	3	4	4	0	0	0	0	0	0	0	0	0	0	0	0	0	-1.5	0	-1	-2	-0.5	0	0.5	0	0
GaPr-Vibrio_vulnificus	-2.5	-2.17	0	0	0	0	3	0.5	0	0.17	0.17	0.33	2.67	2.5	0.83	1	4	4	2.33	4	3.17	0.33	0.83	0	0	0	-0.17	0	0	0.17	0	0.33	0	0	-1	0	-1	-2.33	-1.33	0	1.67	1	0.83
GaPr-Xanthomonas_albilineans	0	0	0	0	0	0	1	0	1	0	1	0	0	0	0	1	4	4	0	4	1	0	0	0	0	0	0	0	0	0	0	0	0	0	-3	-2	-1	-2	-2	-1	0	0	0
GaPr-Xanthomonas_axonopodis	0	-2	0	0	0	1	4	0	0	0	0	0	3	3	2	2	4	4	2	4	3	0	0	0	0	0	0	0	0	0	0	1	2	0	-3	-2	-3	-3	-2	0	0	0	0
GaPr-Xanthomonas_campestris	0	-0.75	0	0	0	1.5	4	0	0.5	0	0.25	0.5	3	2.25	2.25	3	4	4	2	4	3.25	0	0	0	0	0	0.25	0	0.25	0.25	0	0.25	2.25	0.25	-1.5	-1.5	-1.5	-1.5	-1.25	-0.5	0	0	0
GaPr-Xanthomonas_oryzae	0	-0.67	0.33	0	0	0.67	3.67	0.67	1	0	0.33	0	1.33	1.67	2	2.33	4	4	1.33	4	2	0	0	0	0	0	0	0	0	0	0	1.33	1.33	0	-2.33	-1	-0.67	-2.67	-1.33	-0.67	0.67	0.33	0
GaPr-Xenorhabdus_bovienii	-2	-2	-1	0	0	0	0	1	0	0	0	0	2	3	0	1	4	4	1	4	2	0	0	0	0	0	0	0	0	0	0	0	0	0	-1	0	-2	-3	-3	-1	1	0	1
GaPr-Xenorhabdus_nematophila	-3	-2	0	0	0	0	0	1	0	0	0	1	0	0	0	1	4	4	2	4	2	0	1	0	0	0	0	0	0	0	0	0	0	0	0	0	-1	-2	0	0	1	0	1
GaPr-Xylella_fastidiosa	-0.75	-0.25	0.5	0.25	0.25	2.5	2.75	2	1.75	1	0.25	2.25	2.75	3.5	3.25	3.25	3.5	4	0.25	3	0.25	0	0	0	0	0	0	0	0	0.25	0	1.5	-0.25	0	-1.25	-0.25	-1	-2.75	-2	-0.5	0	0	0.25
GaPr-Yersinia_enterocolitica	-1.5	-1	0	0	0	0	0	0	0	0	0	0	0.5	1	0.5	2.5	4	4	1	4	2	0	0	0	0	0	0	0	0	0	0	0	0	0	-0.5	0	-2	-3	-2.5	-1	1	1.5	0.5
GaPr-Yersinia_pestis	-0.38	-1.25	0	0	0	0.12	1.5	2.62	0.12	0.5	0.25	3	3.5	3.88	2.62	4	4	4	0.88	4	1.88	0.62	1.12	0	0.88	0	0.5	0	1.25	1.38	0.25	0.12	0	0	-1.25	0	-1.38	-3.5	-2.38	-0.75	1.25	1.25	1
GaPr-Yersinia_pseudotuberculosis	-0.25	-0.5	0	0.25	0	0.5	2.25	1.75	0.25	0.5	0	3.5	3.25	4	3	4	4	4	1	4	2.25	0.25	0.5	0	0.5	0	0.25	0	0.25	0.5	0.25	0	0	0	-0.75	0	-1.5	-3.5	-1.75	-0.25	1.5	0.75	0
Gemm-Gemmatimonas_aurantiaca	-2	0	0	0	0	0	0	0	0	0	1	0	0	0	1	1	4	4	1	4	2	-1	0	0	0	0	0	0	0	0	0	0	0	0	0	-2	-1	-2	0	0	0	0	0
Kora-Korarchaeum_cryptofilum	-3	-2	0	0	0	0	0	0	0	0	0	0	0	0	0	1	1	2	0	1	0	0	0	0	0	0	-1	0	0	0	0	0	-1	0	-1	0	0	0	0	0	2	1	1
MaPr-Magnetococcus_sp	0	-1	0	0	0	0	0	1	0	2	0	0	0	3	2	3	4	4	2	4	3	0	0	0	0	0	0	0	0	0	0	0	0	0	0	0	0	0	0	0	1	0	1
Nitr-Nitrospira_defluvii	0	-1	0	0	0	0	0	0	0	0	0	0	0	0	0	0	2	4	0	2	0	-1	0	0	0	0	0	0	0	0	0	0	0	0	0	0	-1	-1	0	0	0	0	0
Nitr-Thermodesulfovibrio_yellowstonii	-3	-3	-1	0	0	0	0	0	0	0	0	0	0	0	0	0	4	4	0	2	0	0	0	0	0	0	0	0	0	0	0	0	0	0	0	0	0	0	0	0	1	0	1
Plan-Isosphaera_pallida	-2	0	0	0	0	0	0	0	0	0	0	0	0	0	0	2	1	4	0	4	2	0	0	0	0	0	0	0	0	0	0	1	0	0	0	-1	-1	-4	-2	0	0	0	0
Plan-Pirellula_staleyi	-2	-1	0	0	0	0	1	0	0	0	0	1	1	1	3	2	4	4	0	4	1	0	0	0	0	0	0	0	0	0	0	0	0	0	-2	-1	-2	-3	-1	0	3	1	0
Plan-Planctomyces_brasiliensis	-1	-1	0	0	0	0	1	0	0	0	0	0	0	2	1	2	4	4	2	4	3	0	0	0	0	0	0	0	0	0	0	0	0	0	-4	-2	-1	-3	0	0	1	1	0
Plan-Planctomyces_limnophilus	-2	-1	0	0	0	0	0	0	0	0	0	0	0	0	0	0	4	4	1	4	3	0	0	0	0	0	0	0	0	0	0	0	0	0	-2	0	0	-3	-1	0	2	1	0
Plan-Rhodopirellula_baltica	-3	-1	0	0	0	0	0	0	0	0	0	0	0	0	0	1	4	4	0	2	0	0	0	0	0	0	0	0	0	0	0	0	0	0	-3	-1	-1	-2	-2	0	0	0	0
Spir-Brachyspira_hyodysenteriae	-4	-3	0	0	0	0	0	1	0	0	0	0	2	1	0	0	4	4	4	4	4	0	0	0	0	0	-1	0	0	0	0	0	0	0	-1	0	0	0	-1	0	0	0	2
Spir-Brachyspira_murdochii	-3	-3	-1	0	1	0	2	1	0	0	0	0	1	3	1	1	1	4	2	4	3	0	0	0	0	0	0	0	0	0	0	0	3	0	-1	0	0	1	0	0	0	0	0
Spir-Brachyspira_pilosicoli	-3	-3	-2	0	0	0	0	0	0	0	0	0	0	1	1	1	1	4	2	4	3	0	0	0	0	0	0	0	0	0	0	0	0	0	0	0	0	0	0	0	1	0	0
Spir-Leptospira_biflexa	-0.5	-2.5	-0.5	0	0	0	0	0	0	0	0	1	0	0	0.5	0	4	4	0	2	0	0.5	0	0	0	0	0	0	0	0	0.5	0	0	0	-1	0	0	0	0	0	1	1.5	0.5
Spir-Leptospira_borgpetersenii	-4	-3.5	-1.5	0	0	0	0	0	0	0	0.5	0	0	0	0.5	0.5	4	4	1	4	1	0	0	0	0	0	-0.5	0	0	0	0	0	0	0	-0.5	0	0	0	0	0	1	0.5	0
Spir-Leptospira_interrogans	-4	-4	-2.5	0	0	0	0	0	0	0	0	0	0	0	-1.5	2.5	3.5	4	1	4	1	-0.5	0	0	0	0	-2.5	0	-1	0	0	0.5	0	0	0	0	0	-3	-0.5	0	2.5	2.5	3
Spir-Spirochaeta_coccoides	0	0	0	4	0	3	0	4	1	4	3	3	2	3	4	4	4	4	0	4	0	2	1	0	0	0	3	2	2	3	2	0	0	0	0	0	0	2	1	0	1	2	0
Spir-Spirochaeta_smaragdinae	0	-1	0	0	0	0	0	0	0	0	0	0	0	0	0	0	4	4	0	3	1	0	0	0	0	0	0	0	0	0	0	0	0	0	-1	0	0	0	0	0	1	0	0
Spir-Spirochaeta_sp	-1	-1	0	0	0	0	0	0	0	0	0	0	0	0	0	1	4	4	1	4	2	0	0	0	0	0	0	0	0	0	0	0	-1	0	-1	0	0	1	0	0	2	2	1
Spir-Spirochaeta_thermophila	-2	-2	0	0	0	0	0	0	0	0	0	0	0	0	1	0	4	4	1	3	1	0	0	0	0	0	3	0	0	0	0	0	0	0	0	0	1	3	1	0	0	0	0
Spir-Treponema_azotonutricium	-2	-2	0	0	0	0	0	0	0	0	0	0	0	2	1	2	4	4	1	2	1	0	0	0	0	0	0	0	0	0	0	0	0	0	-2	0	0	-1	-1	0	1	3	1
Spir-Treponema_brennaborense	0	-2	0	0	0	0	0	0	0	0	1	2	4	4	2	4	4	4	1	4	2	0	0	0	0	0	0	0	0	0	0	0	0	0	-3	-3	-1	-1	-1	0	1	2	1
Spir-Treponema_denticola	0	-3	-2	0	0	0	0	0	0	0	0	0	0	0	0	0	4	4	1	4	3	0	0	0	0	0	0	0	0	0	0	0	0	0	-1	0	0	0	0	0	1	0	0
Spir-Treponema_pallidum	0	0	0	0	0	0.5	0	0	0	0	0	0	0	0	0	0	2	0.5	0	0	0	0	0	0	0	0	1.5	0	0.5	0.5	0	0	0	0	3.5	0.5	1.5	4	3.5	1	0	0	0
Spir-Treponema_paraluiscuniculi	0	0	0	0	0	0	0	0	0	0	0	0	0	0	0	0	3	1	0	0	0	0	0	0	0	0	2	0	1	2	0	0	0	0	3	0	2	4	3	1	0	0	0
Spir-Treponema_primitia	0	-2	0	0	0	0	0	0	0	0	0	0	0	0	2	1	4	4	1	4	1	0	0	0	0	0	0	0	0	0	1	0	-1	0	-1	0	0	-1	0	0	3	1	2
Spir-Treponema_succinifaciens	0	-2	-1	0	0	0	0	0	0	0	0	0	2	1	0	1	3	4	0	3	1	0	0	0	0	0	0	0	0	0	0	0	0	0	0	0	-1	0	0	0	1	0	1
Syne-Aminobacterium_colombiense	-3	-3	-1	0	0	0	0	0	0	0	0	0	0	0	1	0	4	4	1	4	2	0	0	0	0	0	0	0	0	0	0	0	-1	0	0	0	0	0	0	0	0	0	0
Syne-Thermanaerovibrio_acidaminovorans	-3	-3	-1	0	0	0	0	0	0	0	0	0	0	0	0	0	4	4	1	3	2	0	0	0	0	0	0	0	0	0	0	-1	-3	0	0	0	0	0	0	0	0	0	0
Tene-Acholeplasma_laidlawii	-1	-2	0	0	0	0	0	0	0	0	0	0	0	0	0	0	4	4	1	4	3	0	0	0	0	0	0	0	0	0	0	0	0	0	0	0	0	0	0	0	2	2	1
Tene-Mycoplasma_agalactiae	-4	-3	-2	0	0	1	0	2	0	1	2	2	4	0	3	0	4	4	3	4	3	0	-1	0	0	0	0	0	1	0	0	0	0	0	0	0	0	0	0	0	3	4	4
Tene-Mycoplasma_bovis	-4	-2	-2	1	0	1	0	3	0	1	0	0	3	2	4	1	4	4	3	4	2	0	0	0	0	0	0	2	3	1	2	0	0	0	0	0	0	0	0	0	3	2	3
Tene-Mycoplasma_capricolum	-4	-3	0	4	0	3	0	2	1	2	0	0	0	1	3	2	4	4	3	4	3	0	0	0	0	0	0	0	0	0	0	0	0	0	0	0	0	0	0	1	1	0	0
Tene-Mycoplasma_fermentans	-4	-4	-3	0	0	0	0	0	0	0	0	0	0	0	2	0	4	4	2	4	1	0	0	0	0	0	0	0	0	0	0	0	0	0	0	0	0	0	0	1	3	2	3
Tene-Mycoplasma_gallisepticum	-1	-3	4	0	0	4	0	0	4	0	0	1	3	4	3	3	4	4	2	4	3	1	3	1	1	1	2	4	4	3	2	0	0	0	0	0	-1	-3	-1	-1	0	1	1
Tene-Mycoplasma_haemofelis	-4	-2	0	0	0	0	4	3	0	0	2	0	1	4	3	2	0	0	0	0	0	0	0	0	0	0	0	0	0	0	0	0	0	0	0	0	0	0	0	0	-1	-1	0
Tene-Mycoplasma_leachii	-4	-2	0	3	0	4	0	2	0	2	0	0	1	2	2	1	4	4	2	4	3	0	0	0	0	0	0	0	0	0	0	0	0	0	0	0	0	0	0	0	2	1	1
Tene-Mycoplasma_mycoides	-4	-3	0	2.5	0	3.5	0	0	2	0	0.5	0.5	0	0	2.5	0.5	4	4	3	4	2.5	1	0.5	0	0	0	0	0	0	0	0	0	0	0	0	0.5	0	0	0	0	2.5	1	2
Tene-Mycoplasma_penetrans	-4	-4	-1	0	0	0	0	0	0	0	0	0	0	0	0	-1	4	4	4	4	4	0	0	0	0	0	0	0	0	0	0	0	0	0	0	0	0	0	0	0	0	0	0
Thau-Nitrosopumilus_maritimus	-4	-4	-1	0	0	0	0	0	0	0	0	0	0	1	0	1	3	2	0	1	0	0	0	0	0	0	0	0	0	0	0	0	0	0	0	0	0	0	0	0	2	2	2
Ther-Fervidobacterium_nodosum	-4	-4	-1	0	0	0	0	0	1	1	1	0	0	0	2	2	4	4	2	4	3	0	0	0	0	0	0	0	0	0	0	0	-1	0	0	0	0	0	0	0	2	1	1
Ther-Kosmotoga_olearia	-3	-1	0	0	0	0	0	2	0	0	1	1	0	0	4	4	4	4	2	4	2	0	0	0	0	0	0	0	0	0	0	0	0	0	-3	0	0	0	0	0	1	1	0
Ther-Petrotoga_mobilis	-4	-3	-1	0	0	0	0	0	0	1	1	0	0	1	1	3	4	4	1	4	1	0	0	0	0	0	0	0	0	0	0	0	4	0	-1	0	0	0	0	0	0	0	1
Ther-Thermosipho_africanus	-4	-3	0	0	0	0	0	0	0	0	0	0	0	0	2	0	4	4	2	3	2	0	0	0	0	0	0	0	0	0	0	0	0	0	0	0	0	0	0	0	1	1	0
Ther-Thermosipho_melanesiensis	-4	-3	-2	0	0	0	0	0	0	0	0	0	0	0	1	0	4	4	1	3	1	0	0	0	0	0	0	0	0	0	0	0	0	0	0	0	2	0	1	0	1	0	1
Ther-Thermotoga_lettingae	-3	-2	0	0	0	0	0	0	0	0	0	0	0	0	0	0	4	4	0	1	0	0	0	0	0	0	0	0	0	0	0	0	0	0	0	0	0	0	0	0	1	2	0
Ther-Thermotoga_maritima	-4	-1	0	0	0	0	0	0	0	0	0	0	0	0	1	0	4	4	1	1	0	0	0	0	0	0	0	0	0	0	0	0	0	0	0	0	0	0	0	0	0	0	0
Ther-Thermotoga_naphthophila	-3	-2	0	0	0	0	0	0	0	0	0	0	0	0	0	1	4	4	0	2	0	0	0	0	0	0	0	0	0	0	0	0	-1	0	0	0	0	0	0	0	0	0	0
Ther-Thermotoga_neapolitana	-3	-2	0	0	0	0	0	0	0	0	0	0	0	0	0	0	4	4	0	1	0	0	0	0	0	0	0	0	0	0	0	0	-1	0	0	0	0	0	0	0	2	0	1
Ther-Thermotoga_petrophila	-3	-1	0	0	0	0	0	0	0	0	0	0	0	0	1	0	4	4	0	2	0	0	0	0	0	0	0	0	0	0	0	0	-1	0	0	0	0	0	0	0	0	0	0
Ther-Thermotoga_sp	-3	-2	0	0	0	0	0	0	0	0	0	0	0	0	0	1	4	4	1	2	0	0	0	0	0	0	0	0	0	0	0	0	0	0	0	0	0	0	0	0	0	0	0
Ther-Thermotoga_thermarum	-4	-2	0	0	0	0	0	0	0	0	0	0	0	0	0	1	4	4	1	2	0	0	0	0	0	0	0	0	0	1	0	0	0	0	0	0	0	0	0	0	0	0	1
Unc1-Thermobaculum_terrenum	-3	-1	0	0	0	0	0	0	0	0	0	0	0	0	0	0.5	4	4	1	3	2	0	0	0	0	0	-0.5	0	0	0	0	0	-0.5	0	0	0	0	0	0	0	1	0	0
Unc2-Thermodesulfatator_indicus	-4	-3	-1	0	0	0	1	0	1	0	0	0	1	4	3	4	4	4	1	3	1	0	0	0	0	0	0	0	0	0	0	0	-1	0	-1	0	-1	-1	0	0	2	1	1
Unc2-Thermodesulfobacterium_sp	-4	-4	-2	0	0	0	0	0	1	1	2	0	0	1	1	1	3	2	0	1	0	0	0	0	0	0	-1	0	0	0	0	0	0	0	0	0	0	0	0	0	0	1	0
Verr-Akkermansia_muciniphila	-4	-2	0	0	0	0	0	0	0	0	0	0	0	0	0	0	4	4	3	4	3	0	0	0	0	0	1	0	0	0	0	0	-2	0	-1	0	0	0	0	0	0	0	0
Verr-Coraliomargarita_akajimensis	0	-1	0	0	0	3	4	0	0	0	0	2	4	4	3	3	4	4	0	3	0	0	0	0	0	0	0	0	0	0	0	0	0	0	-1	0	0	-1	0	0	0	0	0
Verr-Methylacidiphilum_infernorum	-1	-3	-2	0	0	0	0	0	0	0	0	0	0	0	0	0	1	2	0	1	0	0	0	0	0	0	0	0	0	0	0	0	-2	0	-3	0	0	0	0	0	0	0	0
Verr-Opitutus_terrae	-3	-2	0	0	0	0	3	0	0	0	0	0	0	0	4	4	4	4	2	4	3	1	1	0	0	0	0	0	0	0	0	0	0	0	-2	-2	-1	-3	-1	0	0	0	0
cand-Cloacamonas_acidaminovorans	-2	-2	-1	0	0	0	1	1	4	1	4	4	4	4	4	4	2	4	1	3	1	4	1	0	2	0	4	0	4	2	2	0	0	0	0	0	0	0	0	0	3	1	0

## Sheet: genus 
IG	1n8	2n5	3n4	4n4	5n4	6n3	7n3	8n3	9n2	10n2	11n2	4n6g12	6n6g24	8n4g24	cd8g6	cd10g50	cp8g6	cp10g50	pals9	pals9g12	pals12g20	cm8g6	cm10g50	mirs9	mirs9g12	mirs12g20	R15	R30	R30e3	R45e6	R60e9	GG8g4	GGG4g6	GGGG4g6	GC6	GC8	RY12	RY12e1	RY18e2	RY24e3	bend45w60	bend60w100	bend90w120
Acid-Acidobacterium	-1	-0.5	0	0	0	2	2	0	0	0	0.5	3.5	3.5	2.5	3	4	4	4	0.5	4	2	0.5	0.5	0	0	0	0	0	0	0	0	0	0	0	-1.5	-0.5	-0.5	0	-0.5	0	0	0.5	0.5
Acid-Koribacter	-2	-1	0	0	0	0	0	0	0	0	2	0	0	1	1	3	4	4	0	4	0	0	0	0	0	0	-1	0	0	0	0	0	0	0	-1	-1	0	0	0	0	1	1	0
Acid-Solibacter	-1	0	0	0	0	0	0	0	0	0	1	0	1	1	3	4	4	4	0	2	1	0	0	0	0	0	0	0	0	0	0	0	0	0	-2	0	-1	-3	-2	-1	0	0	0
Acid-Terriglobus	-2	-1	0	0	0	0	0	0	0	0	0	0	0	0	0	1	4	4	1	4	3	0	0	0	0	0	0	0	0	0	0	0	0	0	0	0	0	0	0	0	0	0	0
Acti-Acidimicrobium	-2	-2	0	0	0	0	0	0	0	0	2	0	0	0	0	1	4	4	1	3	1	0	0	0	0	0	0	0	0	0	0	0	-1	0	-3	-2	0	0	0	0	0	0	0
Acti-Acidothermus	-3	-2	0	0	0	0	0	0	0	0	0	3	0	4	1	4	3	4	1	2	1	0	0	0	0	0	0	0	0	0	0	0	0	0	-4	-2	-2	-4	-3	-1	0	0	0
Acti-Actinosynnema	-4	-3	0	0	0	3	2	1	2	0	1	3	4	4	4	4	4	4	4	4	4	1	1	0	1	0	-1	0	0	0	0	0	0	0	0	0	-2	-3	-2	0	0	0	0
Acti-Amycolatopsis	-4	-2	0	0	1	1	0	0	0	0	0	1	0	0	0	4	4	4	2	4	4	0	0	0	0	0	0	0	0	0	0	0	-2	0	-4	-2	-2	-4	-2	-1	0	0	0
Acti-Amycolicicoccus	-2	-1	0	0	0	0	0	0	0	0	0	0	0	0	1	1	4	4	1	4	2	0	0	0	0	0	0	0	0	0	0	0	0	0	0	0	0	-1	0	0	0	0	0
Acti-Arcanobacterium	-3	0	0	0	0	0	0	0	0	1	0	3	0	3	2	4	4	4	4	4	4	0	0	0	0	0	0	0	0	0	0	0	0	0	0	0	0	2	1	0	2	2	1
Acti-Arthrobacter	-3.6	-1.2	0	0	0	0.4	0	0	0	0	0	0.2	1	2	0.8	3.4	4	4	2.8	4	4	0	0.4	0	0	0	-1	0	0	0	0	0	-1.4	0	-2.4	-0.4	-1.2	-2.6	-1.2	0	0.2	0	0
Acti-Atopobium	-3	-2	0	0	0	0	0	0	0	1	1	0	0	0	1	2	4	4	2	4	3	0	0	0	0	0	0	0	0	0	0	0	0	0	0	0	1	2	1	0	1	2	2
Acti-Beutenbergia	-3	-2	0	0	0	0	0	0	0	1	0	0	3	4	1	4	4	4	2	4	3	0	0	0	0	0	0	0	0	0	0	0	0	0	-3	-2	-2	-2	-2	-1	0	0	0
Acti-Bifidobacterium	-1.49	-0.36	0	0	0	0	0	0.13	0.99	0.82	1.45	1.24	0.39	1.2	3.3	3.73	4	4	3.39	4	4	0.07	0.09	0	0	0	0.29	0.39	0.37	0.3	0.67	0	-0.52	0	-2.06	-0.94	-0.01	0.26	0.48	0.86	0.89	1.04	0.66
Acti-Brachybacterium	-4	-2	0	0	0	0	0	0	0	0	0	1	0	0	3	4	4	4	3	4	4	0	0	0	0	0	0	0	0	0	0	0	0	0	-3	-2	-2	-2	-1	0	0	0	0
Acti-Catenulispora	-4	-2	0	0	0	1	3	3	3	3	4	3	4	4	4	4	4	4	2	4	4	0	1	0	1	0	0	0	0	0	0	1	0	0	-3	-2	-2	-3	-2	0	0	0	0
Acti-Cellulomonas	-3.5	-2	0	0	0	0	0	0	0	0.5	0.5	0	1.5	3	1	3	3.5	4	3.5	4	4	0	0	0	0	0	0	0	0	0.5	0	0	-1	0	-2	-1	0	-0.5	-0.5	0	0	0	0
Acti-Clavibacter	-3.5	-2	0.5	0	0	0.5	0	0	1	0	0	0.5	1.5	2	1	3	4	4	3	4	4	0	0	0	0	0	0	0	0	0	0	0	-0.5	0	-2	-1	-0.5	-0.5	0	-0.5	0	0	0
Acti-Conexibacter	-2	-2	0	0	0	0	0	0	0	0	0	0	0	0	2	2	4	4	0	4	1	0	0	0	0	0	0	0	0	0	0	0	-1	0	-2	-2	-1	-1	-1	0	1	0	0
Acti-Coriobacterium	0	0	0	0	0	0	0	0	0	0	0	0	0	0	1	1	4	4	1	3	1	0	0	0	0	0	0	0	0	0	0	0	0	0	0	0	0	1	0	0	0	0	0
Acti-Corynebacterium	-2.9	-0.9	0	0	0	0	0	0	0.4	0.3	0.5	0.2	0	0.4	2.55	3.2	3.9	4	1.35	3.6	2.6	0.25	0.2	0	0	0	-0.1	0	-0.05	0	0	0	-0.15	0	-0.2	-0.1	-0.2	-0.2	-0.4	-0.1	0.7	0.95	0.2
Acti-Cryptobacterium	-2	0	0	2	0	0	0	3	2	2	0	1	0	2	4	4	4	4	1	4	1	0	0	0	0	0	0	0	0	0	0	0	0	0	0	0	0	1	0	0	0	0	0
Acti-Eggerthella	0	0	1	0	0	0	0	0	1	1	0	0	0	2	2	4	4	4	4	4	4	0	0	0	0	0	2	0	0	0	0	0	0	0	-1	-2	0	0	0	0	0	0	0
Acti-Frankia	-3.78	-2.78	0	1	0.33	2.67	1.44	1.22	1.78	1.67	3	3.89	3.56	4	3.89	4	3.33	4	2.44	4	3.22	2.22	0.89	0.33	1.22	0	-0.11	0	0.78	0.44	0.11	2.78	-0.56	0	-3.78	-2.67	-2.78	-4	-2.44	-1	0	0	0
Acti-Gardnerella	-3	-1.5	0	0	0	0	0	0	2	1.5	3.5	3.5	0.5	2.5	4	4	4	4	2	4	4	1.5	0.5	0	0.5	0	-0.5	0	0	0	0	0	0	0	1	0	0	0	0	0	3	2.5	2.5
Acti-Geodermatophilus	-4	-3	0	0	0	0	0	2	0	0	0	0	0	2	3	4	4	4	3	4	4	0	0	0	0	0	-1	0	0	0	0	0	-1	0	-4	-3	-1	-4	-2	-2	0	0	0
Acti-Gordonia	-3	-1	0	0	0	0	0	0	0	0	0	0	0	1	1	4	4	4	0	3	1	0	0	0	0	0	0	0	0	0	0	0	-1	0	-3	-2	-1	-3	-2	0	0	0	0
Acti-Intrasporangium	-4	-1	0	0	0	0	0	0	1	3	4	0	3	4	3	4	4	4	3	4	4	0	0	0	0	0	0	0	0	0	0	0	0	0	-2	-2	0	-3	-1	0	0	0	0
Acti-Isoptericola	-3	-2	0	0	0	0	0	0	0	0	0	0	4	4	0	4	4	4	4	4	4	0	0	0	0	0	0	0	0	0	0	-1	-1	0	-4	-2	0	-2	-2	0	0	0	0
Acti-Jonesia	-3	-1	0	0	0	0	0	0	0	0	0	0	0	0	0	1	4	4	3	4	4	0	0	0	0	0	0	0	1	0	0	0	0	0	0	0	0	0	0	0	0	0	0
Acti-Kineococcus	-4	-3	0	0	0	0	1	0	0	0	0	0	1	0	2	4	4	4	3	4	3	0	0	0	0	0	0	0	0	0	0	0	-1	0	-3	-1	-3	-3	-2	-1	0	0	0
Acti-Kocuria	-3	-2	0	0	0	1	0	0	0	0	0	0	0	0	0	3	4	4	4	4	4	0	0	0	0	0	0	0	0	0	0	0	-2	0	0	0	-2	-1	-1	0	1	0	0
Acti-Kribbella	-3	-1	0	0	0	0	0	0	1	0	1	1	0	2	2	3	4	4	2	4	3	0	0	0	0	0	0	0	0	0	0	0	-1	0	-4	-2	-2	-4	-2	-1	0	0	0
Acti-Kytococcus	-3	-2	0	0	0	0	2	0	0	0	0	1	2	3	1	3	4	4	4	4	4	0	0	0	0	0	0	0	0	0	0	1	0	0	-1	-1	-2	-3	-2	-1	0	0	0
Acti-Leifsonia	-3	-2	0	1	0	3	0	0	1	0	1	0	0	0	3	3	4	4	1	4	2	3	1	0	0	0	0	0	0	0	0	1	0	0	-4	-3	-2	-3	-2	-1	0	0	0
Acti-Microbacterium	-4	-1	0	0	0	2	3	0	0	0	0	2	4	4	2	4	4	4	3	4	4	1	1	0	0	0	0	0	0	0	0	0	0	0	0	-1	0	0	0	0	0	0	0
Acti-Micrococcus	-4	-2	0	0	0	0	0	0	0	0	0	0	0	1	0	1	4	4	3	4	4	0	0	0	0	0	0	0	0	0	0	0	-3	0	-1	-1	0	0	-1	0	0	0	0
Acti-Microlunatus	-3	-1	0	0	0	0	0	0	0	0	0	1	0	0	2	4	4	4	1	4	2	0	3	0	0	0	0	0	0	0	0	0	0	0	-3	-1	-2	-2	-2	0	0	0	0
Acti-Micromonospora	-3.5	-2.5	0	0	1	1.5	0	0	0	0	0	3	1.5	2	2	2.5	4	4	2.5	4	4	1	0	0	0	0	0	0	0	0.5	0.5	2.5	-0.5	0.5	-3.5	-2.5	-1.5	-3.5	-1	-1	0	0	0
Acti-Mobiluncus	-3	-1	0	0	0	0	0	0	0	0	0	0	1	2	1	2	4	4	2	4	2	0	0	0	0	0	-1	0	0	0	0	0	0	0	0	0	0	-1	0	0	3	2	0
Acti-Mycobacterium	-2.61	-1.39	0.32	0.14	0	0.23	0	0.05	1.06	0.75	0.61	1.02	0.64	1.12	1.88	2.93	3.08	3.95	0.57	2.56	1.13	0.68	0.32	0.14	0.27	0	-0.05	0	0	0	0	0.51	-0.73	0	-2.88	-2.02	-2.06	-2.99	-1.95	-0.99	0.39	0.31	0
Acti-Nakamurella	-3	-2	0	0	0	0	0	0	0	1	3	2	0	3	4	4	4	4	2	4	2	1	0	0	0	0	0	0	0	0	0	0	-1	0	-3	-2	-2	-4	-2	0	0	0	0
Acti-Nocardia	-3	-2	0	0	0	0	0	0	0	0	0	0	1	1	0	3	4	4	1	4	2	0	0	0	0	0	0	0	0	0	0	0	-1	0	-2	-2	-2	-3	-1	0	0	0	0
Acti-Nocardioides	-4	-2	0	0	0	0	0	0	1	2	0	0	0	1	2	3	4	4	1	3	2	0	0	0	0	0	0	0	0	0	0	0	-1	0	-2	-1	-1	-2	-1	0	0	0	0
Acti-Nocardiopsis	-4	-3	-1	0	0	1	1	0	0	1	0	2	0	3	0	4	4	4	4	4	4	0	0	0	0	0	0	0	0	0	0	1	-1	0	0	0	0	3	0	0	0	0	0
Acti-Olsenella	-3	-1	0	0	0	1	0	0	0	0	0	2	0	3	3	4	4	4	1	4	2	0	0	0	0	0	0	0	0	0	0	0	0	0	0	-1	0	2	0	0	1	0	0
Acti-Propionibacterium	-2.25	-0.5	0	0	0	0	0	0	0	0.5	0	0.5	1	1	1.25	2.25	4	4	2	4	3.25	0	0	0	0	0	0	0	0	0	0	0	-1.75	0	-0.75	-0.75	-0.5	-2	-1	0	0	0	0
Acti-Pseudonocardia	-4	-2	0	0	0	0	0	0	0	0	0	1	2	3	2	3	4	4	2	4	4	0	0	0	0	0	0	0	0	0	0	0	-1	0	-3	-2	-1	-3	-1	-1	0	0	0
Acti-Renibacterium	-2	0	0	0	0	0	0	0	0	0	0	0	0	0	1	1	4	4	2	4	3	0	0	0	0	0	0	0	0	0	0	0	0	0	-2	-1	-2	-3	-2	0	0	0	0
Acti-Rhodococcus	-2.25	-1	0	0	0	0	0	0	0	0	0	0	0	0	0.25	1.75	4	4	2.25	4	3.25	0	0	0	0	0	-0.25	0	0	0	0	0	-0.25	0	-0.75	-0.25	-0.25	-1	-0.25	0	0	0	0
Acti-Rothia	-2.5	-0.5	0	0	0	0	0	0	0	0.5	1.5	1	0	0	2.5	4	4	4	4	4	4	0	0	0	0	0	1.5	0	0	0	0	0	0	0	0	-0.5	0	2.5	1	0	3.5	2.5	1
Acti-Rubrobacter	-3	-2	0	0	0	0	0	0	0	0	2	0	0	0	0	1	4	4	1	3	1	0	0	0	0	0	1	0	0	0	0	0	-1	0	-1	-2	0	0	0	0	0	1	0
Acti-Saccharomonospora	-3	-1	0	0	0	1	0	0	1	2	3	0	0	3	3	4	3	4	2	4	4	1	0	0	0	0	0	0	0	0	0	0	-1	0	-4	-3	-1	0	-1	0	0	0	0
Acti-Saccharopolyspora	-3	-3	0	0	0	0	0	3	0	0	0	3	4	4	3	4	4	4	4	4	4	0	1	0	0	0	0	0	0	0	0	0	-1	0	-4	-3	-1	-3	-1	0	0	0	0
Acti-Salinispora	-3.5	-1.5	0	0	0	0	1	0	0	0	0	1	1	1.5	1.5	3.5	4	4	3	4	4	0	0	0	0	0	0	0	0	0	0	0	-2	0	-4	-3	-2.5	-4	-2.5	-1	0	0.5	0
Acti-Sanguibacter	-3	-1	0	0	0	0	0	0	1	1	2	2	0	3	4	4	4	4	4	4	4	0	0	0	0	0	0	0	0	0	0	0	0	0	0	0	-1	-2	0	0	0	0	0
Acti-Segniliparus	-3	-1	0	0	0	0	0	0	0	0	0	0	0	0	1	3	4	4	1	2	2	0	0	0	0	0	0	0	0	0	0	0	0	0	0	0	0	0	0	0	1	2	0
Acti-Slackia	-3	-2	0	0	0	0	0	0	0	0	0	0	0	0	0	4	4	4	1	4	3	0	0	0	0	0	0	0	0	0	0	0	0	0	-2	-1	0	1	0	0	0	0	0
Acti-Stackebrandtia	-3	-1	0	0	0	0	2	1	0	0	0	0	4	3	0	2	4	4	2	4	3	0	0	0	0	0	0	0	0	0	0	0	-1	0	-2	-2	-2	-3	-1	0	0	0	0
Acti-Streptomyces	-4	-3	0	0	0	1.75	2.25	0.5	2.25	1.25	2	3.25	4	3.75	3.75	4	4	4	3.25	4	4	0.75	1.25	0	0.5	0	0	0	0	0	0	1.75	-0.25	0	-2.75	-1.25	0	0	0	0.5	0	0	0
Acti-Streptosporangium	-3	-2	0	0	0	0	1	1	0	0	2	4	4	4	4	4	4	4	4	4	4	0	2	0	0	0	0	0	0	0	0	0	-1	0	-3	-2	0	-2	0	0	1	0	0
Acti-Thermobifida	-3	-1	0	0	0	0	0	0	0	0	0	0	0	0	0	0	4	4	3	4	4	0	0	0	0	0	0	0	0	0	0	0	-2	0	-2	-2	0	0	0	0	3	2	0
Acti-Thermobispora	-4	-4	0	0	0	0	0	0	0	0	0	4	2	0	2	4	4	4	2	4	4	0	1	0	1	0	0	0	0	0	0	0	-3	0	-3	-2	-1	-3	-2	-1	1	0	0
Acti-Thermomonospora	-4	-3	0	0	0	0	0	0	0	0	0	0	0	0	2	1	4	4	3	4	4	0	0	0	0	0	0	0	0	0	0	0	-2	0	-4	-3	-1	-3	-1	0	0	0	0
Acti-Tsukamurella	-3	-1	0	0	0	0	0	0	0	0	0	0	0	0	0	1	4	4	1	3	2	0	0	0	0	0	0	0	0	0	0	0	-2	0	-3	-2	-1	-3	-1	0	0	0	0
Acti-Verrucosispora	-3	-3	0	0	2	3	1	0	2	3	0	4	4	4	3	4	4	4	2	4	4	1	1	0	0	0	0	0	0	0	1	3	0	3	-4	-3	-2	-4	-2	-1	0	0	0
Acti-Xylanimonas	-4	-2	1	0	0	0	0	0	0	0	0	0	2	4	2	4	4	4	3	4	4	0	0	0	0	0	0	0	0	0	0	0	-2	0	-2	-1	-1	-2	-1	0	0	0	0
AlPr-Acetobacter	-3	-2	0	0	0	0	0	0	0	0	0	0	0	0	0	1	4	4	1	4	2	0	0	0	0	0	0	0	0	0	0	0	0	0	0	0	0	0	0	0	2	3	0
AlPr-Acidiphilium	-2	-1.5	0	0	0	0	0	0	0	0	0	0	1.5	2	0.5	2.5	4	4	0	3	1	0	0	0	0	0	0	0	0	0	0	0	0	0	-1.5	-1	-1	-2.5	0	0	1	1	0.5
AlPr-Agrobacterium	-2.62	-1.12	0	0	0	0	0	0	0	0	0	0	0	0	0.12	0.62	4	4	1	4	1.75	0	0	0	0	0	-0.12	0	0	0	0	0.12	-0.5	0	-2.25	-1.25	-0.75	-1.62	-0.75	-0.38	1.62	1	0.38
AlPr-Anaplasma	-0.33	-0.33	0	0	0	0	0	1	0.17	0	0	0.33	1.33	1.33	0.67	2	1.17	1.83	0	0.33	0	0	0.33	0	0	0	0	0	0.67	0.83	0.67	0	0	0	0.5	0	0	1	0	0	1.67	0.67	0.67
AlPr-Asticcacaulis	-2	-0.5	0	0	0	0	0	0	1	0	0	0	0	0	1.5	2	4	4	1.5	4	3	0	0	0	0	0	0	0	0	0	0	0	-0.5	0	0	-1.5	-0.5	-1	0	0	2	1.5	0.5
AlPr-Azorhizobium	-4	-1	0	0	0	0	0	0	0	0	0	0	0	0	0	0	4	4	1	4	2	0	0	0	0	0	0	0	0	0	0	0	0	0	-1	-1	-1	-1	0	0	0	0	0
AlPr-Azospirillum	-4	-2	0	0	0	0	0	0	1	0	1	1	0	0	4	4	4	4	2	4	3	0	0	0	0	0	0	0	0	0	0	2	0	0	-3	-2	-2	-3	-2	0	0	0	1
AlPr-Bartonella	-3	-2.67	-0.83	0	0	0	0	0.17	0.17	0.33	1	1.17	1.33	1.17	2.5	3.17	3.33	4	0.33	3.33	0.83	0.67	0.33	0	0.33	0	1.67	0.17	1.67	0.5	0.17	0	0.33	0	0.17	0	0	0.33	0.33	0.17	1.67	1.33	1.33
AlPr-Beijerinckia	-3	-1	0	0	0	0	0	0	0	0	0	0	0	0	2	3	4	4	3	4	4	0	0	0	0	0	0	0	0	0	0	0	-1	0	0	0	0	0	0	0	1	0	0
AlPr-Bradyrhizobium	-1.75	-0.75	0	0	0	0	0	0	0	0	0	0	0	0	1	1.75	4	4	1.75	4	3	0.25	0	0	0	0	0	0	0	0	0	0	0	0.5	-1.25	-0.5	-1.5	-3	-1.5	-0.75	0.25	0	0
AlPr-Brevundimonas	-3	-1	0	0	0	0	0	0	1	0	0	0	0	0	0	0	4	4	1	4	1	1	0	0	0	0	0	0	0	0	0	0	0	0	0	-1	0	-2	-1	0	0	0	0
AlPr-Brucella	-3	-0.96	0	0	0	0.03	0	1.39	0	0	0.07	0.07	0.53	1.29	0.44	1.18	4	4	0.96	4	2.82	-0.08	0.03	0	0	0	-0.43	0	0	0	0.04	0	0.03	0.03	-0.86	-0.21	-0.81	-2.06	-1.01	-0.03	1.25	0.71	0.42
AlPr-Caulobacter	-2.5	-0.67	0	0	0	0.33	0	0	0	0	0	0	0.33	0.17	0	1	4	4	1.33	4	2.83	0	1.67	0	0.5	0	0.83	0	0	0	0	0	-0.17	0	0	-0.17	-0.5	-1.5	-0.33	-0.17	0	0	0
AlPr-Dinoroseobacter	-2	0	0	0	0	0	0	0	1	0	3	0	0	1	2	2	4	4	2	4	1	1	0	0	0	0	0	0	0	0	0	0	0	0	2	0	-1	0	0	0	0	1	0
AlPr-Ehrlichia	-1.5	-2.33	-0.17	0	0.33	0	0.33	0	0	0	0	-0.33	0.33	0.33	-0.33	-0.5	2	1	0.33	1.33	0.5	-0.33	0	0	0	0	0	0	0	0	0.17	0	0	0	0	0	-1.33	-0.83	-1.67	-1	0	0.33	0.83
AlPr-Erythrobacter	-3	-2	0	0	0	0	0	0	0	0	0	0	0	0	0	0	4	4	0	3	1	0	0	0	0	0	0	0	0	0	0	0	0	0	0	0	-1	0	0	0	0	0	0
AlPr-Gluconacetobacter	-2	-1	0	0	0	0	0	0	0	0	0	0	0	0	0	0	4	4	1	4	1	0	0	0	0	0	0	0	0	0	0	0	-1	0	0	0	-1	-2	-1	-2	0	0	0
AlPr-Gluconobacter	-2	-1	0	0	0	0	0	0	0	0	0	0	0	0	0	0	4	4	1	4	2	0	0	0	0	0	0	0	0	0	0	0	0	0	-1	0	0	-1	0	0	2	1	0
AlPr-Granulibacter	-2	-1	0	0	0	0	0	0	0	0	0	0	0	0	0	2	4	4	1	4	2	0	0	0	0	0	1	0	0	0	0	0	-1	0	-2	-1	0	0	0	0	1	0	1
AlPr-Hirschia	-2	-2	0	0	0	0	0	0	0	0	0	0	0	0	0	0	4	4	1	4	2	0	0	0	0	0	0	0	0	0	0	0	0	0	0	0	0	0	0	0	2	1	0
AlPr-Hyphomicrobium	-2	-1.5	0	0	0	0	1	0	0	0	0	0	0	0	0	0	3.5	4	0	3	0.5	0	0	0	0	0	0	0	0	0	0	0	0	0	-2	-2	-1	-1.5	-1	0	0	0	0
AlPr-Hyphomonas	-3	-1	0	0	0	0	0	0	0	0	2	1	0	2	1	1	4	4	1	4	1	0	0	0	0	0	0	0	0	0	0	0	0	0	0	0	0	0	-1	0	0	1	0
AlPr-Jannaschia	-3	-1	0	0	0	0	0	0	0	0	2	0	0	2	0	2	3	4	0	2	0	0	0	0	0	0	0	0	0	0	0	0	-1	0	0	0	-1	-1	0	0	1	0	0
AlPr-Ketogulonicigenium	-2	0	0	0	0	0	0	0	0	0	1	0	0	0	2	4	4	4	1	4	1	0	0	0	0	0	0	0	0	0	0	0	-1	0	0	0	-1	-3	-2	-2	1	0	0
AlPr-Liberibacter	0.5	-1	0	0	1	1	1	1	0.5	1	0.5	0	0.5	1	2	1.5	3	3	0	3	0.5	0	0.5	0	0	0	2.5	0	0.5	0	0	0	0	0	0	0	0.5	0	0	0	0.5	0	0
AlPr-Magnetospirillum	-2	0	0	1	0	0	0	0	0	0	0	0	0	0	2	1	4	4	2	4	2	0	0	0	0	0	0	0	0	0	0	0	-1	0	-4	-2	0	-3	-1	0	1	1	0
AlPr-Maricaulis	-3	-1	0	0	0	0	0	0	0	1	0	0	0	0	0	1	4	4	1	4	2	0	0	0	0	0	0	0	0	0	0	0	0	0	0	0	-1	0	0	0	0	0	0
AlPr-Mesorhizobium	-3.25	-1.5	0	0	0	0	0.75	1	0	0	0.25	0.25	0.75	1.5	0.75	2.5	4	4	0.5	4	1.5	0	0	0	0	0	0	0	0	0	0	0	-0.75	0	-2.75	-0.75	-1.5	-2.5	-1.25	-0.5	0	0	0
AlPr-Methylobacterium	-3.22	-2	0	0	0	0.11	0	0	0	0	0.5	0.28	0.5	1.22	2.17	1.61	4	4	1.56	4	2.72	0	0.06	0	0	0	-0.06	0	0	0	0	0.17	-0.67	0	-2.11	-2.11	-1.94	-2.67	-0.94	-0.39	0.5	0.22	0
AlPr-Methylocella	-3	-2	0	0	0	0	0	0	0	0	0	0	0	0	0	0	4	4	0	4	1	0	0	0	0	0	0	0	0	0	0	0	-1	0	-2	-3	-2	-4	-2	0	0	1	0
AlPr-Nitrobacter	-2	0	0.5	0	0	0	0	0	0	0	0.5	0	1	1	2	3.5	4	4	0.5	4	2	0	0	0	0	0	-0.5	0	0	0	0	0	0	0	-2	-1	-1	-4	-2	-1	0	0	0
AlPr-Novosphingobium	-3	-1.5	0	0	0	0	0	0	0	0	0	0	0	0.5	0	1	3	4	0.5	3.5	1	0	0	0	0	0	0	0	0	0	0	0	-0.5	0	-0.5	0	-1	-1.5	0	0	0	0	0
AlPr-Ochrobactrum	-3	-1	0	0	0	0	0	0	0.5	0	0	0	0	0	0.5	0.5	4	4	1	4	2.5	0	0	0	0	0	-0.5	0	0	0	0	0	0	0	-0.5	0	0	-0.5	0	0	0	0.5	0.5
AlPr-Oligotropha	-3	-1	0	0	0	0	0	0	0	0	0	0	0	0	0	2	4	4	1	4	2	0	0	0	0	0	0	0	0	0	0	0	0	0	0	-1	-1	0	0	0	0	0	0
AlPr-Orientia	-0.5	-2	1	0	0	0	0	0	1.5	0	2	0	0.5	1.5	3	3	2.5	4	1.5	3.5	2.5	1.5	0	0	0.5	0	2	1.5	1.5	1	1	0	0	0	0	0	-1	-3	-1	0	0	0	0
AlPr-Paracoccus	-3	-1.5	0	0	0	0	0	0	0	0	0	0	0	0	1	1	4	4	0	4	1	0	0	0	0	0	0	0	0	0	0	0	-1	0	-2	-1	-1	-2.5	-2	0	0	0	0
AlPr-Parvibaculum	-3	-1	0	0	0	0	0	0	0	0	0	0	0	0	1	2	4	4	0	4	2	0	0	0	0	0	1	0	1	0	0	0	0	0	0	0	0	0	0	0	0	0	0
AlPr-Parvularcula	-1	0	0	0	0	0	1	0	0	0	0	0	0	0	0	3	3	4	0	3	0	0	0	0	0	0	0	0	0	0	0	0	0	0	0	0	-1	-3	-2	0	0	0	0
AlPr-Pelagibacter	0.5	-2	0	0	0	0	0	0	0	0	0	0	0	1	0	0	2.5	1	0	1	0	0	0	0	0	0	-0.5	0	0	0	0	0	0	0	0	0	0	0	0	0	0	0	0.5
AlPr-Phenylobacterium	-3	-2	2	0	0	0	0	0	0	0	0	1	0	0	1	2	4	4	1	3	1	0	0	0	0	0	0	0	0	0	0	0	-1	0	-2	-2	-1	-2	0	0	0	0	0
AlPr-Polymorphum	-2	-1	0	0	0	0	0	0	0	2	3	0	1	3	4	4	4	4	1	4	2	0	0	0	0	0	-1	0	0	0	0	0	0	0	-3	-2	-1	-2	0	0	1	0	0
AlPr-Puniceispirillum	-2	-1	0	0	0	1	0	0	1	0	0	0	0	0	2	3	4	4	0	2	0	0	0	0	0	0	0	0	0	0	0	0	0	0	0	0	-3	-4	-2	0	2	2	1
AlPr-Rhizobium	-3.17	-1.58	0	0	0	0	0	0	0	0	0.17	0	0	0.17	0.42	1.75	4	4	0.5	4	1.33	0	0.33	0	0.17	0	0	0	0	0	0	0.17	0.08	0.17	-2.5	-1.92	-1.67	-2.83	-1.83	-0.17	1	0.5	0.25
AlPr-Rhodobacter	-3	-1.25	0	0	0	0.08	0.17	0.08	0	0	0	0	0.42	0.58	1.5	0.75	4	4	0.83	4	1	0.5	0	0	0	0	0	0	-0.17	0	0	0	-0.5	0	-0.83	-0.67	-0.42	-1.33	-0.17	-0.17	0.5	0.5	0
AlPr-Rhodomicrobium	-2	-1	0	0	0	0	0	0	0	0	0	0	0	0	1	1	4	4	0	4	1	0	0	0	0	0	0	0	0	0	0	0	0	0	-1	0	-1	-1	-1	0	0	0	0
AlPr-Rhodopseudomonas	-2	-1.43	0	0	0	0	0.14	0	0	0	0	0	0.29	0.57	0.86	2.29	4	4	1.71	4	3.14	0	0.14	0	0	0	0	0	0	0	0	0.57	0.43	1	-1.29	-0.57	-2.29	-4	-2.57	-1.71	0	0	0
AlPr-Rhodospirillum	-3.5	-3	0	0	0	0	0	0	0	0.5	1	0	0	0.5	2	3.5	4	4	1	4	1.5	0	0	0	0	0	0	0	0	0	0	0.5	-1	-0.5	-1.5	-1.5	-1	-2.5	-0.5	0	0	1	0.5
AlPr-Rickettsia	-3.32	-2.55	-0.64	0	0	0	0	0	0.27	0.18	0.41	0	0	0	0.82	1.36	4	3.64	2.27	3.82	3.36	0.5	0	0	0	0	-0.09	0	0	0.09	0.09	0	0	0	-1.77	0	-1.64	-2.86	-1.82	-0.36	1.27	1.09	1.64
AlPr-Roseobacter	-3	-1	0	0	0	0	0	0	0	0	0	0	0	0	0	0	4	4	0	3	0	0	0	0	0	0	0	0	0	0	0	0	0	0	0	0	0	-1	-1	0	0	0	0
AlPr-Ruegeria	-2.5	-0.5	0	0	0	0	0	0	0	0	0	0.5	0	0.5	0.5	1	4	4	1	4	2	0	0	0	0	0	0	0	0	0	0	0	-0.5	0	1.5	0	0	-0.5	0	0	2	0.5	0.5
AlPr-Sinorhizobium	-2.58	-1.17	0	0	0	0	0	0	0	0.08	1	0	0	0	0.17	0.67	3.92	4	1.67	4	2.17	0	0	0	0	0	-0.33	0	0	0	0	0.83	-0.42	0.67	-2.25	-1.67	-1.08	-2.33	-1	-0.17	0.83	0	0
AlPr-Sphingobium	-2.5	-1.25	0	0	0	0	0	0	0	0	0	0	0	0	0	1.75	4	4	1.75	4	3	0	0.25	0	0	0	0.5	0	0	0	0	0	0.25	0	-0.5	-0.5	-0.75	-1.75	-0.75	0	0	0	0
AlPr-Sphingomonas	-3	-1	1	0	0	0	0	0	0	0	1	0	0	0	0	0	4	4	0	4	2	0	0	0	0	0	0	0	0	0	0	0	-1	0	0	-1	-1	-2	-1	0	0	0	0
AlPr-Sphingopyxis	-3	0	0	0	0	0	0	0	1	0	1	0	0	0	0	0	4	4	2	4	3	0	1	0	0	0	0	0	0	0	0	0	0	1	-1	0	-1	-3	-2	0	1	2	0
AlPr-Starkeya	-4	-2	0	0	0	0	0	0	0	0	1	0	0	0	0	1	4	4	2	4	4	0	0	0	0	0	0	0	0	0	0	0	-2	0	-2	-1	-1	-3	-1	0	0	0	0
AlPr-Wolbachia	-0.83	-1.83	-0.67	0	0	0	0	0	0	0	0	0	0	0.5	0	2.67	4	3.67	0.17	3.67	0.67	0.17	0	0	0	0	0.17	0	0.33	0	0.17	0	0	0	-1.33	0	-0.33	-2.33	-0.33	0	2.83	2	0.33
AlPr-Xanthobacter	-3	-1	0	0	0	0	0	0	0	0	0	0	0	0	2	3	4	4	1	4	1	0	0	0	0	0	0	0	0	0	0	0	0	0	-1	0	-1	-3	-1	-1	0	0	0
AlPr-Zymomonas	-3	-3.33	-1	0	0	0	0	0	0	0	0	0	0.67	0	0.33	0	4	4	2	4	3	0	0	0	0	0	-0.33	0	0	0	0	0	0	0	0	0	-0.33	-2.33	-0.33	0	2.33	2	2
Aqui-Aquifex	-4	-3	0	0	0	0	0	0	0	0	0	0	0	0	1	0	3	1	0	1	0	1	0	0	0	0	1	0	1	0	0	0	-1	0	0	0	0	1	0	0	0	0	0
Aqui-Desulfurobacterium	-3	-2	-1	0	0	0	0	0	0	0	0	0	0	0	0	0	4	4	0	1	0	0	0	0	0	0	0	0	1	1	0	0	0	0	0	0	0	0	0	0	0	0	0
Aqui-Hydrogenobacter	-2	-1	0	0	0	0	0	0	1	0	0	0	0	0	0	0	0	0	0	0	0	0	0	0	0	0	0	0	0	0	0	0	0	0	0	0	0	0	0	0	0	0	0
Aqui-Hydrogenobaculum	-2	-2	0	0	0	0	0	0	0	0	0	0	0	0	0	1	2	0	0	0	0	-1	0	0	0	0	0	0	0	0	0	0	0	0	-1	0	-1	0	0	0	0	0	0
Aqui-Persephonella	-3	-2	0	0	0	0	0	0	0	0	0	0	0	0	0	0	4	3	0	1	0	0	0	0	0	0	0	0	0	0	0	0	0	0	0	0	0	0	0	0	1	0	1
Aqui-Sulfurihydrogenibium	-4	-3	-1	0	0	0	0.5	0	0	0.5	0	0.5	0	0	2	1.5	4	4	1	2	0	0.5	0	0	0	0	0	0	0	1	0	0	0	0	-0.5	0	0	0.5	0.5	0	1	0	0.5
Aqui-Thermocrinis	-3	-2	0	0	0	0	0	0	0	0	0	0	0	0	0	0	3	2	0	0	0	0	0	0	0	0	0	0	0	0	0	0	-1	0	0	0	0	0	0	0	0	0	0
Aqui-Thermovibrio	-3	-2	-1	0	0	0	0	0	0	0	0	0	0	0	0	0	4	4	0	1	0	0	0	0	0	0	0	0	0	0	0	0	-1	0	0	0	0	0	0	0	0	1	0
Bact-Amoebophilus	-4	-2	0	0	0	0	0	0	0	0	0	0	3	3	2	0	3	4	2	4	1	0	0	0	0	0	1	0	1	1	0	0	0	0	0	0	1	3	2	2	0	0	1
Bact-Azobacteroides	1	0	0	3	1	2	2	3	4	4	4	1	2	4	4	4	4	4	3	4	3	2	0	0	1	0	4	0	4	3	1	0	0	0	0	0	1	3	3	3	0	1	0
Bact-Bacteroides	-1.7	-1.7	-0.4	0	0	0	0.8	0.2	0.4	0.6	0.6	0.6	1.2	1.8	2.7	3.5	4	4	2.2	4	3.4	0.8	0.4	0	0.2	0	1.8	0.2	1.6	0.8	1	0	0	0	-0.8	0	-0.2	0.6	1	0.4	1.3	1.5	1.6
Bact-Capnocytophaga	-3	-3	-2	0	0	0	4	3	2	0	4	4	4	4	4	4	4	4	3	4	4	1	1	0	0	0	0	0	1	1	1	0	0	0	-1	0	-1	-1	0	0	3	3	2
Bact-Cellulophaga	-2	-2.5	-1.5	0	0	0	0	0	0	0	0	0	0.5	0.5	0	0	4	4	2.5	4	3	0	0	0	0	0	0	0	0	0	0	0	0	0	-1	0	0	0	0	0	2	0.5	1
Bact-Chitinophaga	0	-1	0	0	0	0	4	0	2	0	3	3	3	3	4	4	4	4	3	4	4	0	0	0	0	0	0	0	0	0	0	0	0	0	-3	0	0	-2	-1	0	0	0	0
Bact-Croceibacter	-2	-3	-1	0	0	0	0	0	0	0	0	0	0	0	0	0	4	4	1	4	3	0	-2	0	0	0	-1	0	0	0	0	0	0	0	0	0	0	0	0	-1	0	1	0
Bact-Cytophaga	-1	-2	0	0	0	0	3	0	0	0	0	0	2	4	3	3	4	4	3	4	4	0	0	0	0	0	0	0	0	0	0	0	0	0	-1	0	0	1	1	0	0	0	1
Bact-Dyadobacter	-3	-2	-1	0	0	0	0	4	0	0	1	2	3	3	4	3	4	4	1	4	2	0	0	0	0	0	0	0	0	0	0	0	0	0	-1	0	0	-3	-1	0	3	1	1
Bact-Flavobacteriaceae	-1	-3	-2	0	0	0	0	0	0	0	0	0	0	0	1	1	4	4	1	4	2	0	0	0	0	0	-1	0	0	0	0	0	0	0	0	0	-1	0	0	0	2	0	0
Bact-Flavobacterium	-1	-2.5	-1.5	0	0	0	2.5	1.5	0	0	0	0.5	1	1.5	3.5	4	4	4	3	4	4	0.5	0	0	0	0	-0.5	0	0	0	0	0	0	0	-1.5	0	-0.5	-1	-0.5	0	2	1.5	0.5
Bact-Fluviicola	-2	-3	-1	0	0	0	4	4	0	0	0	1	4	4	3	3	4	4	2	4	3	0	0	0	0	0	-1	0	0	0	0	0	0	0	0	0	0	-1	0	0	2	2	2
Bact-Gramella	-4	-3	-2	0	0	0	4	0	0	0	0	0	4	3	0	1	4	4	1	4	2	0	0	0	0	0	0	0	0	0	0	0	0	0	-2	0	0	0	0	0	1	2	1
Bact-Haliscomenobacter	-1	-3	-1	0	0	0	3	4	4	4	0	4	4	4	4	4	4	4	3	4	4	2	1	0	1	0	0	0	0	0	0	0	0	0	-3	0	-1	-1	0	0	1	1	0
Bact-Krokinobacter	-2	-3	-1	0	0	0	0	0	0	0	1	0	0	0	0	0	4	4	4	4	3	0	-1	0	0	0	-1	0	0	0	0	0	0	0	-2	0	0	0	0	0	1	0	2
Bact-Lacinutrix	-1	-3	-3	0	0	0	0	0	0	0	0	-1	0	0	0	0	4	4	2	4	4	-1	-1	0	0	0	-1	0	0	0	0	0	0	0	-1	0	0	0	0	0	2	1	1
Bact-Leadbetterella	0	-3	0	0	0	0	0	0	0	0	0	0	0	0	0	0	4	4	1	4	1	0	0	0	0	0	0	0	0	0	0	0	0	0	0	0	0	1	0	0	3	2	2
Bact-Maribacter	-3	-3	-1	0	0	0	0	0	0	0	0	0	0	0	0	0	4	4	1	3	1	0	0	0	0	0	0	0	0	0	0	0	0	0	0	0	0	0	0	0	3	3	1
Bact-Marivirga	-3	-4	-2	0	0	0	3	0	0	1	0	0	0	0	1	1	4	4	2	4	3	0	0	0	0	0	0	0	0	0	0	0	0	0	0	0	0	-1	0	0	1	1	1
Bact-Odoribacter	-3	-3	-1	0	0	0	0	3	1	0	0	2	2	3	4	4	4	4	2	4	3	0	0	0	0	0	1	0	1	0	0	0	0	0	-3	0	0	0	0	0	2	2	0
Bact-Paludibacter	-2	-4	-2	0	0	0	2	0	0	0	1	0	3	4	2	4	4	4	2	4	4	0	0	0	0	0	0	0	0	0	0	0	0	0	-2	0	0	-1	0	0	1	1	2
Bact-Parabacteroides	-2	-2	0	0	0	0	0	0	0	0	1	0	0	0	1	4	4	4	3	4	3	0	0	0	0	0	0	0	0	0	0	0	0	0	-2	0	2	2	1	1	1	2	0
Bact-Pedobacter	-2.5	-3	-1.5	0	0	0	0	0	0	0.5	0	0	0	1	0.5	0	4	4	1.5	3.5	2.5	0	0	0	0	0	-0.5	0	0	0	0	0	0	0	0	0	0	0	-0.5	0	1	1.5	0.5
Bact-Porphyromonas	-1	0	0	0	0	0	0.5	0	0	0	0	2.17	3	3.5	2.17	4	4	4	3.33	4	3.83	1	1	0	0.5	0	1.67	0.33	1.5	0.67	0.5	0	0	0	-2.17	0	-0.33	0	0	0	0.67	1.17	0
Bact-Prevotella	-2	-1.67	-0.17	0	0	0	3.33	0.33	0.5	1.33	0.33	2.17	3.67	3.67	3.83	4	4	4	2	4	3	1.33	1	0	0.83	0	0.67	0	1.33	0.5	0.17	0.83	0.67	0.83	-1	0	-0.17	-0.33	0	0	2.5	2.17	2
Bact-Rhodothermus	-3	-1	0	0	0	0	0	0	1	0	0	0	0	0	1	1	4	4	0	3	2	0	0	0	0	0	0	0	0	0	0	0	-1	0	-2	-1	0	0	0	0	0	0	0
Bact-Riemerella	-4	-3	-2	0	0	0	0	0	0	0	0	0	0	0	0	0	4	4	2	4	3	0	0	0	0	0	-1	0	0	0	0	0	0	0	-1	0	0	0	0	0	3	1	0
Bact-Robiginitalea	-3	-3	0	0	0	0	0	0	0	0	0	0	0	1	1	3	4	4	0	3	0	0	0	0	0	0	-1	0	0	0	0	0	-2	0	-1	0	-1	-1	-1	0	3	3	2
Bact-Runella	-3	-4	-1	0	0	0	1	0	0	0	0	0	0	0	2	3	4	4	4	4	4	0	-1	0	0	0	0	0	0	0	0	0	0	0	-2	0	-1	-1	-1	0	3	3	2
Bact-Salinibacter	-3	-2	0	0	0	0	0	0	0.5	0	0	0	0	0	0	1.5	1.5	3	0	2	0	0	0	0	0	0	0	0	0	0	0	0	0	0	-3.5	-2	0	0	0	0	0.5	0	0
Bact-Sphingobacterium	-1	-3	-1	0	0	0	3	2	0	0	0	1	3	4	1	4	4	4	1	4	2	0	0	0	0	0	0	0	0	0	0	0	0	0	-2	0	-1	-1	0	0	1	0	0
Bact-Spirosoma	-1	-1	0	0	0	0	0	0	0	0	0	0	1	2	2	3	4	4	3	4	4	0	0	0	0	0	0	0	0	0	0	0	0	0	-3	0	-1	0	0	0	0	1	2
Bact-Weeksella	0	-3	-2	0	0	0	0	0	0	0	0	-1	0	0	0	0	4	4	2	4	3	0	-1	0	0	0	-1	0	0	0	0	0	0	0	-1	0	-1	0	-1	0	1	1	0
Bact-Zunongwangia	-4	-3	-2	0	0	0	2	0	0	0	0	0	0	0	0	1	4	4	3	4	2	0	0	0	0	0	-2	0	0	0	0	0	0	0	-1	0	0	0	-1	0	2	1	1
BePr-Accumulibacter	0	-1	0	0	0	0	0	0	0	0	0	0	0	2	1	1	3	4	0	2	0	0	0	0	0	0	0	0	0	0	0	0	-1	0	-2	-1	-3	-3	-1	0	0	0	0
BePr-Achromobacter	-1	-2	0	0	0	0	0	0	0	0	0	0	0	0	1	1	4	4	2	4	2	0	0	0	0	0	0	0	0	0	0	0	0	0	0	0	-1	0	-1	0	0	0	0
BePr-Acidovorax	-2.5	-1.75	0	0	0	0	0.25	0	0	0	0	0	0	0.5	0.75	1	4	4	1	3.75	1	0	0	0	0	0	0.25	0	0.5	0	0	0.25	-0.75	0	-1.25	-1	-1	-1	-1	0	0.25	0.25	0.25
BePr-Alicycliphilus	-2.5	-1	0	0	0	0	0	0	0	0	0.5	0	0	0	0	0.5	4	4	0	3	1	0	0	0	0	0	0	0	0	0	0	0	-1	0	0	0	0	-0.5	0	0	0.5	0	0
BePr-Aromatoleum	-1	-2	0	0	0	0	0	0	0	0	0	0	0	3	2	2	4	4	1	3	1	0	0	0	0	0	0	0	0	0	0	0	-1	0	-3	-2	-1	-3	-1	0	0	0	0
BePr-Azoarcus	-2	-2	-1	0	0	0	0	0	0	0	0	0	0	0	0	0	4	4	0	4	1	0	0	0	0	0	0	0	0	0	0	4	1	4	-3	-1	0	-2	-2	-1	0	0	0
BePr-Bordetella	-1.2	-0.6	0.4	0	0	0	0.2	0	0.4	0	0.6	0	0.2	0.6	2.2	3.4	4	4	2.2	4	1.8	0.4	0	0	0	0	0	0	0	0	0	0	-0.4	0	-0.4	-0.6	-1.4	-2	-1.4	-0.8	1.2	0	0.4
BePr-Burkholderia	-0.98	-2.55	0	-0.01	0.07	0.4	1.26	1.19	0.88	0.62	0.73	0.35	1.44	2.43	2.73	2.15	3.84	4	1.41	3.81	1.93	0.25	0.08	0.01	0.19	0.02	-0.07	0	0.04	0.1	0.13	0.54	-0.04	0.02	-1.69	-2.24	-2	-2.48	-2.07	-0.97	0.31	0.22	0
BePr-Chromobacterium	-2	-2	0	0	0	0	0	0	0	0	0	0	0	0	0	1	4	4	2	4	2	0	0	0	0	0	0	0	0	0	0	0	-1	0	0	0	-1	-3	-2	-1	0	1	1
BePr-Comamonas	-2	-1	0	0	0	0	0	0	0	0	0	0	0	0	0	0	4	4	1	4	3	0	0	0	0	0	0	0	0	0	0	0	-1	0	-1	-1	0	0	0	0	0	0	0
BePr-Cupriavidus	-1.5	-1.25	-0.25	0	0	0	0.5	0	0	0.5	0.25	0	0.75	0.25	2.75	1.75	4	4	1.5	4	2	0.5	0.25	0	0	0	0	0	0	0	0	0.25	0	0	-1	-1	-1.5	-2.75	-1.5	-0.5	0.25	0	0
BePr-Dechloromonas	-4	-2	0	0	0	0	0	0	0	0	0	0	0	0	0	0	4	4	1	4	1	0	0	0	0	0	0	0	0	0	0	0	0	0	-3	0	-1	-3	-2	0	0	1	0
BePr-Delftia	-2.5	-1.5	0	0	0	0	0.5	0	0.5	0	0.5	0	0	0.5	3.5	2	4	4	1	4	1.5	0	0	0	0	0	0	0	0	0	0	0	-0.5	0	-1	-1.5	-0.5	-1	-0.5	0	0	0	0
BePr-Gallionella	-1	-2	0	0	0	0	4	0	1	0	0	0	1	0	4	3	4	4	0	3	1	0	0	0	0	0	0	0	0	0	0	0	0	0	-1	0	-1	-3	-1	0	1	0	0
BePr-Herbaspirillum	0	0	0	0	0	0	1	2	3	1	3	2	2	3	4	3	4	4	2	4	3	0	0	0	0	0	0	0	1	1	0	1	0	0	-2	0	-1	-3	-2	0	0	1	0
BePr-Herminiimonas	0	-2	0	0	0	0	0	0	0	0	0	0	0	0	1	1	4	4	3	4	4	0	0	0	0	0	0	0	0	0	0	0	0	0	-1	-1	0	0	0	0	0	0	0
BePr-Janthinobacterium	-2	-2	0	0	0	0	0	0	0	0	0	0	0	0	0	0	4	4	3	4	3	0	0	0	0	0	0	0	0	0	0	0	0	0	-2	0	0	0	0	0	1	0	0
BePr-Laribacter	-1	-1	0	0	0	0	0	0	0	0	0	0	0	0	2	2	4	4	1	4	3	0	0	0	0	0	0	0	0	0	0	0	-1	0	-3	-1	0	-1	0	0	1	1	1
BePr-Leptothrix	-3	-1	0	0	0	0	0	0	0	0	0	0	0	0	0	0	4	4	0	3	0	0	0	0	0	0	0	0	0	0	0	0	0	0	-3	-2	-1	-2	-2	0	0	0	0
BePr-Methylibium	-2	-2	0	0	0	0	0	0	0	0	0	0	0	0	0	1	4	4	1	2	0	0	0	0	0	0	0	0	0	0	0	0	-1	0	-3	-2	-2	-3	-1	-1	0	0	0
BePr-Methylobacillus	-1	-1	0	0	0	0	0	0	1	0	0	0	1	1	0	0	4	4	0	4	1	0	0	0	0	0	0	0	0	0	0	0	0	0	-1	0	0	-1	0	0	0	0	0
BePr-Methylotenera	-3	-3	0	0	0	0	0	0	0	0	0	0	0	0	1	2	4	4	1.5	4	2.5	0	0	0	0	0	-1	0	0	0	0	0	0	0	-0.5	0	-0.5	-2	-1	0	0.5	0	1
BePr-Methylovorus	-1	-1	0	0	0	0	0	0	0	0	0	0	0	1	1	1.5	4	4	2	4	3	0	0	0	0	0	0	0	0	0	0	0	0	0	-1.5	-0.5	0	-0.5	0	0	0	0	0
BePr-Neisseria	-3.83	-1.9	-0.13	0.33	1.6	0	0.33	0.4	0.17	2.13	0.67	1.27	2.23	3.87	3.07	4	4	4	3.67	4	4	1.33	0.57	0	0.4	0	-0.13	0.8	0.33	0.33	0.8	0.5	0	0	-3.83	-1.13	-0.9	-3	-1	0	0.73	0.57	0.47
BePr-Nitrosomonas	-2.67	-1.67	0	0	0	0	0.33	0.67	0.67	0	0	0	0.67	1.33	1	0.67	3.67	4	0	3	1.33	0	0	0	0	0	0	0	0	0	0	0	0	0	-0.67	0	-0.33	-2	-0.67	-0.33	0.33	0.33	0.33
BePr-Nitrosospira	-3	0	0	0	0	1	0	0	2	1	0	0	1	1	4	3	4	4	1	2	1	1	0	0	0	0	0	0	0	1	0	0	0	0	0	0	0	0	0	0	0	0	0
BePr-Polaromonas	-2	-1.5	0	0	0	1	2	0	0.5	1	1	0	0	1	3	2	4	4	1	3	1	0	0	0	0	0	0	0	0	0	0	0	-0.5	0	-1.5	-0.5	-0.5	-1.5	-0.5	0	1.5	0.5	0
BePr-Polynucleobacter	-3	-2	-0.5	0	0	0	0	0	0	0	0.5	0	0	0	1.5	1	4	4	1.5	3	1	0	0	0	0	0	-1.5	0	0	0	0	0	0	0	-0.5	0	-1	-1.5	-1	-0.5	1.5	1.5	2.5
BePr-Pusillimonas	-3	-1	0	0	0	0	0	0	0	0	0	0	0	0	-1	0	4	4	1	3	1	0	0	0	0	0	0	0	0	0	0	0	0	0	-1	-1	0	0	0	0	0	0	0
BePr-Ralstonia	-1.03	-1.06	0	0	0	0.08	0.22	0	0	0.25	0	0	0	0.08	1.25	0.44	4	4	1.17	4	1.56	-0.11	0	0	0	0	0.17	0.11	0	0.22	0	0	-0.36	0	-1.06	-0.97	-1	-2	-0.78	-0.17	0.17	0.44	0.08
BePr-Ramlibacter	-3	-1	0	0	0	0	0	0	0	0	0	0	0	0	0	1	4	4	1	2	1	0	0	0	0	0	0	0	1	1	0	0	-1	0	-1	-1	-1	-1	-1	0	0	0	0
BePr-Rhodoferax	-1	-1	0	0	0	0	0	0	0	0	0	0	0	0	1	2	4	4	1	3	1	0	0	0	0	0	0	0	0	1	0	0	0	1	-1	0	-1	-2	-1	0	0	0	0
BePr-Sideroxydans	-2	-1	0	0	0	0	0	0	0	0	0	0	1	0	1	0	4	4	1	3	1	0	0	0	0	0	0	0	0	0	0	0	0	0	-1	0	-1	-1	-1	0	0	-1	0
BePr-Taylorella	-3	-3	0	0	0	0	0	0	0	0	0	0	0	0	0	1	4	4	0	2	0	0	0	0	0	0	0	0	0	0	0	0	0	0	-1	0	0	0	0	0	2	0	0
BePr-Thauera	-2	-2	0	0	0	0	0	0	0	0	1	0	1	1	0	3	4	4	0	4	2	0	0	0	0	0	0	0	0	0	0	0	0	0	-4	-2	-1	-1	-1	0	0	0	0
BePr-Thiobacillus	0	-2	0	0	0	0	0	0	0	0	0	0	1	0	0	1	4	4	0	2	0	0	0	0	0	0	0	0	0	0	0	0	0	0	-2	-2	-1	-1	-1	0	0	0	0
BePr-Thiomonas	-3	-2	0	0	0	0	0	0	0	0	1	0	0	1	3	3	4	4	0	3	0	2	0	0	0	0	-1	0	0	0	0	0	0	0	-2	-1	0	-2	-1	-1	0	0	0
BePr-Variovorax	-2.33	-2	0	0	0	0	0	0	0	0	0	0	0	1	0	0	4	3.67	0.33	2.33	0.33	0	0	0	0	0	0.67	0	0.33	0	0	0	0	0	-1.33	-0.67	0	-0.67	0	0	0	0	0
BePr-Verminephrobacter	-2	-2	0	0	0	3	1	2	4	3	2	3	2	4	4	4	3	4	0	2	0	0	0	0	0	0	0	0	1	0	0	0	0	0	-2	-1	-2	-3	-2	0	0	0	0
Chla-Chlamydia	0	-2.17	-0.75	0	0	0	0	0	0	0	0	0	0	0	0	0	4	4	1.42	4	2	0	0	0	0	0	0.08	0	0	0	0	0	0	0	0	0	0.33	0.92	0.42	0	0	0	0
Chla-Chlamydophila	-0.67	-2.58	-0.42	0	0	0	0	0.17	0	0	0	0	0	0	0.17	0.17	4	4	0.88	3.42	1.25	0	0	0	0	0	-0.12	0	0	0	0	0.17	0	0	0	0	0.17	1.67	0.67	0.5	0.42	0	0
Chla-Parachlamydia	-1	-3	0	0	0	0	0	0	0	0	0	0	0	0	0	0	4	4	1	4	1	0	0	0	0	0	0	0	0	0	0	0	0	0	0	0	0	0	0	0	1	0	0
Chla-Protochlamydia	-3	-4	-3	0	0	0	0	0	0	0	0	1	1	0	0	0	4	4	1	4	2	0	0	0	0	0	0	0	0	0	0	0	0	0	0	0	0	0	0	0	0	1	1
Chla-Simkania	0	-2	-1	0	0	0	0	0	0	0	0	1	0	0	0	0	4	4	1	4	3	0	0	0	0	0	0	0	1	0	0	0	0	0	0	0	0	0	0	0	1	1	1
Chla-Waddlia	0	-3	0	0	0	0	0	0	0	0	0	0	0	0	0	0	4	4	0	3	1	0	0	0	0	0	0	0	-1	0	0	0	0	0	0	0	0	0	0	0	1	0	0
Chlb-Chlorobaculum	0	-2	0	0	0	0	0	0	0	0	0	0	0	0	1	0	4	4	1	4	3	0	0	0	0	0	0	0	0	0	0	0	0	0	-1	0	0	-2	-1	0	0	0	0
Chlb-Chlorobium	1.08	-1.42	0	0	0	0	1.5	0.33	0.33	0	0.5	0.58	1.17	1.42	1.67	2.67	4	4	1.25	4	2	0.08	0	0	0	0	0.42	0	0.67	0.25	0.17	0	-0.17	0	-1.67	-0.67	-0.58	-0.58	-0.33	-0.17	0.25	0.08	0
Chlb-Chloroherpeton	-4	-3	-2	0	0	0	0	0	0	0	0	0	0	0	0	0	4	4	0	4	3	0	0	0	0	0	0	0	0	0	0	0	0	0	-1	0	0	0	0	0	1	0	0
Chlb-Pelodictyon	1	-2	0	0	0	0	0	0	2	0	0	0	0	3	1	1	3	4	0	3	2	0	0	0	0	0	0	0	0	0	0	0	0	0	-3	0	-1	0	-1	0	0	0	0
Chlb-Prosthecochloris	1	-2	0	0	0	0	4	0	0	0	0	4	4	4	4	4	4	4	2	4	2	1	3	0	1	0	0	0	1	1	2	0	0	0	-1	0	-1	-3	-2	0	3	2	0
Chlf-Anaerolinea	-3	-2	0	0	0	0	0	0	0	0	0	0	0	0	1	0	4	4	1	4	2	0	0	0	0	0	0	0	0	0	0	0	0	0	0	0	0	0	0	0	2	0	0
Chlf-Chloroflexus	-1.67	-1	0	0	0	0	2.33	0	2.33	0	0.67	3	4	4	2.67	4	4	4	1	4	2.67	0.67	1	0	0.33	0	0	0	0.33	1.33	1.33	2.67	2	0	-1.33	1	-2.67	-3	-3	-2	0	0	0
Chlf-Dehalococcoides	-3.62	-1.88	-0.25	0	0	0	0	0	0	0	0.12	0	0	1	0.62	0.25	4	4	0.88	3	1.12	0	0	0	0	0	-0.62	0	-0.5	0	0	0	-1	0	-1.12	0	0	0	0	0	0.62	0.12	0
Chlf-Dehalogenimonas	-2	-1	0	0	0	0	0	0	0	0	0	3	3	4	3	4	4	4	1	4	2	0	0	0	0	0	0	0	0	0	0	0	0	0	-1	0	-2	-4	-1	-1	0	1	0
Chlf-Herpetosiphon	-2	-1	0	0	0	0	4	0	3	0	0	3	1	3	4	4	4	4	1	4	3	1	1	0	1	0	-1	0	0	0	0	0	4	1	-3	0	-2	-4	-2	0	1	0	0
Chlf-Roseiflexus	-1	-1.5	0	0	0	0	4	0	2	1	0	4	4	4	4	4	4	4	0.5	4	2	1.5	2	0.5	1.5	0	2	0	1.5	2	2	2	1.5	0	0	0	-1.5	0	-0.5	0	0	0	0
Chlf-Sphaerobacter	-4	-2	0	0	0	0	3.5	0	0	3	0	1	0	0	3.5	4	4	4	3.5	4	4	0	0	0	0	0	2.5	0	0	0	0	0	0.5	1	-2	-2.5	-1.5	-2	-1.5	-0.5	0	0	0
Chlf-Thermomicrobium	-3	-2	0	0	0	0	0	0	0	2	0	0	0	0	0	0	4	4	1	4	2	0	0	0	0	0	1	0	0	0	0	0	-2	0	-2	-2	-1	-2	-2	0	0	0	0
Chry-Desulfurispirillum	0	-1	0	0	0	0	1	0	1	0	0	0	0	0	3	0	4	4	2	4	2	1	2	0	0	0	0	0	0	0	0	0	0	0	-1	0	0	0	0	1	3	1	0
Cren-Acidianus	-4	-4	0	0	0	0	0	0	0	0	0	0	0	0	0	2	2	3	1	3	0	0	0	0	0	0	1	0	0	2	2	0	0	0	0	0	0	1	0	0	1	1	0
Cren-Acidilobus	-3	-2	0	0	0	0	0	0	0	0	0	0	0	0	1	0	3	2	0	0	0	0	0	0	0	0	0	0	0	0	0	0	0	0	0	0	0	0	0	0	0	0	0
Cren-Aeropyrum	-4	-3	0	0	0	0	0	0	0	0	1	0	0	0	1	1	2	3	0	0	0	0	0	0	0	0	0	0	0	0	0	0	-1	0	-1	0	0	0	0	0	0	0	0
Cren-Caldivirga	-4	-2	0	0	0	0	0	0	0	0	0	1	0	0	2	1	2	2	0	1	0	0	0	0	0	0	0	0	0	0	0	0	0	0	0	0	-2	-2	-2	-1	-1	0	0
Cren-Desulfurococcus	-3	-1	0	0	0	0	0	0	0.5	0	0	0	0	0	1	0	2.5	3	0	1	0	0	0	0	0	0	0	0	0	0	0	0	-1.5	0	-0.5	0	0	0	0	0	-0.5	-0.5	0
Cren-Hyperthermus	-3	-1	0	0	0	0	0	0	0	0	1	0	0	0	3	2	1	0	0	0	0	0	0	0	0	0	0	0	0	0	0	0	0	0	-2	0	0	0	0	0	0	0	0
Cren-Ignicoccus	-4	-3	-1	0	0	0	0	0	0	0	0	0	0	0	0	0	2	0	0	1	0	0	0	0	0	0	0	0	0	0	0	0	-2	0	0	0	0	0	0	0	0	0	0
Cren-Ignisphaera	-3	-2	0	0	0	0	0	0	1	0	1	0	0	0	3	0	1	1	0	0	0	1	0	0	0	0	0	0	0	0	0	0	0	0	0	0	-1	0	0	0	0	0	0
Cren-Metallosphaera	-3.5	0	0	0	0	0	0	0	0.5	0	0.5	0	0	0	0.5	2	1.5	0.5	0	0.5	0	0	0	0	0	0	0	0	0	0	0	0	0	0	0	0	0	0	0	0	0	0	0
Cren-Pyrobaculum	-3	-0.75	0	0	0	0	0	0	0	0	0	0.5	0	0	0.75	0.75	2.25	1.75	0	0.75	0	0	0	0	0	0	0	0	0.5	0.5	0.5	0	0.25	0	-1.75	-0.75	0	0.25	0.25	0	0	0.5	0
Cren-Staphylothermus	-4	-2	-0.5	0	0	0	0	0	0.5	0.5	0	0	0	0	3	1	2	2	0	0.5	0	0	0	0	0	0	0	0	1	0.5	0.5	0	0	0	0	0	0	0.5	0.5	0.5	0	0	0
Cren-Sulfolobus	-4	-2.25	0	0	0	0	0	0	0.14	0.04	0	0	0	0	0.18	1.46	1.68	1.5	0	1.14	0	0	0	0	0	0	0.57	0	0.79	0.46	0.36	0	0	0	-0.04	0	0	0.43	0	0	1.29	1.32	0.61
Cren-Thermofilum	-3	0	0	0	0	0	0	0	0	0	0	1	0	0	1	4	3	3	0	0	0	1	0	0	0	0	3	0	2	0	0	1	0	0	4	4	2	4	4	3	0	0	0
Cren-Thermoproteus	-3	-2	0	0	0	0	0	0	0	0	0	0.5	0	0	0	2	3.5	1.5	0	0	0	0	0	0	0	0	0	0	0	0	0	0	-1	0	-2.5	-1.5	0.5	1	0	0	0	0	0
Cren-Thermosphaera	-4	-3	-1	0	0	0	0	0	0	0	0	0	0	0	0	1	0	0	0	0	0	0	0	0	0	0	0	0	0	0	0	0	0	0	0	0	0	0	0	0	0	0	0
Cren-Vulcanisaeta	-4	-2	-0.5	0	0	0	0	0	0.5	0	0.5	0.5	0	0	1.5	1.5	3	2.5	0	1	0	0.5	0	0	0	0	0	0	0.5	0.5	0	0	0	0	-0.5	0	-1	-1.5	-0.5	0	0	0	0
Cyan-Acaryochloris	-1	-2	0	0	0	0	0	0	0	0	0	0	0	0	0	1	3	4	0	4	1	0	0	0	0	0	-1	0	0	0	0	0	0	0	0	0	-1	-3	0	0	1	1	1
Cyan-Anabaena	-3	-2	-1	0	0	0	4	4	1	0	0	4	4	4	4	4	4	4	3	4	4	1	1	0	1	0	0	0	3	3	2	4	4	4	0	0	0	0	0	0	3	2	0
Cyan-Cyanobacterium	-4	-3	-1	0	0	0	0	0	0	0	0	-1	0	1	0	0	4	4	4	4	4	0	0	0	0	0	-1	0	0	0	0	0	0	0	0	0	0	-1	0	0	1	0	0
Cyan-Cyanothece	-2.33	-2.5	-0.33	0	0	0	3.33	0.5	0.33	0.83	1.5	1.33	2.17	2.5	4	3.67	3	3.33	0.67	3	0.83	0.33	0	0	0.17	0	-0.17	0.5	1	1.33	1.67	1.33	1.83	0.67	-0.17	0	-1.17	-3.5	-1.33	0	1.83	1.17	1.17
Cyan-Gloeobacter	-3	-1	0	0	0	0	0	0	0	0	0	0	0	0	1	1	4	4	1	2	1	0	0	0	0	0	-1	0	0	0	0	0	0	0	-2	-2	-1	-3	0	0	1	0	0
Cyan-Microcystis	-3	-3	-1	0	0	0	4	4	0	0	3	4	4	4	4	4	4	4	1	4	2	4	4	2	3	2	-1	0	2	3	3	4	4	4	0	0	-2	-3	-1	0	4	4	2
Cyan-Nostoc	-3.67	-2	-0.67	0	0	0	4	1.33	1.33	2	1	4	4	3.67	4	4	4	4	2.67	4	3.67	1.67	1.67	0.33	1.33	0	0.67	0	3.33	3	2.67	2.33	3.67	2.33	-1	0	-0.67	-2	-0.67	-0.33	2.67	2.67	1.67
Cyan-Prochlorococcus	-1.58	-2.08	-0.58	0	0	0.08	0	0	0	0	0.42	0	0	0.08	0.08	0.17	2.58	3	0.33	1.58	0.42	0	-0.08	0	0	0	-0.67	0	-0.25	0	0	0	0	0	-0.33	0	0	-0.33	0	0	0.33	0.17	0
Cyan-Synechococcus	-1.89	-1.22	0	0	0	0	0	0	0.17	0.17	0.39	0.06	0	0.06	0.72	1.22	3.42	3.56	0.06	1.78	0.06	0	0	0	0	0	-0.67	0	-0.31	0	0	0.06	-0.17	0	-2.33	-0.67	-1.44	-3.17	-1.69	-0.25	0.06	0.11	0.17
Cyan-Synechocystis	-3	-3	0	0	0	0	0	0	0	2	0	0	0	0	3	2	0	0	0	0	0	0	0	0	0	0	0	0	0	0	0	0	0	0	-1	0	0	-3	-2	0	3	3	0
Cyan-Thermosynechococcus	-3	-2	0	0	0	0	0	0	0	2	2	0	0	0	4	3	3	0	0	0	0	1	0	0	0	0	0	0	-1	0	0	0	-1	0	-1	0	0	-4	-1	0	0	0	0
Cyan-Trichodesmium	4	-1	0	0	0	0	4	3	2	2	3	3	2	4	4	4	2	4	1	4	2	2	1	0	2	0	0	0	2	2	2	0	3	0	0	0	0	-3	0	0	2	2	1
DePr-Anaeromyxobacter	-3.25	-1.25	0	0	0	1	0.25	0	0.25	0	0	0	0.75	1.25	1	1.5	4	3.75	0.5	3.5	1.25	0.5	0	0	0.25	0	0	0	0	0	0	0.25	-0.25	0	-0.25	0	0	0.5	0	0	0	0	0
DePr-Bdellovibrio	-2	-2	0	0	0	0	0	0	0	0	0	0	0	0	0	0	4	4	0	4	2	0	0	0	0	0	-1	0	0	0	0	0	0	0	0	0	0	0	0	0	0	1	0
DePr-Desulfarculus	-2	-2	-1	0	0	2	0	0	0	0	0	0	0	1	1	2	4	4	1	4	2	0	0	0	0	0	0	0	0	0	1	0	-1	0	0	0	-1	-3	-2	0	0	0	0
DePr-Desulfatibacillum	-1	-2	-1	0	0	0	0	0	0	0	0	0	0	0	1	1	4	4	1	4	2	0	0	0	0	0	0	0	0	0	0	0	0	0	-1	0	0	0	0	0	0	1	0
DePr-Desulfobacca	0	0	0	0	0	0	4	0	0	0	0	2	3	0	4	4	4	4	0	3	0	0	0	0	0	0	1	0	0	0	0	0	0	0	-2	0	0	-3	0	0	0	0	1
DePr-Desulfobacterium	0	-2	-1	0	0	0	0	0	0	0	0	0	0	1	1	1	4	4	1	3	1	0	0	0	0	0	0	0	0	0	0	0	0	0	-1	0	-1	-1	-1	0	0	0	0
DePr-Desulfobulbus	0	-1	0	0	0	0	0	0	0	0	1	0	0	0	0	2	4	4	1	4	2	0	0	0	0	0	3	0	1	0	0	0	-1	0	-2	0	0	-3	-1	0	2	0	0
DePr-Desulfococcus	-1	-2	0	0	0	4	0	0	2	0	0	4	0	2	4	4	4	4	2	4	3	4	1	0	0	0	0	0	0	0	0	0	0	0	-2	-1	-1	-1	-1	0	0	0	1
DePr-Desulfohalobium	-1	-1	0	0	0	0	0	2	0	0	0	2	1	2	2	3	4	4	2	4	4	0	0	0	0	0	0	2	0	0	0	0	-1	0	-3	-1	0	0	0	0	2	1	0
DePr-Desulfomicrobium	0	-2	0	0	0	0	0	0	0	0	1	3	4	3	3	4	4	4	2	4	3	0	0	0	0	0	0	0	0	0	0	0	-1	0	0	0	0	1	0	0	1	1	0
DePr-Desulfotalea	2	-1	0	0	0	0	3	0	0	0	0	1	3	2	1	2	4	4	1	4	3	0	0	0	0	0	0	0	1	0	0	0	0	0	-1	0	-1	0	0	0	2	0	0
DePr-Desulfovibrio	-1.5	-2.07	-0.2	0	0	0	0.4	0.07	0.47	0.53	0.6	0.2	0.47	0.87	1.9	1.67	4	4	2.6	4	3.37	0.23	0.17	0	0.07	0	0.27	0	0.37	0.27	0.13	0.27	-0.2	0	-1.8	-1.23	-0.53	-0.27	-0.4	0	1.2	0.7	0
DePr-Desulfurivibrio	0	-1	0	0	0	0	0	0	0	0	0	0	0	0	1	2	4	4	1	4	3	0	0	0	0	0	0	0	0	0	0	0	0	0	-3	-1	-2	-4	-1	-1	0	0	0
DePr-Geobacter	-1.06	-1.67	0	0	0	0.61	2	0	0.78	0.56	0.17	1.06	1.72	1.78	2.22	2.44	4	4	1.83	4	2.61	0.5	0.28	0	0.06	0	0.44	0	0.33	0.28	0.06	0.83	1.06	0.11	-1.83	-0.22	-0.33	-0.94	-0.28	0	0.17	0.17	0
DePr-Haliangium	0	-1	0	0	0	0	0	0	0	0	0	0	3	4	1	4	2	2	0	2	0	0	0	0	0	0	0	0	0	0	0	1	0	0	0	0	-1	0	0	0	0	0	0
DePr-Hippea	-4	-3	-1	0	0	0	0	0	0	0	0	0	0	0	1	0	3	4	0	1	0	0	0	0	0	0	0	1	0	2	1	0	0	0	0	0	0	0	0	0	2	2	1
DePr-Lawsonia	-1	0	2	2	2	4	2	2	3	1	0	1	1	2	3	3	4	4	2	4	3	1	2	0	1	0	1	2	1	1	0	0	0	0	0	0	0	-1	0	0	-1	0	0
DePr-Myxococcus	-3	-1	0	0.5	0	0.5	0	0	0	0	0	0	0.5	1.5	0.5	1	3.5	4	0	3.5	1	0	0	0	0	0	0	0	0	0	0	0	-1	0	0	0	0	0	0	0	0	0	0
DePr-Pelobacter	-1	-1.5	0	0	0	0	3.5	0	0.5	0	0	1	3	2.5	2.5	2.5	4	4	1.5	4	3	0	0.5	0	0	0	1	0	0.5	0	0	0	-0.5	0	-1.5	-0.5	-0.5	-1	-1	0	0.5	0.5	0
DePr-Sorangium	-1	-1	0	0	0	0	2	1	3	4	2	3	4	4	4	4	2	4	0	3	2	0	2	0	0	0	1	0	1	1	0	0	0	0	0	0	-1	-1	0	0	1	0	0
DePr-Stigmatella	-2	-1	0	0	0	0	0	0	0	0	0	0	0	0	0	0	1	4	0	2	0	0	0	0	0	0	0	0	0	0	0	0	-1	0	0	0	0	0	0	0	0	0	0
DePr-Syntrophobacter	-1	-1	0	0	0	0	1	0	0	0	0	0	0	1	0	2	4	4	2	4	1	0	0	0	0	0	0	0	0	0	0	0	0	0	-2	-1	0	0	0	0	0	0	0
DePr-Syntrophus	-3	-2	0	0	0	0	0	0	0	0	0	0	0	0	2	1	3	4	1	3	1	0	0	0	0	0	0	0	0	0	0	0	0	0	-1	0	0	-1	0	0	0	0	0
Defe-Calditerrivibrio	-1	-3	-1	0	0	0	4	1	0	0	0	2	4	4	3	1	4	4	0	2	0	0	0	0	0	0	0	0	0	0	0	0	0	0	0	0	0	-1	0	0	0	1	0
Defe-Deferribacter	-2	-3	-1	0	0	0	0	0	0	0	0	0	0	0	1	0	4	4	1	3	0	0	0	0	0	0	0	0	0	0	0	0	0	0	0	0	0	-1	0	0	1	0	1
Defe-Denitrovibrio	0	-1	0	0	0	0	0	0	0	0	0	0	0	0	0	0	3	4	0	2	0	0	0	0	0	0	0	0	0	0	0	0	0	0	0	0	0	0	1	1	1	1	1
Defe-Flexistipes	-3	-3	-1	0	0	4	4	3	2	0	0	4	4	4	4	4	4	4	1	4	1	1	1	0	0	0	0	0	1	1	3	1	0	0	0	0	0	0	0	0	1	2	1
Dein-Deinococcus	-3	-1.4	0	0	0	0	0	0	0	0.2	1	0	0	0	1.2	1.6	3.4	4	1.6	3.8	2.4	0	-0.4	0	0	0	0	0	0.2	0	0	-0.2	-0.2	0.4	-0.8	-0.8	-0.6	-0.4	0.4	0	0.4	0.6	0
Dein-Marinithermus	-3	-2	0	0	0	0	0	0	0	0	0	0	0	0	0	0	4	4	1	4	2	0	0	0	0	0	0	0	0	0	0	0	-1	0	1	0	0	4	0	0	0	0	0
Dein-Meiothermus	-3	-2	0	0	0	0	0	0	0	0	0	0	0	0.5	0	1.5	4	4	0.5	3.5	1	0	1	0	0	0	-0.5	0	0	0	0	0	0	0	-2	-1	0	0	-1	0	0	0	0
Dein-Oceanithermus	-3	-2	0	0	0	0	0	0	0	0	0	0	0	0	2	3	4	4	2	4	2	0	0	0	0	0	0	0	0	0	0	1	0	0	0	0	0	0	0	0	0	0	0
Dein-Thermus	-4	-3.25	-1.25	0	0	0	0	0	0.5	0	0.5	0	0	0	1.25	1	4	4	1	3	0.5	0	0	0	0	0	-0.25	0	0	0	0	0	-2	-1	0	0	0	0.25	0	0	0	0	0
Dein-Truepera	-2	-1	0	0	0	0	0	0	0	1	0	0	0	0	4	4	4	4	1	4	1	0	0	0	0	0	0	0	0	0	0	0	0	0	0	0	0	0	0	0	0	0	0
Dict-Dictyoglomus	-4	-4	-1	0	0	0	0	0	0.5	0	0	0	0	0	0.5	0	4	4	0.5	3	1	0	0	0	0	0	0	0.5	0.5	0	0	0	-0.5	0	0	0	0	0	0	0	0	0	0
Elus-Elusimicrobium	-4	-3	-3	0	0	0	0	0	0	0	0	0	0	0	1	0	4	4	4	4	4	0	0	0	0	0	0	0	0	0	0	0	0	0	0	0	0	0	0	0	1	0	0
Elus-Uncultured_Termite_group_1_bacterium_phylotype_Rs_D17	-3	-1	0	2	3	2	2	1	2	1	1	0	0	0	1	0	2	3	0	2	0	1	1	0	0	0	4	0	2	2	0	4	4	3	-2	0	0	3	0	0	1	1	0
EpPr-Arcobacter	-3.5	-3	-2.5	0	0	0	0	0	0	0	0	0	0	0	0	0	4	4	1	3	1.5	0	0	0	0	0	0	0	0	0	0	0	0	0	0	0	0	0	0	0	3	1.5	1.5
EpPr-Campylobacter	-4	-3.42	-2.11	0	0	0	0	0	0	0	0.11	0.92	1.22	0	1.42	1.11	3.97	4	0.89	3.08	1.14	0.03	0.33	0	0	0	-1.61	0	-0.06	0	0	0	0.03	0	-1.56	-0.33	-0.33	-1.28	-0.19	-0.17	3.5	3.58	3
EpPr-Helicobacter	-3.33	-1.4	-0.35	0.2	0.17	0.33	0.02	0.45	0.92	1.07	0.52	0.05	0.98	1.27	2.23	1.67	2.17	1.92	0	0.8	0	0.17	0.17	0	0	0	-0.43	0	-0.02	0	0	0.17	0.17	0.17	0.63	0.17	0	-0.02	-0.03	0	2.78	2.55	1.92
EpPr-Nautilia	-3	-3	-2	0	0	0	1	0	0	0	0	1	0	1	3	1	1	2	0	1	0	0	0	0	0	0	1	0	0	0	1	0	0	0	0	0	0	0	0	0	4	3	3
EpPr-Nitratifractor	-2	-2	0	0	0	0	4	1	0	0	0	3	2	3	4	4	4	4	0	2	0	2	0	0	0	0	0	0	0	0	0	0	0	0	0	0	0	-1	0	0	1	2	1
EpPr-Nitratiruptor	-2	-2	-1	0	0	0	0	0	0	0	0	0	0	0	0	1	4	3	0	1	0	0	0	0	0	0	0	0	0	0	0	0	0	0	0	0	0	0	0	0	1	1	0
EpPr-Sulfuricurvum	-1	-2	-1	0	0	0	0	0	0	0	0	0	0	0	1	0	4	3	0	1	0	0	0	0	0	0	0	0	0	0	0	0	0	0	-1	0	0	0	0	0	1	2	1
EpPr-Sulfurimonas	-1.5	-3	-0.5	0	0	0	0	0.5	0	0	0	0	0	0	0	0	3.5	3.5	0.5	2.5	0.5	-0.5	-0.5	0	0	0	0	0	0	0	0	0	0	0	-0.5	0	-1	0	0	0	2.5	1.5	1.5
EpPr-Sulfurospirillum	-2	-3	0	0	0	0	0	0	0	0	0	0	0	0	0	2	4	4	1	3	1	0	0	0	0	0	0	0	2	0	0	0	0	0	0	0	0	0	0	0	2	2	2
EpPr-Sulfurovum	-2	-2	0	0	0	0	1	0	1	0	0	0	0	0	2	2	4	4	0	3	0	0	0	0	0	0	1	0	1	0	0	0	0	0	0	0	-1	0	0	0	3	2	1
EpPr-Wolinella	-3	-3	-1	0	0	0	0	0	0	0	1	0	0	0	1	1	3	3	0	1	0	0	0	0	0	0	0	0	0	0	0	0	0	0	0	0	0	0	0	0	2	1	1
Eury-Aciduliprofundum	-4	-3	-1	0	0	0	0	0	0	0	0	0	0	0	0	0	2	1	0	0	0	0	-1	0	0	0	0	0	0	0	0	0	-1	0	0	0	0	1	0	0	1	1	2
Eury-Archaeoglobus	-4	-2.67	-0.67	0	0	0	0	0	0	0.33	0.33	0	1	1	2.33	1.67	1.67	1.33	0	0.33	0	0.33	-0.33	0	0	0	0	0	-0.33	0	0	0	0	0	-1	0	0	-0.33	0	0	0.67	1	0.67
Eury-Ferroglobus	-4	-4	-1	0	0	0	0	0	0	0	0	0	0	0	1	0	2	0	0	1	0	0	0	0	0	0	-1	0	0	0	0	0	0	0	-1	0	0	0	0	0	0	1	1
Eury-Halalkalicoccus	-3	0	0	0	0	0	0	0	0	0	0	0	0	0	0	0	4	4	0	1	0	0	0	0	0	0	0	0	0	0	0	-1	-2	0	-3	-1	-1	-2	0	0	0	0	0
Eury-Haloarcula	-2	-1	0	0	0	0	0	0	0	0	0	0	0	0	0	1	4	4	0	3	0	0	0	0	0	0	0	0	0	0	0	0	0	0	-4	-2	-1	-4	-1	-1	2	0	0
Eury-Halobacterium	-3	-1.5	0	0	0	0	0	0	0	0	0	0	0	0	0	0	1.5	0.5	0	0	0	0	0	0	0	0	0	0	0	0	0	0	-2	0	-3	-2	-1	-2	-0.5	0	0	0	0
Eury-Haloferax	-3	-1	0	0	0	2	1	0	2	2	0	1	0	1	4	4	4	3	0	2	0	1	0	0	0	0	0	0	0	0	0	0	0	0	-4	-2	-1	-3	-1	0	2	0	0
Eury-Halogeometricum	-2	0	0	0	0	0	0	0	0	1	1	0	1	2	0	4	4	3	0	2	0	0	0	0	0	0	0	0	0	0	0	0	0	0	-3	0	-2	-2	-1	0	0	1	0
Eury-Halomicrobium	-2	0	0	0	0	0	0	0	0	0	0	0	0	0	1	1	4	4	0	4	1	1	0	0	0	0	-1	0	0	0	0	0	-1	0	-4	-1	-1	-3	-2	0	1	0	0
Eury-Halopiger	-2	-2	0	0	0	0	0	1	1	0	0	0	0	0	1	2	4	2	0	1	0	0	0	0	0	0	0	0	0	0	0	0	0	0	-4	-3	-1	-4	-2	-1	0	0	0
Eury-Haloquadratum	0	0	0	0	2	4	4	0	2	3	1	2	2	2	4	4	4	4	0	3	0	2	0	0	2	0	0	0	0	0	0	0	1	0	-1	0	0	-1	0	0	2	0	0
Eury-Halorhabdus	-3	-1	0	0	0	0	0	0	0	0	0	0	0	0	0	2	4	4	0	3	0	0	0	0	0	0	0	0	0	0	0	-1	-1	0	-3	-1	-3	-1	-1	-1	0	0	0
Eury-Halorubrum	-2	-1	0	0	0	0	0	0	0	0	1	2	1	2	1	4	4	4	0	3	1	0	0	0	0	0	-1	0	0	0	0	0	0	0	-4	-2	-2	-3	-1	0	0	0	0
Eury-Haloterrigena	-2	-2	0	0	0	0	0	0	0	0	0	0	0	0	1	1	4	3	0	3	0	0	0	0	0	0	0	0	0	0	0	0	-1	0	-4	-2	-1	-3	-1	-1	1	0	0
Eury-Methanobacterium	2	-2.5	-1.5	0	0	0	0	0.5	0.5	1.5	2	2	2	2	3	3	2	1	0.5	2.5	0	1.5	0.5	0	1.5	0	0	0	0	0	0	0	0	0	0	0	0	0	0	0.5	1	1.5	3
Eury-Methanobrevibacter	-3	-4	-3.5	0	0	0	0	1.5	1.5	1.5	0.5	1.5	2	2	2.5	2.5	4	3	0.5	3	1.5	1.5	1	0	1	1.5	0	0	0.5	0.5	0.5	0	0	0	0	0	0	0	0	0	1.5	1.5	3
Eury-Methanocaldococcus	-4	-3.6	-2.6	-0.2	0	0	0	0	1.2	1	1	1.8	0.8	0.4	3.6	2.4	3.4	2.2	0.4	2	0	1.8	0.8	0.4	0.6	0.2	-0.4	0	0	0	0	0	-0.4	0	0	0	0	0	0.2	0.4	1.2	0.4	0.8
Eury-Methanocella	-2	-2	0	0	0	0	0	0	1	1	0	1	0	3	4	4	4	3	0	1	0	2	0	0	0	0	0	0	0	0	0	0	0	0	-2	0	0	0	0	0	1	0	1
Eury-Methanococcoides	-2	-2	0	1	1	0	0	3	1	1	0	1	0	0	2	2	2	2	0	2	0	0	0	0	0	0	1	0	2	1	0	0	0	0	0	0	0	2	0	0	2	2	1
Eury-Methanococcus	-3.75	-4	-1.94	-0.12	1.5	2.25	2	2	2.38	2.75	1.56	2.56	2.62	2.5	3.5	3.06	2.88	2	1	2.25	0.5	2.25	2.25	1.5	1.5	1.25	-0.06	0	0	0.5	0.25	0	0	0	0	0	-0.25	-0.31	0	0	2.75	2.88	3.38
Eury-Methanocorpusculum	1	0	0	1	0	1	0	1	0	2	0	0	0	0	4	3	4	4	1	3	0	0	0	0	0	0	4	0	1	0	0	1	0	0	-1	0	0	3	1	0	4	3	3
Eury-Methanoculleus	-1	-2	0	0	0	0	0	0	0	0	1	1	1	1	2	2	4	4	0	2	0	0	1	0	1	0	1	0	0	0	0	0	1	4	-2	-1	0	0	0	0	1	1	1
Eury-Methanohalobium	-4	-3	-2	0	0	0	0	0	1	0	0	1	0	0	2	1	4	4	1	3	0	0	0	0	0	0	0	0	0	0	0	0	0	0	0	0	0	0	-1	0	1	1	0
Eury-Methanohalophilus	-3	-2	0	0	0	0	0	0	0	0	0	0	0	1	0	0	3	3	0	1	0	0	0	0	0	0	0	0	0	0	0	0	0	0	0	0	0	1	2	1	0	1	0
Eury-Methanoplanus	0	-2	-1	0	0	0	0	0	0	0	0	0	0	0	0	0	4	4	0	3	0	0	1	0	0	0	2	0	0	0	0	0	3	0	-2	0	0	0	0	0	2	1	1
Eury-Methanopyrus	-3	-2	-1	0	0	0	0	0	1	0	0	0	0	0	1	2	0	0	0	0	0	0	0	0	0	0	0	1	1	0	1	0	-1	0	0	0	0	0	0	0	0	0	0
Eury-Methanoregula	1	0	-1	0	0	0	0	0	0	0	0	0	0	0	1	2	2	1	0	1	0	0	0	0	0	0	1	0	0	0	0	0	-1	0	-2	0	0	1	0	0	3	3	2
Eury-Methanosaeta	-0.5	-0.5	0	0	0	0	0	0	0.5	0	0.5	0	0	0.5	2	2.5	3.5	3.5	0	1.5	0	0	0	0	0	0	0	0	0	0	0	0	0	0	0	0	0	1	0	0	0.5	1	0
Eury-Methanosalsum	-1	-2	0	2	0	0	0	2	0	0	0	1	1	2	2	0	4	2	0	1	0	0	0	0	0	0	0	0	0	0	0	0	0	0	0	0	0	1	0	0	1	1	0
Eury-Methanosarcina	-4	-3.33	-1.33	0	0	0.33	0.33	0.67	0.67	3	3.33	4	4	4	4	4	4	4	0.33	3.33	0.33	2.67	2.67	0.33	3.33	0.67	0	0.33	2.67	2.33	2.33	0	0	0	-0.33	0	1	3	1.33	1.67	2.67	3	3.33
Eury-Methanosphaera	4	-2	-2	0	0	0	0	0	0	1	0	0	2	1	2	4	4	4	1	3	0	0	1	0	1	0	2	0	3	0	0	0	0	0	0	0	0	1	1	1	0	0	2
Eury-Methanosphaerula	0	0	0	0	0	0	0	0	0	0	0	0	0	0	1	3	3	2	0	1	0	0	0	0	0	0	1	0	0	0	0	0	0	0	-1	0	-1	0	0	0	1	1	0
Eury-Methanospirillum	0	-1	0	0	0	0	0	0	1	0	0	0	0	0	1	1	0	1	0	1	0	0	0	0	0	0	0	0	0	0	0	0	0	0	0	0	0	2	1	0	1	2	2
Eury-Methanothermobacter	-2.5	-2	-1	0	0	0	0	0	0	0.5	0	0	0	0	0.5	4	2.5	1.5	0	1	0	0	0	0	0	0	0	0	0	0	0	0	-0.5	0	0	0	0	0	0	0	0.5	0.5	0
Eury-Methanothermococcus	-4	-4	-3	-1	0	0	1	2	4	3	4	4	4	3	4	4	0	0	0	0	0	4	4	4	3	3	0	0	0	0	0	0	0	0	0	0	-1	-1	-1	0	1	1	1
Eury-Methanothermus	-4	-3	-2	0	0	0	0	0	0	0	0	0	0	0	0	0	2	1	0	1	0	0	0	0	0	0	0	0	0	0	0	0	0	0	0	0	0	0	0	1	0	1	0
Eury-Methanotorris	-4	-4	-3	0	0	0	0	0	3	3	4	4	0	0	4	4	4	4	1	4	1	2	1	0	1	0	-2	0	0	0	0	0	0	0	0	0	0	0	2	1	2	1	2
Eury-Natrialba	-2	-1	0	0	1	4	4	4	4	4	1	4	4	4	4	4	3	3	0	1	0	2	2	0	1	0	0	0	0	1	1	1	0	1	-3	-1	-2	-4	-2	0	0	0	0
Eury-Natronomonas	-3	-1	0	0	0	0	0	0	0	0	2	0	0	0	0	1	4	4	0	2	0	0	0	0	0	0	0	0	0	0	0	0	-1	0	-4	-2	-1	-3	-2	0	0	0	0
Eury-Picrophilus	-4	-3	-1	0	0	0	0	0	0	0	0	-1	0	0	0	0	1	1	0	1	0	0	0	0	0	0	0	0	1	0	0	0	0	0	0	0	0	0	0	0	0	0	0
Eury-Pyrococcus	-4	-2.8	-0.6	0	0	0	0	0	0	0	0	0	0	0	0	0.2	2.2	1.6	0	0.6	0	-0.2	0	0	0	0	0	0	0	0	0	0	-1	0	0	0	0	0	0	0.2	0.4	0.2	0.2
Eury-Thermococcus	-4	-3	-1.2	0	0	0	0	0	0	0.2	0	0	0	0	0.2	0.2	2.4	1.8	0	1	0	0	0	0	0	0	0.2	0	0	0	0	0	-0.6	0	0	0	0	0	0.2	0	1	1.4	1.4
Eury-Thermoplasma	-3	-1.5	0	0	0	0	0	0	0	0	0	0	0	0	0	0	1.5	0	0	0	0	0	0	0	0	0	0	0	0	0	0	0	0	0	-1.5	0	0	1.5	1	0	0.5	0	0
Eury-methanogenic	-3	-2	0	0	0	0	0	0	4	4	0	3	4	4	4	4	4	4	0	3	0	1	0	0	0	0	0	0	0	0	0	1	0	0	-3	0	-1	-1	0	0	3	2	1
Fibr-Fibrobacter	0	-3	-2	0	0	0	2	0	0	0	0	0	0	0	4	4	4	4	1	4	1	0	0	0	0	0	0	0	-1	0	0	0	0	0	-2	0	0	1	1	0	3	3	4
Firm-Acetohalobium	-4	-3	-1	0	0	0	0	0	0	0	0	0	0	0	0	0	4	4	4	4	3	0	0	0	0	0	0	0	0	0	0	0	0	0	0	0	0	-2	-1	0	1	2	2
Firm-Acidaminococcus	-2	-3	0	0	0	0	1	1	0	0	0	1	0	2	4	4	4	4	4	4	4	0	0	0	0	0	2	0	0	0	0	0	-1	0	-3	0	0	0	0	0	2	2	1
Firm-Aerococcus	-4	-2	0	0	0	0	0	0	0	0	0	0	0	0	0	1	4	4	2	4	3	0	0	0	0	0	0	0	0	0	0	0	0	0	-1	0	-1	-2	-1	0	2	1	2
Firm-Alicyclobacillus	-3	-2	0	0	0	0	0	0	0	0	0	0	0	0	0	0	4	4	1	4	1	0	0	0	0	0	0	0	0	0	0	-1	-2	0	1	0	0	1	0	0	0	0	0
Firm-Alkaliphilus	-2.5	-2.5	-0.5	0	0	0	0	0.5	0	1	1.5	0	1	1	1.5	2	4	4	4	4	4	0	0	0	0	0	0	0	0	0	0	0	0	0	0	0	0	0	0	0	2	1	2
Firm-Ammonifex	-4	-3	-1	0	0	0	0	0	1	0	0	0	0	0	1	3	4	4	1	3	1	0	0	0	0	0	1	0	1	0	0	0	-2	0	0	0	0	0	0	1	1	0	0
Firm-Anaerococcus	-3	-1	0	0	0	0	0	0	0	0	3	0	0	0	1	0	4	4	1	3	1	0	0	0	0	0	0	0	0	0	0	0	0	0	0	0	0	0	1	0	1	0	1
Firm-Anoxybacillus	-3	-3	-1	0	0	0	0	0	0	0	0	0	0	0	1	1	4	4	2	4	2	0	0	0	0	0	3	0	3	1	2	0	0	0	-1	0	2	4	3	2	0	1	1
Firm-Bacillus	-2.77	-2.51	-0.78	0	0	0.01	0.03	0	0.06	0.06	0	0.06	0.26	0.18	0.3	0.61	4	4	2.94	3.94	3.59	0	0	0	0	0	1.68	0	0.27	0.08	0	-0.06	-0.39	0	-0.62	-0.04	0.61	2.26	0.71	0.15	1.85	1.45	1.06
Firm-Brevibacillus	-2	-2	0	0	0	0	0	0	0	0	0	0	0	0	1	1	4	4	1	4	3	0	0	0	0	0	2	0	0	0	0	0	0	0	-1	0	0	1	0	0	2	2	1
Firm-Butyrivibrio	-3	-2	-1	0	0	0	0	0	0	1	1	1	2	3	2	3	4	4	2	4	3	0	0	0	0	0	0	0	0	0	0	0	0	0	0	0	0	0	0	0	2	2	1
Firm-Caldicellulosiruptor	-4	-3	-1.29	0.14	0	0	0	0.14	0	0	0	0	0	0	0.14	0.14	3.71	4	0.71	3.71	2.14	0	0	0	0	0	0	0	0	0.29	0.29	0	0	0	-0.14	0	0	0	0	0	1	0.14	0.14
Firm-Carboxydothermus	-4	-3	-2	0	0	0	0	0	1	0	0	0	0	0	1	1	4	4	1	3	1	0	0	0	0	0	0	0	0	0	0	0	-2	0	0	0	0	0	0	0	2	2	1
Firm-Carnobacterium	0	-3	-2	0	0	0	0	0	0	0	0	0	0	0	0	0	4	4	4	4	4	0	0	0	0	0	0	0	0	0	0	0	0	0	-1	0	0	0	0	0	1	1	1
Firm-Clostridiales	-2	-1	0	0	0	2	0	0	0	2	2	0	1	3	4	4	4	4	0	4	1	0	0	0	0	0	0	0	0	0	1	0	0	0	-2	0	0	-1	-1	0	2	3	1
Firm-Clostridium	-3.69	-2.48	-0.93	0	0	0	0.02	0.03	0.09	0.15	0.55	0.39	0.53	0.79	0.93	1.74	4	4	3.56	4	3.88	0.19	0.01	0	0.07	0	0.12	0	-0.03	0	0	0	-0.06	0	-0.06	0	0.15	0.88	0.32	0.16	1.54	1.42	1.25
Firm-Coprothermobacter	-2	0	0	0	0	0	0	0	0	0	0	0	0	0	0	0	4	4	1	2	1	0	0	0	0	0	1	0	0	0	0	0	0	0	0	0	2	0	1	2	0	0	0
Firm-Desulfitobacterium	-3	-2	-0.5	0	0	0	0	0	0	0	0	0	0	0	2	2.5	4	4	3	4	4	0	0	0	0	0	0.5	0	0	0	0	0	0	0	-1	0	0	0	0	0	0.5	1	0.5
Firm-Desulforudis	-3	-1	0	0	0	0	0	0	1	2	3	0	0	0	4	4	4	4	1	4	1	0	0	0	0	0	0	1	0	1	0	0	-1	0	-1	0	0	-1	0	0	1	0	2
Firm-Desulfotomaculum	-3.6	-2.4	-0.4	0	0.2	0	0.4	0	0	0	0.8	0	0	0	1.6	2.4	4	4	2.2	4	3.2	0	0	0	0	0	0	0	0	0	0	0	-1	0	-0.8	-0.2	-0.4	-0.6	-0.2	0	1.4	0.8	0.6
Firm-Enterococcus	-4	-3	-1	0	0	0	0	0	0	0	0	0	0	0	0	0	4	4	4	4	4	0	0	0	0	0	0	0	0	0	0	0	0	0	-1	0	0	0	0	0	2	2	2
Firm-Erysipelothrix	2	-2	-1	0	0	0	0	0	0	0	0	0	0	0	0	2	4	4	2	4	2	0	0	0	0	0	1	0	0	0	0	0	0	0	0	0	0	1	0	0	2	1	2
Firm-Ethanoligenens	-4	-2	0	0	0	0	0	0	0	0	1	0	0	0	0	1	4	4	3	4	4	0	0	0	0	0	0	0	0	0	0	0	-1	0	0	0	0	1	0	0	2	3	2
Firm-Eubacterium	-3.33	-2.33	-0.33	0	0	0	0	0	0	0.33	0	0	0	0.33	1	1.33	4	4	1.33	4	3	0	0	0	0	0	-0.33	0	-0.33	0	0	0	0	0	-0.67	0	0	0.33	0	0	2	2	2.33
Firm-Exiguobacterium	-1	-2	0	0	0	0	0	0	0	1.5	0	0	0	0	0	0.5	4	4	4	4	3.5	0	0	0	0	0	0.5	0	0	0	0	0	-0.5	0	-1	0.5	0	1	0	0	1.5	1.5	1.5
Firm-Finegoldia	-3	-3	-1	0	0	0	0	0	0	0	0	0	0	0	0	0	4	4	2	4	3	0	0	0	0	0	0	0	0	0	0	0	0	0	0	0	0	0	0	0	1	1	1
Firm-Geobacillus	-3.25	-2.5	-0.55	0	0	0	0	0	0	0	0.8	0.05	0.05	0.05	0.45	1.7	4	4	2	4	3.1	0.65	0	0	0	0	4	0.05	3.25	0.5	0.15	0	-0.6	0	-1.2	-0.35	0.3	0.75	0.7	0.25	1.7	1.25	0.85
Firm-Halanaerobium	-4	-3	0	0	0	0	0	0	0	0	0	0	0	0	0	0	4	4	2	4	2	0	0	0	0	0	-1	0	0	0	0	0	0	0	0	0	-1	-1	0	0	1	1	2
Firm-Halothermothrix	-3	-3	0	0	0	0	0	0	0	0	2	3	0	1	3	4	4	4	2	4	2	1	0	0	0	0	0	0	0	0	0	0	-1	0	0	0	0	0	0	0	1	1	2
Firm-Heliobacterium	-2	-1	0	0	0	0	0	0	0	1	1	1	1	4	1	3	4	4	0	4	2	0	0	0	0	0	0	0	0	0	0	-1	-2	0	-1	0	0	-1	0	0	3	3	0
Firm-Lactobacillus	-3.75	-3.15	-0.78	0	0	0	0	0	0	0.23	0.24	0	0.06	0.09	0.08	0.65	3.97	4	2.94	4	3.94	0.06	0.06	0	0	0	-0.1	0	-0.06	0.06	0.06	0	-0.16	0	-0.87	-0.04	-0.6	-2.13	-0.94	-0.22	1.86	1.46	1.2
Firm-Lactococcus	-4	-3.25	-2	0	0	0	0	0	0	0	0.25	0	0.25	0.5	0.25	2	4	4	4	4	4	0	-0.25	0	0	0	0	0	0	0	0	0	0	0	0	0	-0.5	-1.25	-0.75	0	3	3	2
Firm-Leuconostoc	-2.75	-2.5	-0.5	0	0	0	0	0	0	0	0	0	0	0	0	0	4	4	3.5	4	4	0	0	0	0	0	0	0	0	0.25	0.75	0	0	0	-0.25	0	0	-0.75	0	0	1.25	0.75	0
Firm-Listeria	-4	-3.42	-1.21	0	0	0.08	0	0	0	0	0.54	-0.25	0.12	0.12	0.04	0	4	4	3.21	4	3.38	-0.04	0	0	0	0	0	0	-0.04	0	0	0	0	0	0	0	0	0	0	0	3.12	3.25	3.71
Firm-Lysinibacillus	-2	-2	-1	0	0	0	0	0	0	0	0	0	1	1	0	0	4	4	3	4	4	0	0	0	0	0	0	0	0	0	0	0	0	0	0	0	0	0	0	0	2	2	3
Firm-Macrococcus	-2	-3	0	0	0	0	0	0	0	0	1	0	0	0	1	2	4	4	4	4	4	0	0	0	0	0	0	0	0	0	0	0	0	0	0	0	0	0	0	0	1	0	0
Firm-Mahella	-3	-2	0	0	0	0	0	0	0	0	0	0	0	0	1	2	4	4	2	4	3	0	0	0	0	0	2	0	0	0	0	0	0	0	-2	0	-1	0	-1	0	2	1	0
Firm-Melissococcus	-4	-4	-2	0	0	0	0	0	0	0	0	0	0	0	1	0	4	4	4	4	4	0	1	0	0	0	0	0	0	0	0	0	0	0	0	0	0	-2	0	0	2	1	1
Firm-Moorella	-4	-3	-1	0	0	0	0	0	0	0	0	0	0	0	3	2	4	4	1	4	2	0	0	0	0	0	1	0	0	0	0	0	-2	0	-1	0	0	-2	0	0	0	0	0
Firm-Natranaerobius	-3	-3	-1	0	0	0	0	0	0	0	1	0	0	0	0	1	4	4	2	4	3	0	0	0	0	0	0	0	-1	0	0	0	-1	0	0	0	0	0	-1	0	1	1	1
Firm-Oceanobacillus	-3	-3	-1	0	0	0	0	0	0	0	0	0	0	0	0	0	4	4	3	4	4	0	0	0	0	0	1	0	0	0	0	0	0	0	0	0	0	1	0	0	2	2	2
Firm-Oenococcus	-4	-3	-2	0	0	0	0	0	1	1	0	0	0	0	0	1	4	4	2	4	2	0	0	0	0	0	0	0	0	0	0	0	0	0	0	0	-1	-1	0	0	1	0	0
Firm-Paenibacillus	-0.17	-1	0	0	0	0.67	0	0.83	0.17	0.67	0.5	0.33	0.33	1	1.83	2.33	4	4	2.67	4	3.67	0	0	0	0	0	1	0	0.33	0	0	0	-0.5	0	-1.83	-0.33	0	0.83	0.33	0.17	0.5	0.17	0
Firm-Pediococcus	-4	-2	0	0	0	0	0	0	0	0	2	0	0	0	0	0	4	4	3	4	3	0	0	0	0	0	-1	0	0	0	0	0	0	0	0	0	0	-1	0	0	2	2	0
Firm-Pelotomaculum	-3	-3	-1	0	0	0	0	0	1	1	2	0	0	0	3	4	4	4	1	4	1	0	0	0	0	0	0	0	0	0	0	0	-1	0	-1	0	0	-1	0	0	3	3	1
Firm-Ruminococcus	-2	-2	0	0	0	0	0	0	0	1	3	0	0	0	2	3	4	4	2	4	4	0	0	0	0	0	0	0	0	0	0	0	0	0	-3	0	0	0	0	0	2	2	2
Firm-Selenomonas	-3	-2	0	0	0	0	0	0	0	0	1	0	0	0	1	1	4	4	2	4	3	0	0	0	0	0	0	0	0	0	0	0	0	0	-2	-1	0	2	3	0	2	1	1
Firm-Staphylococcus	-4	-2.68	-0.34	0	0	0	0	0	0.29	0	0.08	0.01	0	0.16	0.15	0.65	3.43	4	2.9	4	3.85	0	-0.01	0	0	0	-0.07	0	0	0.01	0.02	0	0	0	0	0	-0.02	-0.02	-0.01	0	1.64	1.27	1.13
Firm-Streptococcus	-3.76	-2.83	-0.76	0.06	0.02	0.05	0.02	0	0.18	0.07	0.18	0	0.03	0.12	0.44	0.66	4	4	2.25	4	3.15	0.07	-0.05	0	0	0	0	0	-0.09	0	0	0.02	0	0	-0.47	0	-0.19	-1.39	-0.47	-0.04	2.99	2.81	2.13
Firm-Symbiobacterium	-4	-2	0	0	0	0	1	0	0	0	0	1	1	1	0	2	4	4	3	4	4	0	0	0	0	0	0	0	0	0	0	0	-2	0	-1	-2	0	0	0	0	0	0	0
Firm-Syntrophobotulus	-2	-3	0	0	0	0	0	0	1	0	0	0	1	0	2	3	4	4	2	4	3	0	0	0	0	0	0	0	0	0	0	0	-1	0	0	0	0	-1	0	0	1	1	0
Firm-Syntrophomonas	-3	-2	-1	0	0	0	0	0	0	2	2	1	0	0	4	4	4	4	2	4	2	0	0	0	0	0	0	0	0	0	0	0	-1	0	-1	0	0	0	0	0	2	1	0
Firm-Syntrophothermus	-3	-1	0	0	0	0	3	0	0	2	1	1	2	2	3	3	4	4	0	3	1	0	0	0	0	0	0	0	0	0	0	0	-1	0	-1	0	0	0	0	0	0	0	0
Firm-Tepidanaerobacter	-3	-2	0	0	0	0	0	0	1	1	0	0	0	0	2	1	4	4	2	4	3	0	1	0	0	0	0	0	0	0	0	0	0	0	-1	0	0	0	0	0	2	2	0
Firm-Thermaerobacter	-4	-3	0	0	0	0	0	0	1	1	1	4	0	0	4	4	4	4	2	4	4	1	0	0	0	0	0	0	0	0	0	2	-3	-1	-4	-3	-3	-4	-3	0	0	0	0
Firm-Thermincola	-4	-4	-2	0	0	0	1	0	1	0	3	1	3	2	4	4	4	4	1	4	3	0	0	0	0	0	0	0	0	0	0	0	0	0	-2	0	-1	-1	-2	0	1	0	2
Firm-Thermoanaerobacter	-4	-3	-1	0	0.17	0	0.25	0.17	0.33	0.17	0.67	0	0.17	0.33	1.83	1.25	4	4	1.83	3.75	2.42	0.17	0	0	0	0	0	0.17	0.67	0.92	1	0	-0.17	0	0	0	-0.17	0.33	0	0	2	1.92	1.25
Firm-Thermoanaerobacterium	-3	-2.5	-1	0	0	0	0	0	0.5	0	0	0	0	0	0.5	0.5	4	4	2	4	2	0	0	0	0	0	0	0	0	0	0	0	0	0	0	0	0	0	0	0	1.5	1	1
Firm-Thermodesulfobium	-4	-3	0	0	0	0	0	0	0	0	0	0	0	0	1	2	3	4	1	3	1	0	0	0	0	0	0	0	0	0	0	0	0	0	0	0	0	0	0	0	1	0	0
Firm-Thermosediminibacter	-3	-2	-1	0	0	0	0	0	0	0	0	-1	0	0	0	4	4	4	1	4	2	0	0	0	0	0	0	0	0	0	0	0	-1	0	-2	0	0	0	0	0	3	2	0
Firm-Veillonella	-1	-1	-1	0	0	1	0	0	0	0	0	2	0	0	1	2	4	4	3	4	4	1	0	0	0	0	0	0	0	0	0	0	0	0	0	0	0	2	0	0	2	1	2
Fuso-Fusobacterium	-4	-3	-1	0	0	0	0	0	1	0	0	0	0	0	0	0	4	4	2	4	3	0	0	0	0	0	0	0	0	0	0	0	0	0	0	0	0	0	0	0	1	0	0
Fuso-Ilyobacter	0	-3	-1	0	0	0	0	0	0	0	0	0	0	0	1	0	4	4	3	4	4	0	0	0	0	0	0	0	0	0	0	0	0	0	0	0	0	2	1	1	1	1	1
Fuso-Leptotrichia	-4	-4	-4	0	0	0	0	0	0	0	0	0	0	0	0	0	1	3	0	3	1	0	0	0	0	0	0	0	0	0	0	0	0	0	0	0	0	0	0	0	2	3	3
Fuso-Sebaldella	-2	-3	-1	0	0	0	0	0	0	0	0	0	0	0	0	1	4	4	1	4	2	0	1	0	1	0	0	0	0	0	0	0	0	0	0	0	0	0	1	0	1	1	1
Fuso-Streptobacillus	-1	-1	-2	0	0	0	0	0	0	0	0	1	0	0	0	0	4	4	1	3	1	0	0	0	0	0	0	0	0	0	0	0	0	0	0	0	0	2	0	0	1	2	0
GaPr-Acidithiobacillus	-2	-0.5	0	0	0	0	0	0	0.5	0	0	0	0	0	0	1	4	3	0	1.5	0	0	0	0	0	0	0	0	0	0	0	0	-0.5	0	-1	0	-1	-3	-2	0	0	1	0
GaPr-Acinetobacter	-3	-3.5	-1.25	0	0	0	0	0	0	0	0	0.08	0.25	0	0.08	0.25	4	4	3.42	4	4	0.08	0	0	0.08	0	-1	0	-0.25	0	0	0	0	0	-0.42	0	0	-0.08	-0.08	0	1.83	1	0.75
GaPr-Actinobacillus	-4	-3.67	-1.5	0	0	0	0	0	0	0	0	0	0	0	0.17	0	4	4	3	4	4	0	0	0	0	0	0	0	0	0	0	0	0	0	-2.33	0	0	-2	-0.17	0	3.17	2.67	2.83
GaPr-Aeromonas	-2	-0.33	0	0	0	0.67	0.33	0	0	0.33	0.33	0.33	0.67	0.33	0.67	2	4	4	4	4	4	0	0	0	0	0	0.33	0	0.33	0.33	0.33	0	-0.67	0	-1	-0.33	-1.33	-3	-1.33	0	2.33	1.67	1
GaPr-Aggregatibacter	-4	-3	-1.5	0	0	0.5	0	0	0	0	0	0	0	0	0.5	0	4	4	2	4	3.5	0	0	0	0	0	-0.5	0	0	0.5	1	0	0	0	-0.5	0	-1.5	-3	-1	0	2	2	1
GaPr-Alcanivorax	0	0	0	0	0	0	3	0	0	0	0	0	0	0	0	1	4	4	1	4	3	0	0	0	0	0	0	0	0	0	0	0	0	0	-1	-1	-1	-2	-1	0	0	0	0
GaPr-Aliivibrio	-2	-2	0	0	0	1	1	1	0	0	0.5	0.5	2	1.5	0	0.5	4	4	3.5	4	4	0	0	0	0	0	0.5	0	0	0.5	0	0.5	0	0	-2	0	-0.5	-3	-1.5	0	0	0.5	0.5
GaPr-Alkalilimnicola	-3	-2	0	0	0	0	0	0	0	0	0	0	1	4	0	4	4	4	1	4	2	-1	0	0	0	0	0	0	0	0	0	-1	-2	0	-4	-2	0	-4	-2	0	0	0	0
GaPr-Allochromatium	-3	0	0	0	0	0	0	0	0	0	0	0	0	0	0	0	4	4	0	3	0	0	0	0	0	0	0	0	0	0	0	0	0	0	0	0	-2	-3	-2	0	0	0	0
GaPr-Alteromonas	-2.5	-2.5	0	0	0	0.5	2	0	0	0	1	0.5	0.5	1.5	2	2.5	4	4	1.5	4	2.5	0	0	0	0	0	0	0	0	0	0.5	0	0	0	-0.5	0	-1.5	-1	-1	0	0.5	1	1
GaPr-Azotobacter	-3	-2	0	0	0	0	1	1	0	0	0	0	0	1	1	1	4	4	2	4	1	0	0	0	0	0	0	0	0	0	0	0	-2	0	-4	-2	-3	-2	-1	-1	0	0	0
GaPr-Cellvibrio	-3	-1.5	0	0	0	0	0	0	0	0	0	0	0	0.5	1	1	4	4	2	4	3	0	-0.5	0	0	0	-0.5	0	0	0	0	0	-0.5	0	0	0	0	-1	0	0	0	0.5	0.5
GaPr-Chromohalobacter	-1	-1	0	0	0	0	2	0	0	0	0	0	2	1	1	2	4	4	2	4	2	0	0	0	0	0	0	0	0	0	0	0	0	0	-3	-1	-2	-3	-2	0	0	0	0
GaPr-Citrobacter	-0.5	-2	-0.5	0	0	0	0	0	0	0	0	1	1	1	0	3	4	4	1	4	2	0	0.5	0	0	0	0	0	0	0	0	0	-1	0	-2.5	-0.5	-1.5	-3	-1.5	-0.5	2	1	0.5
GaPr-Colwellia	-2	-2	0	0	0	3	1	0	1	0	0	0	2	1	2	2	4	4	4	4	4	0	0	0	0	0	0	0	0	0	0	0	0	0	0	0	-2	-3	-1	0	0	0	0
GaPr-Coxiella	-2.6	-2.6	0	0	0	0	0.8	0	0.2	0	0	0	0.2	0.2	0.8	2.4	3.4	4	0.4	3.6	2.6	0	0.2	0	0	0	1	0.4	0.8	1.2	0.2	0	0	0	0	-0.2	0	-2.4	-0.2	0	0	0	-0.2
GaPr-Cronobacter	-1.5	-2	0	0	0	0	0	0	0	0	0	0	0	0	0	2	4	4	2	4	3	0	0	0	0	0	0	0	0	0	0	0	0	0	0.5	-1	-1	-2	-1.5	-0.5	0.5	0	0
GaPr-Dichelobacter	-4	-4	-2	0	0	0	0	0	0	0	0	0	0	0	0	0	4	4	0	3	1	0	0	0	0	0	-1	0	0	0	0	0	0	0	0	0	0	-2	-1	0	3	2	1
GaPr-Dickeya	0	-1.33	0	0	0	0	0.17	0.5	0.17	0	0.17	1	1	3.33	2.5	4	4	4	1.33	4	2	0.17	0	0	0	0	0	0	0	0.17	0	0	0	0	-2.33	-1.33	-2	-2	-2.33	-0.83	0.83	0.67	0.17
GaPr-Edwardsiella	0	-1	0	0	0	0	1	0.5	0.5	0	0.5	0	2	2	1	2	4	4	1.5	4	2	0	0.5	0	0	0	0	0	0	0.5	0	0	0	0	-1.5	0	-2.5	-4	-3	-2	2.5	1.5	0.5
GaPr-Enterobacter	-1.17	-1.17	0	0	0	0	0	0	0	0	0	0.17	0	0	0.5	1.5	4	4	1.17	4	1.83	0	0	0	0	0	0.83	0	0.33	0	0	0	1.83	0	-1.67	-0.5	-0.83	-1.83	-0.67	-0.17	2.33	0.83	0
GaPr-Erwinia	0.12	-1.25	0	0	0	0	0	0	0	0	0.25	0.5	0	0.12	0.25	0.38	4	4	1.12	4	1.75	0	0	0	0	0	0	0	0	0	0	0	-0.12	0	-1.75	-0.38	-1.62	-3.5	-1.88	-0.75	0.62	1.12	0.12
GaPr-Escherichia	-1.12	-1.28	-0.02	0	0	0	0	0	0.03	0	0.02	0.03	0	0	0.62	1.23	4	4	1.57	4	2.08	0	0	0	0	0	0	0	0.02	0.03	0.02	0	0.07	0	-1.2	-0.2	-1.57	-1.87	-1.22	-0.22	1.28	0.88	0.72
GaPr-Ferrimonas	0	-2	0	0	0	0	0	0	0	0	0	0	0	0	0	0	4	4	3	4	4	0	0	0	0	0	0	0	0	0	0	0	0	0	-1	-1	-2	-3	-2	-1	1	1	0
GaPr-Francisella	-2.94	-2.94	-0.44	0	0	0.19	0	0	0	0	0.5	0.06	0.12	0.12	0	0.88	2.69	1.06	0	1.06	0	0	0	0	0.06	0	-0.88	0	0	0	0	0	0	0	-0.19	0	-0.81	-0.81	-0.25	0	0.88	0.94	1
GaPr-Gallibacterium	-4	-3	0	0	0	2	0	0	0	0	1	0	3	4	1	1	4	4	2	4	3	0	0	0	0	0	0	0	0	2	2	0	0	0	-2	0	-1	-2	-1	0	3	3	2
GaPr-Gamma	0	-2	0	0	0	0	1	1	0	0	3	1	3	4	4	4	4	4	1	4	1	0	0	0	0	0	0	0	0	0	0	0	0	0	-1	-1	0	-1	0	0	1	1	0
GaPr-Glaciecola	-2	-2	0	0	0	0	1	0	0	0	0	2	0	3	3	4	4	4	2	4	3	0	0	0	0	0	0	0	0	0	0	0	0	0	0	0	-2	-1	-2	0	3	2	1
GaPr-Haemophilus	-4	-3.25	-1.12	0.29	0	0.12	1.12	0.54	0	0.17	0.12	0.21	1.62	2.25	1.5	1.67	4	4	2.5	4	3.46	0.08	-0.25	0	0	0	-0.38	0	0.12	0.38	0.5	0	0	0	-1.83	0	-1	-3.25	-1.79	-0.12	2.62	2.75	2.17
GaPr-Hahella	-2	-2	0	0	0	0	0	0	0	0	0	0	0	0	0	0	4	4	0	4	1	0	0	0	0	0	0	0	0	0	0	0	0	0	0	0	0	0	0	2	1	0	0
GaPr-Halomonas	-1	-1	0	0	0	0	4	0	0	0	0	0	3	2	1	2	4	4	2	4	2	0	0	0	0	0	0	2	0	0	0	-1	-2	0	-3	-1	-2	-3	-1	0	1	0	0
GaPr-Halorhodospira	-1	0	0	0	0	0	0	0	0	0	0	0	0	0	0	0	4	4	0	3	1	0	0	0	0	0	0	0	0	0	0	0	-2	0	-2	-2	-1	-3	-2	0	0	0	0
GaPr-Halothiobacillus	-1	-1	0	0	0	0	0	0	0	0	0	0	0	0	1	1	4	4	0	4	2	0	0	0	0	0	0	0	0	0	0	0	0	0	0	0	-1	-1	0	0	0	0	0
GaPr-Hamiltonella	-2	-3	-1	0	0	0	1	0	2	0	0	0	1	0	2	2	4	3	1	3	1	0	2	0	0	0	0	0	0	0	0	0	0	0	0	0	-1	-3	0	0	0	1	0
GaPr-Idiomarina	-2	-1	0	0	0	0	0	0	0	0	0	0	0	0	0	0	4	4	1	3	1	0	0	0	0	0	0	0	0	0	0	0	0	0	-1	0	0	-2	0	0	0	0	0
GaPr-Kangiella	-2	-1	0	0	0	0	0	0	0	0	0	0	0	0	0	0	4	4	2	4	2	0	0	0	0	0	0	0	0	0	0	0	0	0	0	0	0	-1	-1	0	1	1	1
GaPr-Klebsiella	0	-1.67	0	0	0	0	0	0	0	0	0	0	0	0	0	0.33	4	4	1.17	4	1.83	0	0	0	0	0	0.17	0	0	0	0	0	-0.17	0	-1.5	-0.33	-2.17	-3	-2	-0.5	1.67	1	1.33
GaPr-Legionella	-2	-2.8	0	0	0	0	0	0	0	0	0.6	0	0.1	0.5	0	0.1	3.9	4	0.7	3.9	1.4	0	0	0	0	0	-0.2	0	0	0	0	0	0.1	0	0	0	-0.5	-1.7	-0.6	0	0.6	0.4	0.3
GaPr-Mannheimia	-4	-3	-2	0	0	0	0	0	1	0	0	0	0	0	0	0	4	4	2	4	3	0	0	0	0	0	-2	0	0	0	0	0	0	0	-3	0	0	-2	-1	0	2	2	2
GaPr-Marinobacter	-3	-1	0	0	0	0	0	0	0	0	0	0	0	1	0	0	4	4	0	4	2	0	0	0	0	0	0	0	0	0	0	0	-1	0	-1	0	0	-2	0	0	0	0	0
GaPr-Marinomonas	-2	-2	-0.33	0	0	0	0.67	0	0.33	0	0	0	1.33	1	0.33	2	4	4	2	4	3.67	-0.33	0	0	0	0	0	0	0	0	0	0	0.33	0	-0.67	0	0	-0.67	-0.33	0	1	1.33	0.67
GaPr-Methylococcus	-4	-1	0	0	0	0	0	0	0	0	0	0	0	0	0	0	4	4	0	2	0	0	0	0	0	0	0	0	0	0	0	0	-1	0	-4	-2	-1	-3	0	0	0	0	0
GaPr-Methylomonas	-2	-2	0	0	0	0	0	0	0	0	0	0	0	0	0	0	4	4	1	4	1	0	0	0	0	0	0	0	0	0	0	0	0	0	-2	0	-3	-2	-2	-1	0	0	0
GaPr-Moraxella	-4	-3	-1	0	0	0	0	0	3	0	1	1	0	0	4	4	4	4	2	4	3	0	0	0	0	0	-1	0	0	0	0	0	0	0	-1	0	-3	-4	-2	0	3	4	4
GaPr-Nitrosococcus	-2	-1.33	0	0	0	0	0	0	0	0.33	0	0	0	0	0.67	0.33	4	4	0.33	3.33	1	0	0	0	0	0	0	0	0	0	0	0	-0.33	0	-0.33	-0.33	0	-0.67	0	0	0	0.33	0
GaPr-Pantoea	-0.33	-1.33	0	0	0	0	0	0	0	0.33	0	0	0.67	0.33	0.33	1	4	4	1.67	4	1.67	0	0	0	0	0	0	0	0	0	0	0	0	0	-0.33	-0.67	-1.33	-3.67	-1.67	0	2	1	0
GaPr-Pasteurella	-3	-3	-1	0	0	0	0	0	0	1	0	0	0	0	0	0	4	4	2	4	4	0	0	0	0	0	1	0	1	1	0	0	0	0	0	0	-1	-3	-1	0	2	2	2
GaPr-Pectobacterium	-1	-1.33	0	0	0	0	0	0	0	0	0	0	0	1	1	3	4	4	2.33	4	3	1	0	0	0	0	1.33	0	1	0.67	0.67	0	0	0	-1.67	-0.33	-2	-3	-2	-0.67	0.67	0.67	0.33
GaPr-Photobacterium	-0.5	-2	0	0	0	0.5	1	0	0	0	0	0	0	0.5	0	1.5	4	4	3.5	4	4	0	0	0	0	0	0	0	0	0	0	0	0	0	-1	0	-1	-2.5	-0.5	0	0	0	0
GaPr-Photorhabdus	-3	-2.5	0	0	0	0	0.5	1	0	0	1.5	1.5	2	2.5	3	2.5	4	4	1	4	1.5	0	0	0	0	0	0	0	0	0	0	0	0	0	-1.5	0	-1.5	-2.5	-1	0	0	0	0.5
GaPr-Proteus	-1	-3	0	0	0	0	0	0	0	0	0	1	1	1	1	1	4	4	3	4	4	1	0	0	0	0	0	0	2	1	0	0	0	0	0	0	-2	-4	-1	-2	2	1	1
GaPr-Pseudoalteromonas	-3	-2.33	0	0	0	0	2	0.33	0	0	0	0	1.33	1.67	0.67	0.67	4	4	2.67	4	3.33	0	0	0	0	0	-0.33	0	0.33	0.33	0	0	0	0	-0.33	0	-0.67	-1.67	-0.67	-0.33	1	2	0.67
GaPr-Pseudomonas	-0.84	-1	0	0	0	0.29	0.33	0.04	0	0	0.09	0.29	0.46	0.26	0.44	1.47	4	4	2.11	4	3.16	0	0	0	0	0	-0.2	0	0	0	0	-0.11	-0.67	0	-2.23	-1.33	-1.46	-2.57	-1.26	-0.36	0.15	0.31	0.03
GaPr-Pseudoxanthomonas	-3	-2	0	0	0	0	4	0	0	0	0	1	3	2	3	3	4	4	1	4	2	0	0	0	0	0	0	0	0	0	0	0	-1	0	-3	-2	0	-1	0	0	0	0	0
GaPr-Psychrobacter	-1.33	-2	0	0	0	0.67	1.33	1.67	0	0.33	1.67	0.67	1	2	3	3.33	4	4	4	4	4	0	0	0	0	0	0	0	0	0	0	0	0	0	-1	0	-2.33	-3.67	-3	-0.67	0	0	0
GaPr-Psychromonas	-1	-2	0	0	0	1	4	2	1	0	0	4	4	4	4	4	4	4	4	4	4	2	0	0	1	0	-1	0	0	0	0	1	0	0	0	0	-2	-4	-2	0	0	0	0
GaPr-Rahnella	-1	-2	0	0	0	0	0	0	0	0	0	0	0	0	1	1	4	4	2	4	3	0	0	0	0	0	0	0	0	0	0	0	2	0	0	0	-1	-3	-2	0	0	0	0
GaPr-Ruthia	-4	-3	-1	0	0	0	0	0	0	0	0	0	0	0	0	0	3	3	0	2	1	0	0	0	0	0	0	0	0	0	0	0	0	0	0	0	-1	-3	-1	0	1	1	0
GaPr-Saccharophagus	-3	-3	-1	0	0	0	2	0	0	1	0	1	3	2	2	2	4	4	2	4	2	0	0	0	0	0	0	0	1	1	1	0	0	0	0	0	0	-1	0	0	2	1	0
GaPr-Salmonella	-1.12	-1.69	0	0	0	0	0	0	0.12	0.06	0.38	0.19	0.12	0.06	0.25	1.12	4	4	0.88	4	1.94	0	0	0	0	0	0.06	0	0.06	0	0	0	-0.06	0	-1.44	-0.56	-1.75	-3.19	-1.88	-0.62	2.25	1.62	0.56
GaPr-Serratia	-1.25	-1.5	-0.25	0	0	0	0	0	0	0	0.25	0.25	0	0	0.25	0	4	4	2	4	2	0	0	0	0	0	0	0	0	0	0	0	-0.25	0	-1.25	-0.25	-1	-3.25	-1	-0.25	1	0.75	0.25
GaPr-Shewanella	-1.84	-2.07	-0.07	0	0	0.25	2.27	0.62	0.29	0.41	0.18	1.48	2.36	2.68	2.57	3.34	4	4	3.62	4	3.86	0.23	0	0	0	0	-0.29	0	0	0	0.07	0	0	0	-0.77	-0.14	-1.55	-2.71	-0.88	-0.41	1.3	1.3	0.66
GaPr-Shigella	-1	-1	0	0	0	0	0	0	0	0.25	0.25	0.08	0.25	0.25	1.08	1.5	4	4	1	4	2	0	0	0	0	0	0	0	0	0	0.08	0	0	0	-2.58	-0.75	-2.42	-4	-2.75	-1.58	1.5	1.5	0
GaPr-Sodalis	0	0	2	0	0	0	3	1	0	0	0	1	1	3	3	2	4	4	1	4	1	1	0	0	0	0	1	0	2	2	0	1	0	0	-3	0	-4	-4	-4	-3	3	3	1
GaPr-Stenotrophomonas	-2.5	-1.5	0	0	0	0.5	0	0	0	0	0	0	1	0.5	3	3	4	4	2	4	4	0	0	0	0	0	0	0	0	0	0	0	0	0	-2	-0.5	-1	-1	-1.5	-0.5	0	0	0
GaPr-Teredinibacter	-2	-2	0	0	0	0	1	0	0	0	0	0	0	2	1	3	4	4	1	4	2	0	0	0	0	0	0	0	0	0	0	0	0	0	0	0	0	0	0	0	0	2	0
GaPr-Thioalkalimicrobium	-2	-2	0	0	0	0	0	0	0	0	0	0	0	0	0	2	4	4	0	3	1	0	0	0	0	0	-1	0	0	0	0	0	0	0	0	0	-1	-1	-1	0	0	0	1
GaPr-Thioalkalivibrio	-3	-1	0	0	0	0	2	0	2	0	0.5	2	2	2	2.5	2	4	4	2	4	3	0.5	0	0	0	0	0	0	0	1	0	0	-1	0	0	0	-0.5	-0.5	0	0	0	0	0
GaPr-Thiomicrospira	-3	-3	-1	0	0	0	0	0	0	0	0	0	1	0	0	0	4	4	3	4	3	0	0	0	0	0	0	0	0	0	0	0	0	0	0	0	-1	-2	0	0	2	1	0
GaPr-Tolumonas	-1	0	0	0	0	0	0	0	0	0	0	0	2	1	1	4	4	4	2	4	2	0	0	0	0	0	0	0	0	0	0	0	0	0	-1	0	0	-1	0	0	2	0	1
GaPr-Vesicomyosocius	-4	-3	-1	0	0	0	0	1	0	0	0	0	0	1	0	0	4	4	1	3	1	0	0	0	0	0	0	0	0	0	0	0	0	0	0	0	0	-2	0	0	2	1	0
GaPr-Vibrio	-2.56	-2.02	-0.03	0.06	0	0.56	1.33	0.56	0	0.15	0.05	0.35	1.04	1.33	0.45	1.36	4	4	2.26	4	3.54	0.07	0.1	0	0	0	-0.15	0	0	0.02	0	0.07	0	0	-0.83	0	-0.92	-2.04	-0.76	-0.12	1.05	0.8	0.35
GaPr-Xanthomonas	0	-0.85	0.08	0	0	0.79	3.17	0.17	0.62	0	0.4	0.12	1.83	1.73	1.56	2.08	4	4	1.33	4	2.31	0	0	0	0	0	0.06	0	0.06	0.06	0	0.65	1.4	0.06	-2.46	-1.62	-1.54	-2.29	-1.65	-0.54	0.17	0.08	0
GaPr-Xenorhabdus	-2.5	-2	-0.5	0	0	0	0	1	0	0	0	0.5	1	1.5	0	1	4	4	1.5	4	2	0	0.5	0	0	0	0	0	0	0	0	0	0	0	-0.5	0	-1.5	-2.5	-1.5	-0.5	1	0	1
GaPr-Xylella	-0.75	-0.25	0.5	0.25	0.25	2.5	2.75	2	1.75	1	0.25	2.25	2.75	3.5	3.25	3.25	3.5	4	0.25	3	0.25	0	0	0	0	0	0	0	0	0.25	0	1.5	-0.25	0	-1.25	-0.25	-1	-2.75	-2	-0.5	0	0	0.25
GaPr-Yersinia	-0.71	-0.92	0	0.08	0	0.21	1.25	1.46	0.12	0.33	0.08	2.17	2.42	2.96	2.04	3.5	4	4	0.96	4	2.04	0.29	0.54	0	0.46	0	0.25	0	0.5	0.62	0.17	0.04	0	0	-0.83	0	-1.62	-3.33	-2.21	-0.67	1.25	1.17	0.5
Gemm-Gemmatimonas	-2	0	0	0	0	0	0	0	0	0	1	0	0	0	1	1	4	4	1	4	2	-1	0	0	0	0	0	0	0	0	0	0	0	0	0	-2	-1	-2	0	0	0	0	0
Kora-Korarchaeum	-3	-2	0	0	0	0	0	0	0	0	0	0	0	0	0	1	1	2	0	1	0	0	0	0	0	0	-1	0	0	0	0	0	-1	0	-1	0	0	0	0	0	2	1	1
MaPr-Magnetococcus	0	-1	0	0	0	0	0	1	0	2	0	0	0	3	2	3	4	4	2	4	3	0	0	0	0	0	0	0	0	0	0	0	0	0	0	0	0	0	0	0	1	0	1
Nitr-Nitrospira	0	-1	0	0	0	0	0	0	0	0	0	0	0	0	0	0	2	4	0	2	0	-1	0	0	0	0	0	0	0	0	0	0	0	0	0	0	-1	-1	0	0	0	0	0
Nitr-Thermodesulfovibrio	-3	-3	-1	0	0	0	0	0	0	0	0	0	0	0	0	0	4	4	0	2	0	0	0	0	0	0	0	0	0	0	0	0	0	0	0	0	0	0	0	0	1	0	1
Plan-Isosphaera	-2	0	0	0	0	0	0	0	0	0	0	0	0	0	0	2	1	4	0	4	2	0	0	0	0	0	0	0	0	0	0	1	0	0	0	-1	-1	-4	-2	0	0	0	0
Plan-Pirellula	-2	-1	0	0	0	0	1	0	0	0	0	1	1	1	3	2	4	4	0	4	1	0	0	0	0	0	0	0	0	0	0	0	0	0	-2	-1	-2	-3	-1	0	3	1	0
Plan-Planctomyces	-1.5	-1	0	0	0	0	0.5	0	0	0	0	0	0	1	0.5	1	4	4	1.5	4	3	0	0	0	0	0	0	0	0	0	0	0	0	0	-3	-1	-0.5	-3	-0.5	0	1.5	1	0
Plan-Rhodopirellula	-3	-1	0	0	0	0	0	0	0	0	0	0	0	0	0	1	4	4	0	2	0	0	0	0	0	0	0	0	0	0	0	0	0	0	-3	-1	-1	-2	-2	0	0	0	0
Spir-Brachyspira	-3.33	-3	-1	0	0.33	0	0.67	0.67	0	0	0	0	1	1.67	0.67	0.67	2	4	2.67	4	3.33	0	0	0	0	0	-0.33	0	0	0	0	0	1	0	-0.67	0	0	0.33	-0.33	0	0.33	0	0.67
Spir-Leptospira	-2.83	-3.33	-1.5	0	0	0	0	0	0	0	0.17	0.33	0	0	-0.17	1	3.83	4	0.67	3.33	0.67	0	0	0	0	0	-1	0	-0.33	0	0.17	0.17	0	0	-0.5	0	0	-1	-0.17	0	1.5	1.5	1.17
Spir-Spirochaeta	-0.75	-1	0	1	0	0.75	0	1	0.25	1	0.75	0.75	0.5	0.75	1.25	1.25	4	4	0.5	3.5	1	0.5	0.25	0	0	0	1.5	0.5	0.5	0.75	0.5	0	-0.25	0	-0.5	0	0.25	1.5	0.5	0	1	1	0.25
Spir-Treponema	-0.29	-1.57	-0.43	0	0	0.07	0	0	0	0	0.14	0.29	0.86	1	0.71	1.14	3.43	3.07	0.57	2.43	1.14	0	0	0	0	0	0.5	0	0.21	0.36	0.14	0	-0.14	0	-0.07	-0.36	0.21	0.71	0.64	0.29	1	0.86	0.71
Syne-Aminobacterium	-3	-3	-1	0	0	0	0	0	0	0	0	0	0	0	1	0	4	4	1	4	2	0	0	0	0	0	0	0	0	0	0	0	-1	0	0	0	0	0	0	0	0	0	0
Syne-Thermanaerovibrio	-3	-3	-1	0	0	0	0	0	0	0	0	0	0	0	0	0	4	4	1	3	2	0	0	0	0	0	0	0	0	0	0	-1	-3	0	0	0	0	0	0	0	0	0	0
Tene-Acholeplasma	-1	-2	0	0	0	0	0	0	0	0	0	0	0	0	0	0	4	4	1	4	3	0	0	0	0	0	0	0	0	0	0	0	0	0	0	0	0	0	0	0	2	2	1
Tene-Mycoplasma	-3.67	-2.89	-0.44	1.17	0	1.83	0.44	1.33	0.78	0.67	0.5	0.39	1.33	1.44	2.5	0.94	3.56	3.56	2.44	3.56	2.39	0.22	0.28	0.11	0.11	0.11	0.22	0.67	0.89	0.44	0.44	0	0	0	0	0.06	-0.11	-0.33	-0.11	0.11	1.5	1.11	1.56
Thau-Nitrosopumilus	-4	-4	-1	0	0	0	0	0	0	0	0	0	0	1	0	1	3	2	0	1	0	0	0	0	0	0	0	0	0	0	0	0	0	0	0	0	0	0	0	0	2	2	2
Ther-Fervidobacterium	-4	-4	-1	0	0	0	0	0	1	1	1	0	0	0	2	2	4	4	2	4	3	0	0	0	0	0	0	0	0	0	0	0	-1	0	0	0	0	0	0	0	2	1	1
Ther-Kosmotoga	-3	-1	0	0	0	0	0	2	0	0	1	1	0	0	4	4	4	4	2	4	2	0	0	0	0	0	0	0	0	0	0	0	0	0	-3	0	0	0	0	0	1	1	0
Ther-Petrotoga	-4	-3	-1	0	0	0	0	0	0	1	1	0	0	1	1	3	4	4	1	4	1	0	0	0	0	0	0	0	0	0	0	0	4	0	-1	0	0	0	0	0	0	0	1
Ther-Thermosipho	-4	-3	-1	0	0	0	0	0	0	0	0	0	0	0	1.5	0	4	4	1.5	3	1.5	0	0	0	0	0	0	0	0	0	0	0	0	0	0	0	1	0	0.5	0	1	0.5	0.5
Ther-Thermotoga	-3.29	-1.71	0	0	0	0	0	0	0	0	0	0	0	0	0.29	0.43	4	4	0.43	1.57	0	0	0	0	0	0	0	0	0	0.14	0	0	-0.43	0	0	0	0	0	0	0	0.43	0.29	0.29
Unc1-Thermobaculum	-3	-1	0	0	0	0	0	0	0	0	0	0	0	0	0	0.5	4	4	1	3	2	0	0	0	0	0	-0.5	0	0	0	0	0	-0.5	0	0	0	0	0	0	0	1	0	0
Unc2-Thermodesulfatator	-4	-3	-1	0	0	0	1	0	1	0	0	0	1	4	3	4	4	4	1	3	1	0	0	0	0	0	0	0	0	0	0	0	-1	0	-1	0	-1	-1	0	0	2	1	1
Unc2-Thermodesulfobacterium	-4	-4	-2	0	0	0	0	0	1	1	2	0	0	1	1	1	3	2	0	1	0	0	0	0	0	0	-1	0	0	0	0	0	0	0	0	0	0	0	0	0	0	1	0
Verr-Akkermansia	-4	-2	0	0	0	0	0	0	0	0	0	0	0	0	0	0	4	4	3	4	3	0	0	0	0	0	1	0	0	0	0	0	-2	0	-1	0	0	0	0	0	0	0	0
Verr-Coraliomargarita	0	-1	0	0	0	3	4	0	0	0	0	2	4	4	3	3	4	4	0	3	0	0	0	0	0	0	0	0	0	0	0	0	0	0	-1	0	0	-1	0	0	0	0	0
Verr-Methylacidiphilum	-1	-3	-2	0	0	0	0	0	0	0	0	0	0	0	0	0	1	2	0	1	0	0	0	0	0	0	0	0	0	0	0	0	-2	0	-3	0	0	0	0	0	0	0	0
Verr-Opitutus	-3	-2	0	0	0	0	3	0	0	0	0	0	0	0	4	4	4	4	2	4	3	1	1	0	0	0	0	0	0	0	0	0	0	0	-2	-2	-1	-3	-1	0	0	0	0
cand-Cloacamonas	-2	-2	-1	0	0	0	1	1	4	1	4	4	4	4	4	4	2	4	1	3	1	4	1	0	2	0	4	0	4	2	2	0	0	0	0	0	0	0	0	0	3	1	0

## Sheet: readme
	This file contains pattern representations for the intergenic regions of 1 Mb segments randomly selected from each genome.
1	The "species" tab includes the pattern representations in all available species. The number in the table correpsonds to the mean of pattern representations for genomes that belongs to a species. The value of pattern representation are explained in Supplementary Table S8.
2	Similarly to the "species" table, the "genus" tab includes the pattern representations in all available genera.
