# Supplementary material for: Assessing Diversity of DNA Structure-Related Sequence Features in Prokaryotic Genomes
Source: DNA Res. 2014 Jan 9;21(3):285–97. doi: 10.1093/dnares/dst057 (PMC4060949; doi:10.1093/dnares/dst057)
Supplement: Supplementary Data [file supp_dst057_dst057supp_table5.xlsx]

## Sheet: species
	1n8	2n5	3n4	4n4	5n4	6n3	7n3	8n3	9n2	10n2	11n2	4n6g12	6n6g24	8n4g24	cd8g6	cd10g50	cp8g6	cp10g50	pals9	pals9g12	pals12g20	cm8g6	cm10g50	mirs9	mirs9g12	mirs12g20	R15	R30	R30e3	R45e6	R60e9	GG8g4	GGG4g6	GGGG4g6	GC6	GC8	RY12	RY12e1	RY18e2	RY24e3	bend45w60	bend60w100	bend90w120
Acid-Acidobacterium_capsulatum	-4	-4	0	0	0	0	3	1	0	0	1	2	4	3	2	2	4	4	4	4	4	0	1	0	0	0	-3	0	0	0	0	0	-2	0	-1	-2	-2	0	-2	-1	1	1	3
Acid-Acidobacterium_sp	-4	-4	-2	0	0	4	3	0	0	0	1	3	4	4	2	2	4	4	4	4	4	1	1	2	2	4	-4	0	-1	0	0	2	0	0	-3	-4	-2	-1	-2	-1	0	0	0
Acid-Koribacter_versatilis	-4	-4	-3	0	0	0	1	0	0	0	2	0	2	4	0	0	4	4	3	4	4	0	0	0	0	1	-2	0	0	0	0	3	0	0	-2	-3	-3	-2	-3	-4	0	0	2
Acid-Solibacter_usitatus	-4	-4	-2	-1	0	0	0	1	0	1	0	2	4	4	1	0	2	3	2	3	4	1	1	0	1	3	-3	0	0	0	0	3	-3	0	0	-2	-3	-2	-3	-4	-1	-1	0
Acid-Terriglobus_saanensis	-4	-3	-3	0	0	0	0	0	0	0	0	0	3	2	-1	0	4	4	4	4	4	0	1	0	1	2	-3	0	0	0	0	0	-1	0	-1	-1	-1	0	-1	0	-1	0	0
Acti-Acidimicrobium_ferrooxidans	-4	-3	-2	0	0	0	0	0	1	0	0	-1	3	2	1	0	3	4	4	4	4	0	0	0	0	0	-1	0	0	1	0	0	-3	0	-3	-3	-3	-1	-2	0	0	0	0
Acti-Acidothermus_cellulolyticus	-4	-4	-2	0	0	3	0	0	0	0	0	4	4	4	2	4	2	3	3	3	4	1	1	0	1	1	0	0	0	0	0	3	-2	0	-3	-4	-4	-3	-4	-3	2	1	0
Acti-Actinosynnema_mirum	-4	-4	-3	0	1	4	4	4	3	4	4	4	4	4	3	4	1	4	4	3	4	2	3	3	3	4	-3	0	0	2	2	4	2	2	0	-3	-4	-1	-3	-3	2	1	0
Acti-Amycolatopsis_mediterranei	-4	-4	-4	0	1	0	1	0	0	0	0	3	4	4	1	2	2	4	4	3	4	1	2	1	2	2	-3	0	-1	0	0	2	-3	0	-2	-4	-4	-2	-3	-4	0	0	0
Acti-Amycolicicoccus_subflavus	-4	-4	-3	0	0	0	0	0	0	0	1	0	3	3	-1	-2	3	4	4	4	4	0	0	0	0	0	-2	0	-1	0	0	0	-2	0	-2	-3	-2	-1	-2	-2	1	0	0
Acti-Arcanobacterium_haemolyticum	-4	-3	-3	0	0	0	0	0	0	1	1	3	4	3	3	2	4	4	4	4	4	0	0	0	0	0	0	0	0	0	0	0	0	0	-1	0	-1	1	0	0	3	3	0
Acti-Arthrobacter_arilaitensis	-4	-4	-4	0	0	0	0	0	0	0	0	1	4	4	0	0	4	4	4	4	4	0	0	0	0	0	-3	0	-1	0	0	-1	-3	0	-3	-4	-4	-2	-3	-2	1	0	1
Acti-Arthrobacter_aurescens	-4	-4	-2	0	0	3	0	0	0	0	0	1	4	4	0	2	3	4	4	4	4	0	0	0	2	1	-4	0	-2	-1	0	-1	-2	0	-3	-4	-4	-2	-3	-4	0	0	0
Acti-Arthrobacter_chlorophenolicus	-4	-4	-2	0	0	0	0	0	0	0	0	1	4	4	0	0	3	4	4	4	4	0	1	0	1	1	-3	0	-1	0	0	0	-4	0	-3	-4	-4	-3	-4	-3	0	1	0
Acti-Arthrobacter_phenanthrenivorans	-4	-4	-2	0	0	0	0	0	0	0	0	0	1	3	1	1	3	4	4	4	4	0	0	0	1	0	-4	0	-1	0	0	2	-4	-2	-3	-4	-4	-2	-3	-2	0	0	0
Acti-Arthrobacter_sp	-4	-4	-2	0	0	0	1	0	0	0	0	4	4	4	1	2	3	4	4	4	4	1	0	0	0	1	-4	0	-2	0	0	0	-4	0	-3	-4	-4	-3	-3	-3	0	1	0
Acti-Atopobium_parvulum	-4	-3	-3	0	0	0	0	0	0	0	1	0	1	0	0	0	4	4	4	4	4	0	0	0	0	0	-2	0	0	0	0	0	0	0	0	0	1	2	2	0	1	2	0
Acti-Beutenbergia_cavernae	-4	-4	0	0	0	1	1	2	0	1	0	0	4	4	1	2	1	3	4	3	4	1	1	0	2	2	-3	0	0	0	0	3	0	0	-2	-3	-2	0	-2	-2	0	0	0
Acti-Bifidobacterium_adolescentis	-4	-3	-4	0	0	0	0	0	2	0	2	2	1	2	4	4	4	4	4	4	4	0	0	0	0	0	1	0	1	1	0	0	-1	0	-2	-3	0	0	0	0	3	3	3
Acti-Bifidobacterium_animalis	-3	-3	-3	0	0	0	0	2	1	2.33	2.33	1	1	4	3	3	3	4	4	4	4	0	0	0	1	0.33	1	2.67	3	3	4	0	0	0	-2	-1	0	1	1	2	3.67	3	0
Acti-Bifidobacterium_bifidum	0	-3	-4	0	0	0	0	0	1	0.5	1.5	3.5	3	4	3	3.5	3	4	4	4	4	0	0	0.5	1	1	0	1.5	2	1	1.5	0	-1	0	-3	-4	-1.5	-1	-1	0	2.5	2.5	3
Acti-Bifidobacterium_dentium	-4	-2	-4	0	0	0	0	0	0	1	1	1	2	3	3	3	4	4	4	4	4	0	0	0	0	0	0	0	1	0	0	0	-2	0	-3	-3	0	0	-1	0	1	1	1
Acti-Bifidobacterium_longum	-3.57	-3	-4	0	0	0.29	0	0.29	2.86	2.86	3	2.29	3.14	4	3.86	3.57	4	4	4	4	4	1	0.43	0.86	1.86	0.71	0	0.86	0.14	0	0	0	-0.86	0	-2	-2.29	-1.43	0	-1.14	-0.43	0.57	1.14	0.43
Acti-Brachybacterium_faecium	-4	-4	-4	0	3	1	4	2	2	2	2	4	4	4	2	3	2	3	4	3	4	2	1	1	2	3	-1	0	0	0	0	3	1	0	-3	-4	-4	-2	-3	-4	0	0	0
Acti-Catenulispora_acidiphila	-4	-4	-3	0	0	4	4	4	4	4	4	4	4	4	4	4	1	4	4	3	4	2	2	4	3	4	-4	0	0	0	1	4	0	1	-2	-3	-4	-3	-4	-4	0	0	0
Acti-Cellulomonas_fimi	-4	-4	-3	0	0	0	1	0	2	0	1	2	4	4	2	2	-1	2	3	1	4	2	2	1	2	3	-1	0	0	0	0	3	1	0	-2	-3	-2	0	-2	-3	0	0	0
Acti-Cellulomonas_flavigena	-4	-4	-2	0	0	0	1	2	3	0	0	2	4	4	2	2	2	3	4	3	4	2	2	3	2	4	0	0	0	1	0	3	2	1	-2	-3	-2	0	-2	-3	0	0	0
Acti-Clavibacter_michiganensis	-4	-4	-2.5	0	0	3	1	0	0.5	0	0	2.5	4	4	2	2	-2	0.5	2.5	0	4	1.5	0.5	0	2	1	0	0	0	0	0	3.5	0	0	-1.5	-2.5	-2.5	0	-2	-2	0	0	0
Acti-Conexibacter_woesei	-4	-4	-2	-2	1	2	0	0	3	1	0	2	4	4	2	2	3	2	3	3	4	2	2	3	3	4	0	0	0	0	0	4	0	0	-2	-2	-2	0	0	0	1	0	0
Acti-Coriobacterium_glomerans	-3	0	-1	0	0	0	0	0	0	0	2	0	4	4	2	0	4	4	4	4	4	1	0	0	1	0	0	0	0	0	0	0	0	0	1	1	-1	1	0	0	0	0	0
Acti-Corynebacterium_aurimucosum	-4	-4	-4	0	0	0	0	0	0	0	0	1	3	2	1	0	4	4	4	4	4	0	0	0	0	0	0	0	0	0	0	0	-1	0	0	-2	-2	0	-2	-1	0	1	0
Acti-Corynebacterium_diphtheriae	-4	-3	-4	0	0	0	0	0	0	3	0	3	0	2	1	0	4	4	4	4	4	1	1	1	1	0	-1	0	0	0	1	0	-2	0	-3	-2	-1	-1	-1	-1	3	2	2
Acti-Corynebacterium_efficiens	-4	-4	-4	0	0	0	0	0	0	2	2	3	3	4	3	2	4	4	4	4	4	0	0	0	0	0	0	0	0	0	0	1	-3	0	-1	-2	-3	-2	-3	0	3	2	0
Acti-Corynebacterium_glutamicum	-4	-4	-4	0	0	0	0	0	0	1.5	2.5	0.5	2	3.5	2	0	4	4	4	4	4	0.5	0	0	0	0	-3	0	-0.5	0	0	0	-2.5	0	-1	-1.5	-1	0	0	0	3	3.5	1.5
Acti-Corynebacterium_jeikeium	-4	-4	-4	0	0	0	0	0	1	3	3	4	4	4	4	4	3	4	1	4	4	1	1	0	2	0	0	0	0	0	0	0	-1	0	-2	-4	-2	0	0	0	0	2	0
Acti-Corynebacterium_kroppenstedtii	-4	-3	-3	0	0	0	0	0	1	0	3	2	0	1	3	4	0	4	3	4	4	0	1	0	2	0	0	0	0	0	1	0	-3	0	-2	-1	-2	-1	-2	0	1	2	0
Acti-Corynebacterium_pseudotuberculosis	-4	-4	-3	0	0	0	0	0	0	0	0	0	0	1	0	0	4	4	4	4	4	0	0	0	0	0	-1	0	-1	0	0	0	-1	0	-2	-1	0	0	0	0	2	2	1
Acti-Corynebacterium_resistens	-4	-4	-4	0	0	0	0	0	0	0	0	3	3	4	0	3	3	4	4	4	4	0	1	0	1	1	0	0	0	0	0	0	-1	0	-2	-3	-2	-1	-1	0	0	0	0
Acti-Corynebacterium_ulcerans	-4	-3	-3	0	0	0	0	0	0	0	1	2	0	0	0	0	4	4	4	4	4	0	0	0	0	0	0	0	0	0	0	0	-2	0	-2	0	0	0	0	0	3	2	0
Acti-Corynebacterium_urealyticum	-4	-4	-4	0	0	0	0	0	0	0	1	2	4	4	2	3	3	4	4	4	4	0	0	0	1	0	0	0	0	0	0	-1	-2	0	-2	-4	-4	-2	-3	-1	2	2	1
Acti-Cryptobacterium_curtum	-4	-2	-3	3	0	0	0	4	0	1	0	1	4	2	2	2	4	4	4	4	4	0	0	1	0	0	0	0	0	1	0	0	-1	0	0	-1	-1	1	0	0	-1	0	0
Acti-Eggerthella_lenta	-4	-4	-4	0	0	0	0	1	0	2	0	2	3	3	2	2	4	4	4	4	4	1	1	0	2	0	0	1	3	2	1	0	0	0	0	-2	-2	0	0	-1	1	2	0
Acti-Frankia_alni	-4	-4	-2	3	3	4	4	4	4	4	4	4	4	4	4	4	3	4	4	4	4	3	3	4	3	4	-3	0	0	0	1	4	2	1	-3	-4	-4	-3	-4	-4	0	0	0
Acti-Frankia_sp	-4	-4	-3.33	2	3	3.67	4	3.67	3.67	3.67	3.67	4	4	4	3.33	3.67	3	4	4	4	4	2.67	3	3.67	3	4	-1.67	0	-0.67	0.67	0.33	3.67	-0.33	0.67	-3	-4	-4	-3	-3.67	-4	0.67	0.33	0
Acti-Frankia_symbiont	-4	-4	-4	2	3	4	4	4	4	4	4	4	4	4	4	4	4	4	4	4	4	3	3	4	4	4	-2	0	2	2	2	4	1	0	-3	-4	-4	-2	-3	-2	4	3	0
Acti-Gardnerella_vaginalis	-4	-4	-3	0	0	0	1	0	3.5	3	3.5	4	3	4	4	4	4	4	4	4	4	2.5	0.5	1	3.5	1.5	-2	0.5	0	0	1	1	0	0	0.5	0	0	0	0	0	3	3	4
Acti-Geodermatophilus_obscurus	-4	-4	-4	0	1	0	2	2	0	0	0	3	4	4	1	2	1	3	4	3	4	0	1	1	1	3	-3	0	0	0	0	2	-2	-2	-3	-4	-4	-3	-3	-4	0	0	0
Acti-Gordonia_bronchialis	-4	-4	-4	0	0	0	0	0	0	0	0	3	4	4	2	2	2	4	4	4	4	0	0	0	1	0	-2	0	0	0	0	2	-1	0	-2	-4	-3	-2	-3	-3	0	0	0
Acti-Intrasporangium_calvum	-4	-4	-1	0	0	1	0	2	4	3	4	3	4	4	3	3	2	4	4	3	4	2	1	2	2	2	-2	0	0	0	0	2	0	0	-3	-4	-4	-3	-3	-3	0	0	0
Acti-Isoptericola_variabilis	-4	-4	-4	-1	0	0	0	0	2	0	0	1	4	4	2	2	3	3	4	3	4	2	2	1	2	2	-1	0	0	0	0	2	0	-1	-2	-3	-2	-1	-2	-2	0	0	0
Acti-Jonesia_denitrificans	-4	-4	-3	0	0	0	0	0	0	0	0	4	2	4	2	0	4	4	4	4	4	0	0	0	0	0	0	0	0	0	0	0	0	0	-2	-2	-3	-1	-2	-1	0	0	0
Acti-Kineococcus_radiotolerans	-4	-4	0	0	0	4	2	2	4	3	4	3	4	4	3	2	3	3	4	3	4	2	1	3	2	3	-3	0	-1	0	0	3	1	0	-2	-3	-4	-3	-4	-4	0	0	0
Acti-Kocuria_rhizophila	-4	-4	-3	0	0	0	0	2	0	0	0	1	2	3	1	2	1	4	4	4	4	0	0	0	0	0	-2	0	-2	0	0	-3	-3	-1	-1	-3	-3	-1	-2	-2	0	0	0
Acti-Kribbella_flavida	-4	-4	-4	0	1	1	3	3	0	0	1	3	4	4	1	2	0	4	4	3	4	2	2	2	2	3	-3	0	-1	0	0	3	-3	1	-3	-4	-4	-3	-4	-4	0	0	0
Acti-Kytococcus_sedentarius	-4	-4	-4	0	0	0	2	1	0	0	0	2	4	4	1	2	1	4	4	3	4	0	0	1	0	2	-2	0	0	0	0	0	-3	0	-2	-4	-4	-2	-3	-3	0	0	0
Acti-Leifsonia_xyli	-4	-4	0	1	2	4	2	0	3	1	2	1	1	0	3	3	3	4	4	4	4	2	1	1	2	1	0	0	0	0	0	3	0	0	-3	-4	-4	-2	-3	-2	2	0	0
Acti-Microbacterium_testaceum	-4	-4	-2	0	1	2	3	2	0	0	0	2	4	4	0	2	1	3	4	3	4	1	0	1	1	3	0	0	0	0	0	3	0	0	0	-2	0	0	0	0	0	0	0
Acti-Micrococcus_luteus	-4	-4	-4	0	0	0	1	0	1	0	0	3	3	3	2	1	2	3	4	3	4	1	2	0	1	3	-1	0	0	1	0	3	0	0	-2	-4	-2	0	0	0	0	0	0
Acti-Microlunatus_phosphovorus	-4	-4	-4	0	1	0	3	1	0	2	2	2	4	4	1	3	2	4	4	4	4	0	2	1	2	1	-2	0	0	0	0	2	-3	0	-3	-4	-3	-2	-3	-4	0	0	0
Acti-Micromonospora_aurantiaca	-4	-4	-4	0	4	0	1	3	3	2	2	4	4	4	2	3	2	4	4	3	4	2	2	2	2	4	-1	0	0	2	3	4	0	2	-3	-4	-4	-2	-3	-4	0	0	0
Acti-Micromonospora_sp	-4	-4	-4	0	4	0	1	1	3	2	2	4	4	4	2	3	2	4	4	3	4	2	2	3	2	4	-1	0	1	2	2	4	0	1	-3	-4	-4	-2	-3	-4	0	0	0
Acti-Mobiluncus_curtisii	-4	-4	-3	0	0	0	0	0	0	0	1	1	2	4	2	0	4	4	4	4	4	0	0	0	0	0	-3	0	-2	0	0	0	-2	0	-2	-3	-3	-3	-3	-1	3	3	1
Acti-Mycobacterium_abscessus	-4	-4	-4	0	0	1	0	1	0	0	0	1	3	4	0	0	3	4	4	4	4	0	0	0	0	0	-2	0	-2	0	0	0	-3	0	-2	-3	-3	-2	-2	-3	3	1	0
Acti-Mycobacterium_avium	-4	-4	-3	0	0	0	0	1.5	3	1	1	3	4	4	2.5	2	3	3	4	3	4	1	2	2	2	3	-2	0	-0.5	0	0	3	-1.5	0	-3	-4	-4	-3	-4	-4	0.5	0	0
Acti-Mycobacterium_bovis	-4	-4	-4	0	0	-2	0	0	4	0.67	0	4	4	4	3	2	3	3.33	4	3.67	4	1	0	3.67	2	4	-1	0	0	0	0	4	0	0	-3	-4	-4	-3	-4	-4	1	1.33	0
Acti-Mycobacterium_gilvum	-4	-4	-4	0	0	2	1	0	1	0	2	3	4	4	2	1	2	3	3	3	4	0	0	0	0	3	-2	0	-1	0	0	2	0	0	-3	-4	-4	-3	-3	-4	1	0	0
Acti-Mycobacterium_leprae	-4	0	-1	3.5	0.5	2.5	0.5	3	4	4	4	4	4	4	3	4	4	4	4	4	4	3	1.5	1.5	2	0	-2	0	0	0	0	0	0	0	-4	-4	-4	-4	-4	-4	4	2	1
Acti-Mycobacterium_marinum	-4	-4	-4	0	0	-1	1	0	4	1	2	4	4	4	4	3	3	3	4	3	4	2	1	4	3	4	-2	0	0	0	0	4	0	2	-3	-4	-4	-3	-3	-4	3	1	0
Acti-Mycobacterium_smegmatis	-4	-4	-4	0	0	0	0	3	2	1	1	1	4	4	2	0	3	4	4	3	4	1	0	0	1	1	-3	0	1	0	0	0	-4	0	-2	-4	-3	-2	-3	-4	1	2	0
Acti-Mycobacterium_sp	-4	-4	-3.4	0	0	1.6	0	0	2.2	0	0.8	1.6	4	4	2.2	0.6	1.6	2.6	3	2.2	4	0.2	0.6	0.6	1.6	3.2	-2.6	0	-0.8	0	0	3	-1.6	0	-3	-4	-4	-3.2	-4	-4	0	0	0
Acti-Mycobacterium_tuberculosis	-4	-4	-4	0	0	-1.8	0	0	4	0.8	0	4	4	4	3	2	3	3.4	4	3.6	4	1.6	0.4	3.6	2.2	4	-2	0	0	0	0	4	-0.4	0	-3	-4	-4	-3	-3.8	-4	1	1.6	0
Acti-Mycobacterium_ulcerans	-4	-4	-3	0	0	1	0	2	4	4	3	4	4	4	4	4	3	4	4	4	4	2	3	4	3	4	-1	0	0	0	0	4	-4	0	-3	-4	-4	-4	-4	-4	2	1	0
Acti-Mycobacterium_vanbaalenii	-4	-4	-3	0	1	3	0	0	3	0	0	3	4	4	2	2	3	4	4	3	4	0	2	0	2	4	-3	1	-1	0	0	3	-2	0	-3	-4	-4	-3	-4	-4	1	0	0
Acti-Nakamurella_multipartita	-4	-4	-3	0	0	3	1	2	1	2	3	4	4	4	3	3	3	3	4	4	4	2	2	3	3	4	-2	1	0	0	0	3	-2	0	-4	-4	-4	-3	-4	-3	0	0	0
Acti-Nocardia_farcinica	-4	-4	-4	0	0	0	0	0	0	0	0	3	4	4	2	2	2	3	4	3	4	0	1	0	2	1	-1	0	-1	0	0	3	0	0	-2	-3	-3	-2	-3	-3	1	0	0
Acti-Nocardioides_sp	-4	-4	-4	0	2	1	1	0	2	1	3	3	4	4	2	2	3	3	4	3	4	2	1	2	1	2	-3	0	-1	0	0	0	-3	-1	-3	-4	-4	-3	-3	-3	0	0	0
Acti-Nocardiopsis_dassonvillei	-4	-4	-4	-1	1	1	1	0	1	1	0	3	4	4	2	3	4	4	4	4	4	1	2	1	2	2	0	0	1	0	0	2	-2	0	0	-2	2	2	3	3	2	0	0
Acti-Olsenella_uli	-4	-3	-3	0	0	0	0	0	0	1	0	3	3	4	2	3	4	4	4	4	4	1	1	0	2	1	-1	0	0	0	0	0	-1	0	0	-1	0	1	0	0	1	1	0
Acti-Propionibacterium_acnes	-4	-2	-3	0	0	0	0	0	0	0	0	0	2	2	0	-0.5	3	4	4	4	4	0	0	0	0	0	-2	0	-1	0	0	0	-2.5	0	-2	-3	-3	-2	-3	-2	0.5	0	0
Acti-Propionibacterium_freudenreichii	-4	-4	-4	0	0	0	0	0	0	0	0	1	2	4	0	3	3	4	4	4	4	0	0	0	0	0	-2	0	0	0	0	-1	-3	0	-2	-4	-4	-2	-3	-3	0	0	0
Acti-Pseudonocardia_dioxanivorans	-4	-4	-4	0	1	0	2	1	0	1	2	3	4	4	2	2	2	3	4	3	4	2	1	2	2	3	-3	0	-1	0	0	3	0	0	-3	-4	-4	-3	-4	-4	0	0	0
Acti-Renibacterium_salmoninarum	-4	-4	-2	0	0	1	1	0	0	0	2	0	3	3	0	0	4	4	4	4	4	0	0	0	0	0	-3	0	-2	0	0	0	-2	0	-3	-4	-4	-3	-4	-3	1	0	0
Acti-Rhodococcus_equi	-4	-4	-4	0	0	0	0	0	0	0	0	0	3	4	0	0	3	4	4	4	4	0	0	0	0	0	0	0	0	0	0	2	-2	0	-3	-4	-3	-2	-2	-2	0	0	0
Acti-Rhodococcus_erythropolis	-4	-4	-4	0	0	0	0	0	0	0	1	1	4	4	-1	2	4	4	4	4	4	0	0	0	0	0	-3	0	-1	0	0	0	-2	0	-3	-4	-2	0	-2	0	1	0	0
Acti-Rhodococcus_jostii	-4	-4	-3	0	0	2	2	1	0	1	0	3	4	4	0	0	3	4	4	4	4	0	0	1	0	2	-2	0	-1	0	0	2	-2	0	-3	-4	-3	-2	-3	-3	0	0	1
Acti-Rhodococcus_opacus	-4	-4	-4	0	0	0	1	1	0	0	1	0	4	4	0	0	2	4	4	4	4	0	0	0	1	0	-3	0	-1	0	0	2	-3	0	-3	-4	-3	-2	-2	-3	0	0	0
Acti-Rothia_dentocariosa	-4	-4	-4	0	0	0	0	0	0	0	0	0	2	2	0	0	4	4	4	4	4	0	0	0	0	1	-1	0	0	0	0	0	-2	0	-2	-3	0	2	1	0	4	4	2
Acti-Rothia_mucilaginosa	-4	-3	-3	0	0	0	0	0	3	1	4	3	4	4	4	4	4	4	4	4	4	1	0	0	2	0	1	0	1	0	0	-1	-1	0	-2	-4	0	2	2	1	4	4	3
Acti-Rubrobacter_xylanophilus	-4	-4	-4	-1	0	-1	0	0	0	0	1	0	2	1	2	1	3	4	4	4	4	2	0	0	1	0	0	0	0	0	0	2	-2	-2	-3	-4	-4	-3	-3	-2	0	1	0
Acti-Saccharomonospora_viridis	-4	-4	-4	0	0	0	1	2	3	3	3	0	4	4	2	2	3	4	4	4	4	0	0	0	0	1	0	0	0	0	0	1	-4	0	-3	-4	-3	-2	-2	-4	0	0	0
Acti-Saccharopolyspora_erythraea	-4	-4	-4	0	0	0	2	3	0	0	2	3	4	4	2	2	3	4	4	4	4	0	1	0	2	2	-3	0	0	0	0	3	-4	-2	-3	-4	-4	-2	-3	-4	0	0	0
Acti-Salinispora_arenicola	-4	-4	-3	0	0	4	3	2	1	0	0	4	4	4	2	2	3	4	4	4	4	2	2	1	2	2	-2	0	0	0	0	3	-3	-1	-4	-4	-4	-3	-4	-4	1	1	0
Acti-Salinispora_tropica	-4	-4	-2	0	0	3	2	1	0	0	3	4	4	4	2	3	4	4	4	4	4	2	2	1	2	3	-2	0	0	0	0	3	-3	0	-4	-4	-4	-3	-4	-4	1	0	0
Acti-Sanguibacter_keddieii	-4	-4	-4	0	1	3	4	3	2	0	3	3	4	4	3	3	3	4	4	4	4	2	2	1	2	1	-3	0	0	0	0	1	0	0	-3	-4	-4	-2	-3	-4	0	0	0
Acti-Segniliparus_rotundus	-4	-4	0	0	0	1	0	0	1	0	1	1	3	4	2	2	3	4	4	4	4	0	0	0	1	0	-1	0	-1	0	0	2	0	0	-2	-4	-3	-1	-2	-2	2	1	0
Acti-Slackia_heliotrinireducens	-4	-4	-4	0	0	1	0	0	0	0	1	3	3	3	0	2	3	4	4	4	4	0	0	0	0	1	0	0	0	0	0	0	-1	0	-3	-4	0	0	0	0	0	0	1
Acti-Stackebrandtia_nassauensis	-4	-4	-4	0	2	0	4	3	0	0	0	2	4	4	1	2	3	4	4	4	4	0	1	0	2	0	-3	0	-1	0	0	3	-2	0	-3	-4	-4	-3	-3	-4	0	0	0
Acti-Streptomyces_avermitilis	-4	-4	-4	0	3	4	4	4	4	4	4	4	4	4	3	4	2	4	4	4	4	2	2	4	3	4	-1	1	1	3	3	4	2	2	-3	-3	0	-1	-1	-2	0	0	0
Acti-Streptomyces_coelicolor	-4	-4	-4	0	2	4	4	4	4	4	4	4	4	4	3	3	1	3	4	3	4	2	2	3	2	4	0	0	2	3	3	3	0	0	-3	-4	-2	-1	-2	0	0	0	0
Acti-Streptomyces_griseus	-4	-4	-4	0	2	4	4	3	3	3	3	4	4	4	3	3	3	4	4	4	4	2	2	3	2	4	0	1	2	2	2	3	1	0	-3	-4	-3	-1	-3	-2	0	0	0
Acti-Streptomyces_scabiei	-4	-4	-4	0	3	4	4	4	4	3	3	4	4	4	3	3	2	4	4	4	4	2	2	3	3	4	0	0	2	3	3	3	2	0	-2	-3	-1	-1	-1	0	0	0	0
Acti-Streptosporangium_roseum	-4	-4	-4	0	2	4	4	3	3	2	3	4	4	4	2	3	3	4	4	4	4	2	2	2	2	4	-3	0	0	0	1	3	-1	-1	-2	-4	-4	-2	-3	-4	4	2	0
Acti-Thermobifida_fusca	-4	-4	-4	0	0	0	0	0	0	0	0	1	1	3	1	1	4	4	4	4	4	0	0	0	0	1	0	0	0	0	0	0	-3	0	-3	-4	-4	-2	-3	-3	4	4	0
Acti-Thermobispora_bispora	-4	-4	-4	0	0	0	0	0	2	0	1	4	4	4	2	3	3	3	4	4	4	0	2	0	2	3	-1	0	0	0	0	2	-4	-3	-2	-4	-4	-2	-3	-3	3	0	0
Acti-Thermomonospora_curvata	-4	-4	-4	0	0	0	0	0	3	0	2	4	4	3	3	2	3	4	4	4	4	2	2	1	2	3	-2	0	0	0	0	3	-2	-2	-3	-4	-4	-3	-4	-3	2	0	0
Acti-Tsukamurella_paurometabola	-4	-4	-4	0	0	0	0	0	0	0	1	2	4	4	0	0	3	3	4	3	4	0	0	0	0	0	-1	0	0	0	0	0	-4	0	-3	-4	-3	-2	-3	-3	0	1	0
Acti-Verrucosispora_maris	-4	-4	-3	0	2	3	2	3	2	1	2	4	4	4	2	3	3	4	4	4	4	2	2	3	2	4	-1	0	3	4	4	3	0	4	-4	-4	-4	-3	-4	-4	0	0	0
Acti-Xylanimonas_cellulosilytica	-4	-4	1	0	0	3	0	0	3	1	2	3	4	4	3	3	2	4	4	3	4	2	2	1	2	1	-2	0	-1	0	0	2	0	0	-2	-4	-2	-1	-2	-2	0	0	0
AlPr-Acetobacter_pasteurianus	-4	-4	-3	0	0	0	0	0	0	0	0	0	4	3	0	0	4	4	4	4	4	1	0	0	0	0	0	0	0	0	0	0	-3	0	0	0	0	0	0	0	2	2	0
AlPr-Acidiphilium_cryptum	-4	-4	2	0	0	1	1	0	2	0	0	2	3	4	2	2	0	2	0	2	4	1	0	1	1	1	-3	0	-1	0	0	4	0	0	-1	-3	-4	-3	-4	-4	3	2	0
AlPr-Acidiphilium_multivorum	-4	-4	2	0	0	1	0	0	2	0	0	2	3	3	2	2	0	2	0	2	4	2	0	2	1	1	-2	0	-1	0	0	4	0	0	-1	-3	-4	-3	-4	-4	4	2	1
AlPr-Agrobacterium_radiobacter	-4	-3.5	-3	0	0	0	0	0	0	0	0	0	0	0	-1	-1.5	2.5	4	4	4	4	0	0	0	0	0	-0.5	0	0	0	0	0.5	-1	0	-2	-3	-4	-2.5	-3.5	-3	2	2	1
AlPr-Agrobacterium_sp	-4	-3	-2	0	0	0	1	0	0	0	0	0	1	1	-1	-2	4	4	2	4	4	0	0	0	0	0	-2	0	-1	0	0	0	-2	0	-2	-3	-4	-2	-3	-2	1	0	0
AlPr-Agrobacterium_tumefaciens	-4	-3.5	-1.5	0	0	0	0	0	-1.5	0	0	0	0	0	-0.5	-1	4	4	3	4	4	0	0	0	0	0	-2	0	-0.5	0	0	0.5	-2	0	-2	-3	-4	-2.5	-3	-3	2	1.5	1.5
AlPr-Agrobacterium_vitis	-4	-3	-1.5	0	0	0	0	0	0	0	0	0	0.5	1	0.5	1	4	4	3.5	4	4	0	0	0	0	0.5	-1	0	0	0	0	2	-0.5	0	-3	-3	-3.5	-3	-4	-2.5	2.5	2.5	2
AlPr-Anaplasma_centrale	-4	0	0	0	0	0	0	0	0	1	0	1	0	0	0	1	1	0	0	2	1	0	0	0	0	0	0	0	1	3	3	-1	-1	0	0	0	0	0	-1	0	3	2	1
AlPr-Anaplasma_marginale	-4	-0.5	-1	0	0	0	0	0	0	0	0	0	1	2.5	0	0.5	0.5	0	0	0	0	0	0	0	0	0	0	0	0	0	0	0	-1	0	1	-0.5	0	0	0	-1	3	2	0
AlPr-Anaplasma_phagocytophilum	-4	-3	-3	0	0	0	1	3	-2	0	0	0	1	1	-3	-2	2	2	1	3	4	0	0	2	0	0	0	0	0	0	0	0	-1	0	0	0	0	0	0	0	3	3	0
AlPr-Asticcacaulis_excentricus	-4	-3	-0.5	0	0	0.5	0	0	0	0	0	0	0	0.5	0	0	3.5	4	4	4	4	0	0	0	0	0	-1	0	0	0	0	2	0	0	1.5	-0.5	-3	-1.5	-2.5	-1.5	2.5	2	0.5
AlPr-Azorhizobium_caulinodans	-4	-4	-2	0	0	0	0	0	0	0	0	1	2	2	1	0	3	3	1	4	4	2	1	1	2	0	-1	0	0	0	0	4	1	0	-2	-3	-4	-1	-2	-3	3	1	0
AlPr-Azospirillum_sp	-4	-4	0	0	0	0	2	0	1	3	3	4	1	3	3	3	3	4	4	4	4	3	3	2	2	2	1	0	0	0	0	4	1	0	-2	-4	-4	-3	-4	-3	3	2	1
AlPr-Bartonella_bacilliformis	-4	-4	-3	0	0	0	0	1	0	1	0	0	3	3	0	0	4	4	2	4	4	0	0	0	0	0	0	0	0	0	0	0	-1	0	0	0	0	0	0	0	2	2	2
AlPr-Bartonella_clarridgeiae	-4	-4	-4	0	0	0	0	0	0	1	1	0	2	3	0	0	3	4	2	4	4	0	0	0	0	0	2	0	1	0	0	0	0	0	0	0	0	0	-1	0	2	2	2
AlPr-Bartonella_grahamii	-4	-4	-4	0	0	0	0	1	0	0	3	1	2	4	3	2	4	4	4	4	4	0	0	0	2	0	1	0	4	0	0	2	0	0	1	0	0	0	0	0	2	2	2
AlPr-Bartonella_henselae	-4	-4	-3	0	0	0	0	0	0	0	0	1	1	2	0	0	4	4	3	4	4	0	0	0	0	0	2	0	1	0	0	2	0	0	0	0	0	0	0	0	2	2	2
AlPr-Bartonella_quintana	-4	-4	-2	0	0	0	0	0	0	1	1	1	1	0	1	0	4	4	2	4	4	0	0	0	0	0	3	0	2	0	0	0	0	0	0	0	0	0	0	0	2	2	1
AlPr-Bartonella_tribocorum	-4	-4	-4	0	0	0	0	0	0	0	1	3	1	0	3	3	4	4	4	4	4	1	0	1	3	0	3	0	3	2	0	1	-1	0	2	0	-1	0	-1	-1	2	2	2
AlPr-Beijerinckia_indica	-4	-4	-1	0	0	0	0	0	0	0	0	0	0	1	0	0	4	4	4	4	4	0	0	0	0	0	0	0	0	0	0	2	-1	0	0	0	-1	-1	-2	-1	1	1	0
AlPr-Bradyrhizobium_japonicum	-4	-4	-4	0	0	-1	0	0	-2	0	3	0	3	4	0	0	4	4	4	4	4	0	0	0	0	0	-2	0	0	0	0	3	0	0	-1	-2	-4	-3	-3	-4	0	1	0
AlPr-Bradyrhizobium_sp	-4	-4	-3.5	0	0	-1	1.5	0	-2	0	1	0	4	3.5	0	-0.5	4	4	4	4	4	0.5	0	0	0	0	-2.5	0	0	0	0	3.5	-1	2	-1.5	-2	-4	-3	-4	-4	0.5	0	0
AlPr-Brevundimonas_subvibrioides	-4	-4	0	0	0	1	4	0	0	0	0	2	2	3	2	0	0	2	2	1	4	1	0	0	2	0	-1	0	-1	0	0	4	0	-1	1	1	-4	-2	-4	-2	0	0	0
AlPr-Brucella_abortus	-4	-1.25	-2	0	0	0	0	3.25	0	0	0	0	0.75	2	0	0	4	4	3	4	4	0	0	0	0.5	0	-0.5	0	0	0	0	0	-0.5	0	0	0	-2.5	-2	-2.5	-0.75	2	1.5	0.5
AlPr-Brucella_canis	-4	-1.5	-2	0	0	0	0	3	0	0	0.5	0	2.5	3.5	0	0	4	4	3	4	4	0	0	0	0.5	0	-1	0	0	0	0	0	-0.5	0	0	0	-2.5	-2	-3	-0.5	2	1.5	0.5
AlPr-Brucella_melitensis	-4	-1.5	-2	0	0	0	0	2.67	-0.33	0	0.33	0	1.67	1.83	0	0	4	4	2.67	4	4	0	0	0	0.33	0	-0.5	0	0	0	0	0	-0.5	0.33	0	0	-2.5	-2	-2.67	-1	1.83	1	0.67
AlPr-Brucella_microti	-4	-1.5	-2	0	0	0	0	3	0	0	0.5	0	2	3.5	0	0	4	4	3	4	4	0	0	0	0.5	0	-1	0	0	0	0	0	-0.5	0	0	0	-2.5	-2	-2.5	-0.5	2	1	0.5
AlPr-Brucella_ovis	-4	-1.5	-2	0	0	0	0	2.5	0	0	0.5	0	2.5	2.5	0	0	4	4	3	4	4	0	0	0	0	0	-0.5	0	0	0	0	0	-0.5	0	0	0	-2.5	-2	-3	-1	2	2	0.5
AlPr-Brucella_suis	-4	-1.5	-1.75	0	0	0	0	2.75	0	0	0.75	0	1.75	2.75	0	0	4	4	3.25	4	4	0	0	0	0.25	0	-1	0	0	0	0	0	-0.5	0	0	0	-2.75	-2	-2.75	-0.75	1.5	1.25	0.5
AlPr-Caulobacter_crescentus	-4	-3	0	0	0	1	0	0	0	0	0	2.5	3.5	4	1	0	3	4	4	4	4	0	1.5	0	1.5	1	0	1	0	0	0	3	0	0	1	0	-4	-2	-4	-3	1	0.5	0
AlPr-Caulobacter_segnis	-4	-4	0	0	0	0	0	0	0	0	0	3	4	3	0	0	3	3	3	3	4	0	2	0	2	1	0	0	0	0	0	3	0	0	1	0	-4	-2	-3	-3	1	0	0
AlPr-Caulobacter_sp	-4	-4	0	0	0	1	0	0	0	0	0	3	2	2	2	0	3	4	4	4	4	1	1	0	1	1	0	0	-1	0	0	4	0	0	0	-3	-4	-3	-3	-4	1	0	0
AlPr-Dinoroseobacter_shibae	-4	-4	-1	0	0	0	0	0	0	0	3	0	1	3	2	0	2	3	4	3	4	0	0	0	0	1	-3	0	-1	0	0	2	0	0	2	0	-4	-2	-3	-3	3	2	0
AlPr-Ehrlichia_canis	-4	-4	-1	1	2	1	2	1	0	1	0	0	0	1	0	-2	1	0	0	2	1	0	0	0	0	0	0	0	0	0	0	0	3	0	0	0	-3	-2	-4	-3	1	1	2
AlPr-Ehrlichia_chaffeensis	-4	-4	-2	0	0	0	0	0	-1	0	0	-2	1	1	-3	-1	2	0	1	2	2	-1	-1	0	0	0	0	0	0	0	0	0	2	0	0	0	-2	-2	-3	-2	1	2	0
AlPr-Ehrlichia_ruminantium	-1	-4	-2.5	0	0	0	0	0	0	0	0	0	1.5	1.5	-2	-3	3	3	2.5	3	4	-0.5	0	0	0	0	0	0.5	0	0	0	0.5	0	0	0	0	-2	-2	-3	-1.5	1	1	0.5
AlPr-Erythrobacter_litoralis	-4	-4	-3	0	0	0	0	0	0	0	1	0	2	3	0	-3	0	1	0	2	4	0	0	1	0	0	0	0	0	0	0	4	-1	0	0	-2	-4	-2	-3	-4	0	0	0
AlPr-Gluconacetobacter_diazotrophicus	-4	-4	0	0	0	0	0	0	0	0	2	2	2	3	2	1	3	3	4	4	4	2	0	1	2	1	0	0	0	0	0	4	0	0	0	-2	-4	-2	-3	-4	4	2	1
AlPr-Gluconobacter_oxydans	-4	-3	-4	0	0	0	0	0	0	0	1	0	2	1	0	-2	3	4	4	4	4	0	0	0	0	0	-2	0	-1	0	0	2	-2	0	-2	-2	-4	-3	-4	-3	3	2	2
AlPr-Granulibacter_bethesdensis	-4	-4	-2	0	0	0	0	0	0	0	0	0	0	2	0	0	3	4	4	4	4	0	0	0	0	0	2	0	0	0	0	3	-1	0	-3	-4	-4	-3	-4	-3	2	1	1
AlPr-Hirschia_baltica	-4	-4	-3	0	0	0	0	0	0	0	0	0	1	2	-2	-2	4	4	4	4	4	0	0	0	-1	0	-3	0	-2	-1	0	0	-1	0	0	0	0	2	2	1	2	1	1
AlPr-Hyphomicrobium_denitrificans	-4	-4	-2	0	0	0	1	0	-2	0	0	-1	0	0	-2	-3	2	3	2	3	4	-1	0	-1	0	0	-1	0	0	0	0	2	0	4	-1	-3	-2	-2	-3	-3	-1	0	0
AlPr-Hyphomicrobium_sp	-4	-4	-4	0	0	0	0	0	-2	0	0	-1	3	2	-2	-2	3	4	2	4	4	-1	0	0	0	0	-3	0	0	0	0	0	-1	1	-2	-3	-3	-2	-3	-3	-1	0	0
AlPr-Hyphomonas_neptunium	-4	-3	-3	0	0	0	0	0	-1	2	2	2	2	3	0	0	2	3	3	4	4	0	0	0	0	0	-2	0	-1	-1	0	0	-1	0	2	0	-3	0	-2	-1	0	0	0
AlPr-Jannaschia_sp	-4	-3	-2	0	0	0	0	1	0	0	3	0	2	4	0	-1	-3	0	1	0	4	0	0	0	1	0	-3	0	-1	0	0	3	0	-1	2	1	-4	-2	-3	-4	1	1	0
AlPr-Ketogulonicigenium_vulgare	-4	-3	-1	0	0	1	0	0	0	0	0	0	1	2	2	3	2	4	4	4	4	0	0	0	0	0	-1	0	0	0	0	4	0	0	1	-1	-4	-2	-4	-4	2	1	1
AlPr-Liberibacter_asiaticus	-2	-4	-3	0	0	0	1	2	0	0	0	0	0	2	0	-1	4	4	2	4	3	0	0	0	0	0	3	0	0	0	0	0	0	0	0	0	0	0	-1	0	1	1	0
AlPr-Liberibacter_solanacearum	0	-4	-3	0	1	2	2	1	0	1	1	0	3	4	0	0	3	3	1	4	4	0	0	0	0	2	1	0	0	0	0	0	-1	0	0	0	0	0	0	0	1	1	0
AlPr-Magnetospirillum_magneticum	-4	-4	3	0	0	1	1	0	1	1	0	3	4	4	2	2	3	4	4	4	4	2	2	1	2	2	-1	0	0	0	0	3	-1	0	-3	-4	-4	-3	-4	-4	1	2	0
AlPr-Maricaulis_maris	-4	-4	-3	0	0	0	0	0	0	0	0	0	0	3	1	0	4	4	4	4	4	0	0	0	0	0	0	0	0	0	0	3	0	0	-2	-4	-4	-2	-3	-2	0	0	0
AlPr-Mesorhizobium_ciceri	-4	-4	-4	0	0	0	0	4	-1	0	0	0	4	4	0	0	3	4	4	4	4	0	0	0	0	0	-1	0	0	0	0	1	-2	1	-2	-3	-4	-3	-4	-4	1	0	1
AlPr-Mesorhizobium_loti	-4	-4	-4	0	0	0	4	2	0	0	0	1	4	4	0	0	3	4	4	4	4	0	0	0	0	0	-2	0	-2	0	0	1	-3	0	-2	-3	-4	-3	-4	-4	1	2	0
AlPr-Mesorhizobium_opportunistum	-4	-4	-4	0	0	0	4	3	-1	0	1	0	4	4	0	0	4	4	4	4	4	0	0	2	0	1	0	0	-2	0	0	0	-4	0	-2	-3	-4	-3	-4	-4	1	1	1
AlPr-Mesorhizobium_sp	-4	-4	-3	0	0	0	0	0	-1	0	0	0	0	0	0	-3	4	3	4	4	4	-1	0	0	0	0	0	0	0	0	0	0	-2	0	-1	-2	-3	-2	-2	-2	0	0	0
AlPr-Methylobacterium_chloromethanicum	-4	-4	-3	0	0	1	0	0	0	0	1	0	3	3	1	0	2	3	1	3	4	-1	0	0	-1	0	-3	0	0	0	0	3	-2	0	-3	-4	-4	-3	-4	-4	3	1	0
AlPr-Methylobacterium_extorquens	-4	-4	-3	0	0	0.67	0.33	0.33	-0.67	0	1	0	2	3.33	0.67	0.33	2	2.67	2.67	3	4	0	0	0	0	0	-2.67	0	0	0	0	3.33	-2.33	0	-3	-4	-4	-3	-4	-4	2	1.67	0
AlPr-Methylobacterium_nodulans	-4	-4	-3	0	0	0	1	2	0	1	2	2	3	4	1	1	3	4	4	4	4	0	0	0	2	0	-4	1	0	0	0	3	0	-1	-3	-4	-4	-2	-3	-4	4	1	1
AlPr-Methylobacterium_populi	-4	-4	-3	0	0	0	1	0	0	0	3	2	3	3	2	2	2	2	3	3	4	0	0	0	0	1	-3	0	0	0	0	3	-1	0	-3	-4	-4	-3	-4	-4	1	0	2
AlPr-Methylobacterium_radiotolerans	-4	-4	-3	0	2	0	0	0	-1	2	4	2	3	4	2	1	2	2	3	2	4	1	0	0	1	2	-4	0	-1	0	0	2	-2	0	-2	-4	-4	-2	-3	-4	2	1	0
AlPr-Methylobacterium_sp	-4	-4	-2	0	1	1	1	1	0	2	4	3	4	4	2	3	3	3	4	3	4	2	2	3	2	3	-3	0	0	0	0	4	1	0	-2	-4	-4	-2	-3	-4	4	2	0
AlPr-Methylocella_silvestris	-4	-4	0	-1	0	0	0	0	-1	0	0	0	1	2	-1	-1	2	2	1	3	4	0	0	0	0	0	-3	0	-1	0	0	3	-2	0	-1	-2	-4	-3	-4	-4	0	0	0
AlPr-Nitrobacter_hamburgensis	-4	-3	-1	0	0	0	0	1	0	0	2	0	3	3	2	2	4	4	4	4	4	0	0	0	0	1	0	1	0	0	0	3	-1	0	-2	-2	-4	-3	-4	-4	0	0	0
AlPr-Nitrobacter_winogradskyi	-4	-2	-2	0	0	0	0	0	-1	0	0	0	2	2	0	2	4	4	1	4	4	0	0	0	1	0	-1	0	0	0	0	2	-1	0	-1	0	-4	-3	-4	-4	-2	0	0
AlPr-Novosphingobium_aromaticivorans	-4	-4	-1	0	0	0	0	0	0	0	0	0	2	2	1	0	0	3	1	3	4	0	0	0	0	0	-1	0	0	0	0	4	-1	0	0	-2	-4	-2	-3	-4	0	0	0
AlPr-Novosphingobium_sp	-4	-4	-3	0	0	0	0	0	0	0	0	0	2	3	0	-1	1	3	3	3	4	0	0	0	0	0	-1	0	0	0	0	0	-2	0	-1	-2	-4	-2	-3	-3	2	1	0
AlPr-Ochrobactrum_anthropi	-4	-3	-2.5	0	0	0	0	0	-0.5	0	0	0	1	1.5	-0.5	0	4	4	4	4	4	0	0	0	0.5	0	-2	0	-0.5	0	0	0	-1	0	-2	-0.5	-4	-2	-3	-2.5	0.5	0	1
AlPr-Oligotropha_carboxidovorans	-4	-4	-4	0	0	0	0	0	0	0	0	0	0	1	0	0	4	4	4	4	4	-1	0	0	0	0	-2	0	0	0	0	1	0	0	-1	-2	-4	-2	-3	-4	0	0	0
AlPr-Orientia_tsutsugamushi	-3	-4	-1.5	0	0	0	0	0.5	2	0	4	0	3.5	4	3	1.5	3	4	4	4	4	0.5	0	0	0.5	0	2	3	1.5	2	1	0	0	0	0	0	-4	-3	-3.5	-1	0.5	1	2.5
AlPr-Paracoccus_denitrificans	-4	-4	-2.5	0	0	0.5	0	0	0	0	0	1.5	2	3	1.5	0	0	1.5	0	1.5	3.5	0.5	0	0	0	0	-2	0	-0.5	0	0	4	-1	-0.5	-2	-4	-4	-3	-4	-4	0.5	0	0
AlPr-Parvibaculum_lavamentivorans	-4	-4	-1	0	0	0	0	0	0	1	0	0	0	0	0	-1	4	3	3	4	4	1	0	0	0	0	0	0	1	1	0	2	-1	0	0	-2	-3	-2	-2	-3	0	0	0
AlPr-Parvularcula_bermudensis	-4	-4	0	0	0	0	1	0	0	0	0	0	3	4	0	0	2	3	1	3	3	0	0	0	0	0	1	0	0	0	0	1	-1	0	-1	-1	-4	-3	-4	-2	1	0	0
AlPr-Pelagibacter_sp	2	-4	-4	-2	0	0	0	0	0	1	1	0	0	1	0	0	3	1	2	3	2	1	1	0	2	1	-4	0	-2	0	0	0	0	0	0	0	0	0	0	0	-2	-2	-4
AlPr-Pelagibacter_ubique	-1	-4	-4	-1	0	0	0	0	0	0	0	0	0	0	0	0	1	1	0	1	0	0	0	0	1	0	-4	0	-2	-1	0	0	0	0	0	0	0	0	0	0	-1	-2	-3
AlPr-Phenylobacterium_zucineum	-4	-4	1	0	0	1	0	0	1	0	1	3	4	4	2	1	0	0	0	0	2	2	1	0	2	1	-1	0	0	2	0	3	-3	0	-2	-3	-4	-2	-3	-2	0	0	0
AlPr-Polymorphum_gilvum	-4	-3	-4	0	0	1	1	0	0	2	4	3	3	4	2	2	3	3	4	3	4	0	0	0	0	0	-2	0	0	0	0	3	-2	0	-1	-1	-3	-2	-3	-2	3	2	0
AlPr-Puniceispirillum_marinum	-4	-4	-1	0	0	1	0	0	0	0	2	3	4	4	3	3	3	1	3	4	4	0	0	0	0	2	-2	0	0	0	0	2	-1	0	1	0	-3	-2	-3	-2	2	1	2
AlPr-Rhizobium_etli	-4	-4	-3.5	0	0	0	0	0	0	0	0.5	0.5	1.5	3	-0.5	-1	4	4	4	4	4	0	0	0.5	0	0	-1	0	-0.5	0	0	3	-1.5	1	-3	-4	-4	-3	-3	-3	3	2.5	1.5
AlPr-Rhizobium_leguminosarum	-4	-4	-4	0	0	0	0	0	-0.67	0	2	0.33	0.33	2.33	0	-0.33	4	4	4	4	4	0	0	0	0	0	-1.33	0	0	0	0	3.33	0	2	-3	-4	-4	-3	-4	-4	2.67	2.67	1.33
AlPr-Rhodobacter_capsulatus	-4	-4	0	0	0	0	0	0	0	0	2	3	2	3	2	3	2	3	0	3	4	0	0	1	2	1	-3	0	0	0	0	4	0	-1	-2	-4	-4	-3	-4	-4	3	1	0
AlPr-Rhodobacter_sphaeroides	-4	-3.5	-1.5	0	0.17	0	1.17	0.67	0	0	0	0.17	1.33	2	0.33	0.17	1.67	1.5	0.17	1.83	3.5	0	0	0	-0.17	0.17	-0.83	0	-0.5	-0.17	0	2.67	-1.83	-0.83	0	-1.5	-4	-3	-4	-3.67	0	0	0
AlPr-Rhodomicrobium_vannielii	-4	-4	-1	-1	0	0	0	0	-1	0	0	-1	2	4	-2	0	-2	1	0	0	4	0	0	0	0	0	-2	0	0	0	0	1	-1	0	-1	-2	-4	-2	-3	-4	0	1	0
AlPr-Rhodopseudomonas_palustris	-4	-4	-3.14	-0.14	0.14	-0.14	0.86	0.29	-0.14	0.14	0	1.57	2.43	3.29	0.57	1	3.71	3.86	4	4	4	0.43	0.14	0.29	0.43	0.43	-1.29	0	0	0	0	3.71	0.57	3.14	-2	-3.29	-4	-4	-4	-4	0	-0.14	0
AlPr-Rhodospirillum_centenum	-4	-4	0	0	2	1	0	1	2	2	2	4	4	4	3	3	3	4	4	3	4	2	2	2	2	3	0	1	0	1	0	4	-2	-1	-3	-4	-4	-3	-4	-4	3	2	0
AlPr-Rhodospirillum_rubrum	-4	-4	0	0	0	2	0	0	0	1	0	4	4	4	3	2	2	4	4	4	4	1	0	1	1	1	0	0	1	0	0	4	2	0	-1	-4	-4	-3	-4	-3	2	2	1
AlPr-Rickettsia_africae	-4	-4	-3	0	0	0	0	0	0	0	0	0	0	0	0	0	4	4	4	4	4	0	0	0	0	0	-1	0	0	0	0	2	0	0	-3	0	-3	-3	-3	0	2	2	2
AlPr-Rickettsia_akari	-4	-4	-3	0	0	0	0	0	-1	0	0	0	0	0	0	-1	4	4	4	4	4	0	0	0	0	0	-3	0	0	0	0	1	0	0	-1	0	-3	-3	-3	-1	2	2	2
AlPr-Rickettsia_bellii	-4	-4	-4	0	0	0	0	0	-0.5	0	0.5	0	0	1	0	-1.5	4	4	4	4	4	0	0	0	-1	0	-3	0	-2	-1	0	1.5	0	0	-3.5	0	-3	-3	-4	-3	2	2	2
AlPr-Rickettsia_canadensis	-4	-4	-3	0	0	0	0	0	0	1	0	0	0	0	0	-1	4	4	4	4	4	0	0	0	0	0	-2	0	0	0	0	3	0	0	0	0	-2	-3	-3	-1	2	2	1
AlPr-Rickettsia_conorii	-4	-4	-4	0	0	0	0	0	-1	0	0	-1	0	0	0	-2	4	4	4	4	4	0	0	0	0	0	-2	0	0	0	0	2	0	0	-2	0	-2	-3	-3	-1	2	2	2
AlPr-Rickettsia_felis	-4	-4	-4	0	0	0	0	0	-1	0	0	0	0	0	0	0	4	4	4	4	4	0	0	0	0	0	-3	0	-1	0	0	0	0	0	-4	0	-3	-3	-3	-1	2	2	3
AlPr-Rickettsia_massiliae	-4	-4	-3	0	0	0	0	0	0	0	1	0	0	0	1	1	4	4	4	4	4	0	0	0	0	0	-1	0	0	0	0	1	0	0	-3	0	-3	-3	-3	0	2	2	3
AlPr-Rickettsia_peacockii	-4	-4	-4	0	0	0	0	0	0	0	1	2	0	0	0	2	4	4	4	4	4	2	0	0	0	0	-2	0	0	0	0	0	0	0	-3	0	-3	-3	-3	-1	2	2	2
AlPr-Rickettsia_prowazekii	-4	-4	-3	0	0	0	0	0	0	0	0	0	0	0	0	-1	3	2	3	3	4	0	0	0	0	0	-2	0	0	0	0	0	0	0	0	0	-3	-3	-4	-2	2	2	0
AlPr-Rickettsia_rickettsii	-4	-4	-4	0	0	0	0	0	-1	0	0.5	0	0	0	-1	-2	4	4	4	4	4	0	0	0	0	0	-2	0	0	0	0	2	0	0	-3	0	-3	-3	-3	-1	2	2	3
AlPr-Rickettsia_typhi	-4	-4	-3	0	0	0	0	0	0	1	0	0	0	0	0	0	3	2	2	3	3	0	0	0	0	0	-2	0	-2	0	0	0	0	0	-1	0	-3	-3	-4	-1	2	2	2
AlPr-Roseobacter_denitrificans	-4	0	-3	0	0	0	0	0	-2	0	0	0	1	1	-2	-2	0	3	1	3	4	0	0	0	0	0	-3	0	0	0	0	0	-1	0	2	3	-3	-1	-3	-4	0	1	2
AlPr-Ruegeria_pomeroyi	-4	-1	-3	0	0	0	0	0	1	0	1	0	0	2	2	1	4	4	4	4	4	0	0	0	0	1	-2	0	-2	0	0	2	-1	-1	1	2	-4	-2	-3	-4	4	3	3
AlPr-Ruegeria_sp	-4	-2	-3	0	0	0	0	0	0	0	2	0	2	2	0	0	3	4	4	4	4	0	0	0	0	0	-4	0	-2	0	0	0	-1	0	2	2	-4	-2	-3	-3	4	3	2
AlPr-Sinorhizobium_fredii	-4	-4	-3	0	0	0	0	0	0	0	4	0	2	4	0	0	4	4	4	4	4	0	1	2	0	2	-2	0	0	0	0	4	0	4	-3	-4	-4	-3	-4	-2	2	2	0
AlPr-Sinorhizobium_medicae	-4	-4	-3	0	0	0	1	0	0	0	0	0	0	2	-1	-2	4	4	4	4	4	0	0	0	0	0	-2	0	0	0	0	0	-1	0	-2	-3	-3	-2	-3	-2	1	1	1
AlPr-Sinorhizobium_meliloti	-4	-3.5	-2	0	0	0	0	0	-0.5	0	1.5	0	0.5	1.25	0	0	3.25	4	3.5	4	4	0	0	0	1.25	0.25	-0.75	0	0	0	0	2	-0.5	1.5	-2.25	-2.75	-2.75	-2.25	-2.75	-1.75	1.5	1	0
AlPr-Sphingobium_chlorophenolicum	-4	-3.5	0	0	0	0	0	0	0	0	0.5	1	1	2	1	0	3	4	4	4	4	1	0	0	1	1	2.5	0	0.5	0	0	4	1	0	-3	-4	-4	-3	-3.5	-2.5	1.5	0.5	0
AlPr-Sphingobium_japonicum	-4	-4	0	0	0	0	0	0	0	0	0	2	2	3	0	0	3	4	4	4	4	2	0	0	2	0	3	0	1	0	0	4	0	2	-3	-4	-4	-3	-4	-3	0	1	0
AlPr-Sphingomonas_wittichii	-4	-4	0	0	0	0	0	0	1	0	0	1	0	1	1	1	3	3	0	2	4	2	2	2	2	0	3	0	0	0	0	4	0	0	-1	-2	-4	-3	-4	-4	1	0	0
AlPr-Sphingopyxis_alaskensis	-4	-1	0	0	1	0	0	0	0	1	2	0	2	0	2	0	3	4	4	4	4	2	0	0	0	0	1	0	0	0	0	4	1	3	0	0	-4	-2	-3	-4	1	2	0
AlPr-Starkeya_novella	-4	-4	-4	0	0	0	0	2	0	0	0	2	2	2	2	0	3	3	3	3	4	0	0	0	0	0	-1	0	0	0	0	4	-2	0	-2	-3	-4	-2	-3	-4	2	1	0
AlPr-Wolbachia_endosymbiont	-3.67	-4	-2.67	0	0	0	0	0	-0.33	0	0	-0.33	0	0.33	-0.67	-1	3.33	3.67	2.33	4	4	0.33	-0.33	0	0	0	0	0	0.33	0.33	0.67	0	0	0	-0.33	0	-1.67	-2.33	-1.67	0	2	2	1.33
AlPr-Wolbachia_sp	-4	-4	-3	0	0	0	0	0	0	0	0	0	0	1	-1	1	4	4	3	4	4	0	0	0	0	0	0	0	0	-1	0	0	0	0	-1	0	-2	-3	-3	-1	2	2	2
AlPr-Xanthobacter_autotrophicus	-4	-4	-1	0	0	0	0	0	-1	0	0	1	1	4	2	2	2	3	2	4	4	2	0	0	1	0	-1	0	0	0	0	4	0	0	-1	-3	-4	-2	-3	-4	2	2	0
AlPr-Zymomonas_mobilis	-4	-4	-3.33	0	0	0	0.33	1.33	-0.33	0	0	2.33	2.67	2.67	0	0	4	4	4	4	4	0	0.67	0	1.67	1.67	-1.33	0	-0.33	0	0	0.33	-1	0	-0.33	0	-3.33	-3	-4	-2	2	2	3.67
Aqui-Aquifex_aeolicus	-4	-4	-3	0	0	0	0	0	0	0	0	1	0	0	1	-1	0	0	0	0	0	0	0	0	0	0	-2	0	-1	-2	0	-1	-2	0	-2	0	0	2	2	0	2	3	1
Aqui-Desulfurobacterium_thermolithotrophum	-4	-4	-4	0	0	0	0	0	0	0	0	0	0	1	0	-1	3	4	0	4	3	0	0	0	1	0	-2	0	0	0	0	0	-1	0	0	0	0	0	0	0	2	3	3
Aqui-Hydrogenobacter_thermophilus	-4	-4	-4	0	0	0	0	0	0	0	0	0	0	0	0	-1	0	0	0	0	0	0	0	0	0	0	-2	0	0	0	0	0	0	0	0	0	2	3	3	2	2	2	0
Aqui-Hydrogenobaculum_sp	-4	-4	-4	0	0	0	0	0	0	0	0	0	1	2	1	0	1	0	0	0	-1	0	0	0	0	0	-4	0	-4	-3	-1	0	0	0	-2	0	0	0	0	0	3	3	4
Aqui-Persephonella_marina	-4	-4	-4	0	0	0	0	0	0	0	0	0	0	1	0	0	3	2	1	3	0	0	0	0	0	0	-2	0	0	-1	0	0	-1	0	0	0	0	1	0	0	2	3	3
Aqui-Sulfurihydrogenibium_azorense	-4	-4	-4	-1	0	-1	0	0	0	0	0	0	1	0	0	0	2	1	1	1	0	0	0	0	0	0	-3	0	-3	-1	0	0	-1	0	0	0	0	0	0	0	2	3	4
Aqui-Sulfurihydrogenibium_sp	-4	-4	-4	-1	0	0	1	1	0	0	1	2	1	1	1	0	2	1	4	0	2	0	0	0	2	1	-3	0	-2	0	0	0	0	0	-1	0	0	1	0	0	2	2	3
Aqui-Thermocrinis_albus	-4	-3	-1	0	0	0	0	0	-1	0	0	0	0	0	0	-2	3	1	1	3	0	0	0	0	0	0	-1	0	0	0	0	0	-2	0	1	0	0	1	0	0	1	0	0
Aqui-Thermovibrio_ammonificans	-4	-4	-4	0	0	0	0	0	0	0	0	0	0	1	1	0	4	4	2	4	4	0	0	0	0	0	-3	0	-3	-1	-1	-2	-4	-1	-4	0	-1	-3	0	0	2	1	0
Bact-Amoebophilus_asiaticus	-4	-4	-4	0	0	0	0	0	0	0	1	1	3	4	0	0	1	4	3	4	4	0	0	0	0	0	3	3	4	4	4	0	0	0	-1	0	3	3	3	2	2	2	1
Bact-Azobacteroides_pseudotrichonymphae	0	-2	-2	2	1	1	2	3	3	3	4	0	3	4	4	3	4	4	4	4	4	1	0	0	0	0	2	0	1	0	0	0	0	0	0	0	0	1	0	1	1	2	1
Bact-Bacteroides_fragilis	-4	-4	-4	0	0	-1	0	0	0	1	1.5	0	1	3.5	2	2	4	4	4	4	4	0.5	0.5	0	1	0	3	1.5	4	4	3	0	-1.5	0	-4	-0.5	-1.5	0	0	0	1	2	4
Bact-Bacteroides_helcogenes	-4	-4	-4	0	0	0	2	3	0	3	2	2	4	4	2	3	4	4	4	4	4	0	1	0	1	3	3	1	4	4	3	1	0	0	-3	0	-2	0	0	-1	2	2	4
Bact-Bacteroides_salanitronis	-4	-4	-4	0	0	0	4	4	2	4	3	4	4	4	4	4	4	4	4	4	4	3	3	4	3	4	3	0	2	1	2	1	-3	0	-4	-2	-1	0	1	0	2	1	3
Bact-Bacteroides_thetaiotaomicron	-4	-4	-4	-1	0	0	4	0	-1	0	1	2	4	4	2	3	4	4	4	4	4	1	2	0	2	1	3	1	4	4	3	0	-1	0	-4	-1	-1	0	0	0	0	1	4
Bact-Bacteroides_vulgatus	-4	-4	-4	0	0	0	0	0	0	0	1	1	1	4	0	0	4	4	4	4	4	0	0	0	0	0	3	0	3	3	4	-1	-1	0	-3	0	0	0	0	0	2	2	4
Bact-Capnocytophaga_ochracea	-4	-4	-4	-1	0	0	4	4	2	0	4	4	4	4	4	4	4	4	4	4	4	2	0	0	2	0	0	0	1	3	4	0	0	0	-1	-1	-1	0	-1	0	3	3	4
Bact-Cellulophaga_algicola	-4	-4	-4	0	0	0	1	2	0	0	0	-1	3	4	-2	-2	4	4	4	4	4	0	0	0	0	0	-3	0	-3	0	0	1	-1	0	-3	0	-1	0	-1	0	1	1	0
Bact-Cellulophaga_lytica	-4	-4	-4	-2	0	0	0	0	0	0	0	-2	0	0	-1	-2	3	4	4	4	4	-2	0	-1	-1	0	-1	0	0	0	0	1	0	0	-2	0	0	2	1	1	2	2	3
Bact-Chitinophaga_pinensis	-4	-4	-4	0	0	0	4	0	-1	0	4	4	4	4	2	3	4	4	4	4	4	2	3	4	3	4	3	0	1	3	3	1	-3	0	-4	-3	-2	0	0	-1	0	0	2
Bact-Croceibacter_atlanticus	-4	-4	-4	0	0	0	1	0	0	-1	0	0	1	0	-2	-1	4	4	4	4	4	-2	0	0	-1	0	-4	0	-3	-1	0	2	0	0	-1	0	-1	-1	-1	-2	0	0	-1
Bact-Cytophaga_hutchinsonii	-4	-4	-4	0	0	0	4	2	0	0	0	0	4	4	0	2	4	4	4	4	4	-1	0	0	0	0	-1	0	0	0	0	0	0	0	-1	0	3	2	3	3	-3	-3	-2
Bact-Dyadobacter_fermentans	-4	-4	-4	0	0	-1	3	4	-1	1	1	4	4	4	2	1	0	4	4	4	4	1	1	0	1	2	0	1	0	2	2	3	-1	0	-3	-4	-2	0	1	3	3	3	4
Bact-Flavobacteriaceae_bacterium	-4	-4	-4	0	0	0	2	0	0	0	0	0	1	0	1	0	3	4	4	4	4	0	0	0	0	0	-4	0	-2	0	0	0	0	0	-1	-1	-2	-1	-2	-1	2	2	1
Bact-Flavobacterium_johnsoniae	-4	-4	-4	-1	0	0	4	3	-1	0	1	0	4	4	1	2	3	4	4	4	4	-1	-1	-1	0	0	-4	0	-3	-1	0	2	0	0	-2	0	-1	-1	-1	0	2	2	1
Bact-Flavobacterium_psychrophilum	-4	-4	-4	-2	0	0	4	1	2	0	0	0	0	1	3	3	3	4	4	4	4	1	0	0	0	0	-4	0	-2	-1	0	1	0	0	-3	0	-3	-2	-3	-1	2	2	3
Bact-Fluviicola_taffensis	-4	-4	-4	-1	0	0	4	4	0	2	0	0	4	4	0	1	0	4	4	4	4	-2	0	0	-1	0	-3	0	-1	0	0	2	0	0	0	0	0	0	0	0	2	2	3
Bact-Gramella_forsetii	-4	-4	-4	-1	0	0	4	0	-2	0	0	0	4	2	-2	-2	4	4	4	4	4	-1	-1	0	-2	0	-3	0	-2	-1	0	0	-2	0	-3	-1	-1	0	0	0	2	2	3
Bact-Haliscomenobacter_hydrossis	-4	-4	-4	-2	0	0	4	4	4	4	1	4	4	4	4	4	3	4	4	4	4	3	3	4	3	4	-1	0	0	3	3	1	1	0	-4	-4	-3	-1	-2	0	2	2	3
Bact-Krokinobacter_sp	-4	-4	-3	0	0	0	0	0	-1	0	0	0	1	1	-2	-1	4	4	4	4	4	0	0	0	0	0	-3	0	-2	0	0	1	0	0	-3	-2	-2	0	0	0	0	0	0
Bact-Lacinutrix_sp	-4	-4	-4	-1	0	0	1	2	-2	0	0	-1	1	1	0	-2	3	4	4	4	4	-1	-1	-1	-1	0	-3	1	-2	0	0	2	0	0	-2	0	-3	-2	-2	-1	1	0	0
Bact-Leadbetterella_byssophila	-4	-4	-4	0	0	0	0	0	-2	0	0	0	1	3	-1	-2	4	4	4	4	4	0	0	0	0	0	-2	0	-2	-2	-1	0	-2	0	-1	0	0	2	2	1	2	2	4
Bact-Maribacter_sp	-4	-4	-4	-1	0	0	0	0	0	1	0	-1	2	2	-1	-3	4	4	4	4	4	0	-1	0	-1	0	-3	0	-1	0	0	0	-2	0	-1	0	0	0	-2	-1	2	2	3
Bact-Marivirga_tractuosa	-4	-4	-4	0	0	0	3	0	-2	0	0	0	2	2	-1	-2	3	4	4	4	4	-2	0	0	0	0	-2	1	-1	0	0	0	0	0	-2	0	-2	-2	-2	-1	2	2	3
Bact-Odoribacter_splanchnicus	-4	-4	-4	-1	0	0	2	4	0	1	0	4	4	4	3	3	4	4	4	4	4	0	0	0	1	1	2	0	3	4	3	0	-3	0	-4	-1	-2	0	0	0	2	2	3
Bact-Paludibacter_propionicigenes	-4	-4	-4	0	0	0	4	2	0	0	1	0	4	4	2	3	4	4	4	4	4	0	0	0	0	0	-1	0	0	0	0	0	-1	0	-2	-1	-3	-1	-2	-2	2	2	3
Bact-Parabacteroides_distasonis	-4	-4	-4	0	0	0	4	1	0	0	2	0	3	4	2	3	4	4	4	4	4	0	0	0	0	0	1	0	0	0	0	0	-2	0	-4	-2	0	2	2	0	1	2	1
Bact-Pedobacter_heparinus	-4	-4	-4	-1	0	-1	0	0	0	0	1	0	0	3	0	-1	4	4	4	4	4	0	0	0	0	0	-2	0	0	0	0	0	-1	0	-3	-1	-2	-1	-2	0	2	2	2
Bact-Pedobacter_saltans	-4	-4	-4	0	0	0	3	3	-2	0	3	0	3	4	0	0	3	4	4	4	4	0	-1	0	-1	0	-2	0	-2	-1	0	0	0	0	-4	-1	-3	-1	-2	0	2	2	2
Bact-Porphyromonas_asaccharolytica	-2	-2	-4	0	0	0	2	1	0	0	0	4	4	4	3	4	4	4	4	4	4	1	2	1	3	3	0	0	0	0	0	0	-2	0	-4	-3	-4	-2	-3	-3	1	2	0
Bact-Porphyromonas_gingivalis	-4	-2.67	-3.67	0	0	0	0	0	0	0.33	0	0	4	4	0.33	3.33	3.67	4	4	4	4	0	0	1	0.67	1.67	4	2.33	4	4	2.33	0	-1.33	0	-3	0	-1	0	0	0	1.33	0	0
Bact-Prevotella_denticola	-4	-3	-3	1	0	0	4	4	0	4	2	4	4	4	4	4	4	4	4	4	4	2	2	0	2	1	3	0	4	4	4	1	0	0	-4	-1	-3	-2	-2	-2	3	4	2
Bact-Prevotella_melaninogenica	-4	-3	-2.5	0	0	0	3.5	1.5	0	0	0.5	4	4	4	3.5	4	4	4	4	4	4	1.5	0.5	0	2.5	1	1.5	0	3	2	1.5	3	3	4	-2.5	0	-2.5	-0.5	-0.5	0	0.5	0	2
Bact-Prevotella_ruminicola	-4	-4	-4	0	0	-1	4	1	1	2	3	4	4	4	4	4	4	4	4	4	4	3	3	3	4	4	0	0	0	0	0	0	-1	0	-4	-1	-3	-1	-2	-2	3	4	4
Bact-Rhodothermus_marinus	-4	-4	-4	0	0	-1	0	0	0	0	0	0	1	1	1	0	2	4	1	4	4	0	-2	0	0	0	-2	0	-1	0	0	0	-3	0	-3	-4	0	0	0	0	3	2	0
Bact-Riemerella_anatipestifer	-4	-4	-4	0	0	0	0	0	0	0	0	0	2	1	1	0	3	4	4	4	4	0	0	0	0	0	-4	0	-3	0	0	0	0	0	-2	0	-3	-3	-2	0	2	2	1
Bact-Robiginitalea_biformata	-4	-4	-4	0	0	0	0	1	0	0	1	1	3	4	1	1	3	2	4	3	4	-1	0	0	0	0	-3	0	-1	0	0	-4	-4	0	-3	-2	0	0	0	0	3	3	4
Bact-Runella_slithyformis	-4	-4	-4	-1	0	0	4	1	0	0	1	2	4	4	2	2	4	4	4	4	4	0	0	0	0	0	0	1	1	2	1	2	0	0	-3	-3	-2	0	0	0	3	3	4
Bact-Salinibacter_ruber	-4	-4	-4	0	0	0	0	0	0	0	0	1.5	2	3.5	3	2.5	-1	1	0	0	3.5	0	1	0	1	1.5	0.5	0	1.5	0	0	1.5	0	-1.5	-4	-4	-4	-2	-3	-3	0	1.5	0
Bact-Sphingobacterium_sp	-4	-4	-4	0	0	0	4	1	-1	0	0	4	4	4	2	1	4	4	4	4	4	0	0	0	0	2	1	1	1	1	0	0	-1	0	-3	0	-1	0	0	0	1	1	2
Bact-Spirosoma_linguale	-4	-4	-4	0	0	-1	4	4	0	1	0	4	4	4	2	3	4	4	4	4	4	1	1	2	2	3	0	0	2	2	0	1	0	3	-4	-4	-2	-1	-1	-1	0	0	2
Bact-Weeksella_virosa	-4	-4	-4	-1	0	0	1	1	0	0	0	0	0	0	0	0	3	4	4	4	4	0	0	0	0	0	-3	0	-1	-1	0	0	0	0	0	0	0	0	0	0	2	1	0
Bact-Zunongwangia_profunda	-4	-4	-4	-2	0	0	4	1	-2	0	0	0	1	3	-2	-2	4	4	4	4	4	-1	-1	-1	-2	0	-3	0	-3	-1	0	0	-1	0	-4	-1	-3	-1	-2	-1	2	2	3
BePr-Accumulibacter_phosphatis	-4	0	-4	0	0	0	3	3	1	4	2	0	4	4	2	0	3	4	4	4	4	0	0	0	-1	0	0	0	1	0	1	0	-2	0	-2	-1	0	-2	-2	-2	0	0	0
BePr-Achromobacter_xylosoxidans	-4	-3	-4	-2	0	-1	0	0	-1	0	0	2	0	3	0	-2	4	3	4	4	4	0	0	0	0	0	-2	0	0	0	0	3	-1	0	0	0	-3	-1	-2	-3	4	3	2
BePr-Acidovorax_avenae	-4	-4	-4	0	0	0	0	2	0	0	0	2	1	3	1	0	2	0	1	2	4	0	0	0	0	0	4	0	4	0	0	4	0	0	-1	-2	-3	-1	-2	-3	1	1	0
BePr-Acidovorax_citrulli	-4	-4	-4	0	0	1	0	1	0	0	0	2	2	4	1	0	2	2	1	2	4	1	0	0	1	1	3	2	4	2	0	4	0	0	-1	-2	-3	-1	-2	-3	3	2	2
BePr-Acidovorax_ebreus	-4	-3	-4	0	0	0	1	0	0	0	0	0	1	2	0	0	3	2	1	3	4	0	0	0	0	2	0	0	0	0	0	3	0	0	0	0	-3	0	-2	-3	2	0	0
BePr-Acidovorax_sp	-4	-3	-4	0	0	0	0	1	0	0	0	0	2	4	0	-1	3	3	4	3	4	0	0	0	0	2	0	0	0	0	0	3	-1	0	0	-1	-3	-1	-2	-3	0	0	0
BePr-Alicycliphilus_denitrificans	-4	-0.5	-4	-0.5	0	0	0	0	0	0	0.5	2	0	1	1	-0.5	3	3	2.5	3	4	0	0	0	1	0	0	0	0	0	0	3	0	0	1	2	-2.5	0	-2	-3	2.5	1.5	0
BePr-Aromatoleum_aromaticum	-4	-4	-4	0	0	1	3	1	0	1	1	0	3	4	1	0	1	3	3	3	4	0	0	0	0	0	-1	0	0	0	0	4	0	0	-2	-3	-3	-2	-3	-4	0	0	0
BePr-Azoarcus_sp	-4	-4	-4	-1	0	0	0	0	-1	0	0	1	3	3	0	-1	2	3	1	3	4	0	0	0	1	0	0	0	0	0	0	4	2	4	-1	-2	-4	-2	-4	-4	0	0	0
BePr-Bordetella_avium	-4	0	-2	0	1	2	3	0	0	0	1	0	3	3	0	-1	4	4	4	4	4	0	0	0	-1	0	0	0	0	0	0	3	0	0	-1	-1	-4	-2	-3	-4	2	3	2
BePr-Bordetella_bronchiseptica	-4	-1	-4	0	1	0	0	1	0	0	0	3	2	2	2	0	4	4	4	4	4	2	1	0	1	0	-1	0	0	0	0	3	-1	0	2	1	-3	-1	-2	-3	4	3	2
BePr-Bordetella_parapertussis	-4	0	-4	0	0	0	0	0	0	0	0	3	3	4	2	1	4	4	4	4	4	2	1	0	1	0	-1	0	0	0	0	3	-1	0	1	1	-3	-1	-2	-3	4	3	2
BePr-Bordetella_pertussis	-4	-1	-4	-1	0	0	0	1	0	0	0	3	3	4	2	1	4	4	4	4	4	1	0	0	0	0	0	0	0	0	0	3	-2	0	1	0	-3	-1	-3	-3	4	2	2
BePr-Bordetella_petrii	-4	-1	-4	0	0	0	0	0	0	1	3	3	3	4	2	1	4	4	4	4	4	1	0	1	2	0	0	0	0	0	0	3	-1	0	1	1	-3	-2	-3	-4	2	2	1
BePr-Burkholderia_ambifaria	-3	-3.75	-3.75	-1	0.5	-0.5	0.5	3.5	0	0	0	0	2	3.25	0.5	-0.25	2.25	1.5	2.25	2.75	3.75	0.25	0.5	0.25	0.75	0.5	0	0	0	0	0.25	3	0	0	-1.5	-3	-2.5	0	-2	-3	1	0.75	0
BePr-Burkholderia_cenocepacia	-3.18	-4	-3.73	-1.27	0	-0.18	1.27	1.09	-0.64	0	0.27	-0.09	1.09	2.27	-0.09	-0.45	2.36	2.36	2.18	2.73	3.73	0	0.36	0	0.64	0	0	0	0	0.27	0	2.91	-0.18	0	-1.82	-3.09	-2.82	-1	-2	-3	2.09	1.09	0
BePr-Burkholderia_cepacia	-2.5	-4	-3.5	-1	1	0	2	3	0	0	0	0	2.5	3.5	0	0	2	1.5	1	2.5	3.5	0	0	0	0.5	0	0	0	0.5	0.5	0.5	3	0	0	-1.5	-3	-2.5	-0.5	-2	-3	1.5	1	0
BePr-Burkholderia_gladioli	-4	-4	-4	-1	0	-0.5	0	0.5	0	0	0	2.5	2	4	2	1.5	3	3.5	4	4	4	0.5	0	0	1.5	0.5	0	0	0.5	0	0	4	0	0	0	-1	-3	-2	-3	-4	3.5	2	0
BePr-Burkholderia_glumae	-3	-3	-3	-0.5	0	0	1.5	3.5	3	2.5	1.5	3	2.5	4	3	2.5	3	3.5	4	4	4	2	2	2	2	2.5	0	0	0.5	0	0	4	0	0	-1	-2	-4	-2	-3	-4	3.5	2.5	0.5
BePr-Burkholderia_mallei	-3.75	-3.12	-1.62	-2.25	1.25	2.25	4	4	3	2.75	3.38	2	4	4	3	2.62	2.5	3	3.38	3.25	4	2	2	2.38	2	3.62	-0.38	0.38	0	1.12	1.5	4	1.25	1.12	-1	-2	-2.62	0	-1.88	-2	1.62	1.5	0
BePr-Burkholderia_multivorans	-3	-4	-4	-2.5	0.5	-0.5	3	2.5	0	0	0	0	2.5	3.5	0.5	0	2.5	2	2	2.5	4	0.5	0	0.5	1.5	1	0	0	0	0	0	3.5	0	0	-1	-3	-2	0	-2	-3	2	0.5	0
BePr-Burkholderia_phymatum	-3	-4	-4	-0.5	0	0	0.5	0	0	0.5	2	-0.5	2	3.5	0.5	-0.5	2.5	3.5	3.5	4	4	0	0	0	0	0	0	0	0	0.5	0.5	1.5	0	0	-1	-3	-3	-0.5	-2	-3	0	0	0
BePr-Burkholderia_phytofirmans	-4	-4	-4	0	0.5	0	1	2	0	1.5	1.5	0	2.5	3.5	1	-1	1.5	3.5	3	3.5	4	0.5	0	0	0.5	0.5	-0.5	0	0	0.5	0.5	2	0	0	-1	-2	-3	-1	-3	-3.5	-0.5	0	0
BePr-Burkholderia_pseudomallei	-3.89	-3	-1.78	-2.78	2.22	2.78	4	4	3.11	3.56	3.56	2.33	4	4	3	2.56	2.67	3.11	4	3.22	4	2	2.11	3.33	2.44	4	-0.22	0	0.78	1.89	1.89	4	2.44	1.67	-0.78	-2	-2	0	-1.56	-2	2.11	1.89	0
BePr-Burkholderia_rhizoxinica	-4	-3	-4	0	2	0	4	2	0	0	1	0	4	4	0	0	3	4	4	4	4	0	0	0	0	0	0	0	0	0	0	2	0	0	-2	-3	-3	-2	-3	-3	2	0	0
BePr-Burkholderia_sp	-3.3	-3.9	-3.5	-0.7	0.1	0.4	2	2.4	0.2	1.1	1.6	0.3	2.4	2.9	0.9	-0.1	1.7	2.5	2	2.9	3.9	0	0.2	0.2	0.3	0.6	-0.5	0	0	0.2	0.3	3	0.1	0.1	-1.1	-2.5	-2.9	-1	-2	-2.8	0.6	0.4	0
BePr-Burkholderia_thailandensis	-2.5	-3	-1	-2.5	1	1.5	4	4	1.5	1.5	2	2	3	4	3	2	2.5	3	3.5	3	4	2	2	2	2.5	2	0	0	0.5	1.5	1.5	4	1	0	-1	-2	-2	0	-1.5	-2	2	1	0
BePr-Burkholderia_vietnamiensis	-3	-4	-3.67	-1.33	0.33	0	3.67	3.33	0	0.33	0.67	0.33	2.67	3.67	1	0	2	2.67	2.33	3	3.67	0.67	0	0.67	1	1	-0.33	0	0	0	0.33	3.33	1.33	0	-1	-2.67	-2.67	-1	-2	-3	1	0.33	0
BePr-Burkholderia_xenovorans	-3.67	-3.33	-3.67	0	0.67	0.33	2	2	0.33	2.33	2.67	0.67	2.67	3	1.67	0.33	2	3.67	3	3.67	4	0	0	0.33	0.33	0.33	-0.33	0	0	0	0.33	1.33	0	0	-1.33	-2.33	-3	-1	-2.33	-2.67	0	0	0.33
BePr-Chromobacterium_violaceum	-4	-3	-3	0	0	0	0	0	-1	0	0	2	1	0	1	0	4	4	4	4	4	2	0	0	0	2	0	0	0	0	0	4	-2	0	0	0	-4	-3	-4	-4	3	3	1
BePr-Comamonas_testosteroni	-4	-4	-4	0	0	0	0	1	0	2	0	0	3	3	0	-2	4	4	4	4	4	0	0	0	0	0	0	0	0	0	0	1	-3	0	-1	-3	-3	-2	-3	-3	3	2	0
BePr-Cupriavidus_metallidurans	-4	-2	-4	0	0	0	2	3	0	2	3	0	1	4	2	0	4	4	4	4	4	0	0	0	0	0	0	1	0	0	0	3	-1	0	0	0	-3	-2	-2	-3	1	0	0
BePr-Cupriavidus_taiwanensis	-4	-0.5	-4	-1	0	0	0	0.5	0.5	0	1.5	3	2	2.5	2.5	0	3.5	3.5	4	4	4	1.5	0.5	0	1	0	0	0	1	0	0	4	0	0	0	0.5	-3	-2	-3	-3.5	1	0	0
BePr-Dechloromonas_aromatica	-4	-4	-4	0	0	0	1	0	-1	0	0	0	1	1	0	-2	4	4	4	4	4	0	0	0	0	0	-3	0	-1	0	0	0	-1	0	-4	-4	-4	-3	-4	-4	2	1	0
BePr-Delftia_acidovorans	-4	-4	-4	0	0	1	3	4	1	3	4	2	4	4	2	1	3	3	4	4	4	0	-1	0	0	1	0	0	1	0	0	3	0	-1	1	-2	-3	0	-2	-3	3	3	0
BePr-Delftia_sp	-4	-4	-4	0	0	2	3	1	0	1	3	3	3	4	2	1	3	3	4	3	4	0	0	1	0	0	0	0	1	1	0	3	0	0	1	-1	-3	0	-2	-3	3	3	1
BePr-Gallionella_capsiferriformans	-4	-4	-4	0	0	0	4	0	0	0	1	0	2	2	1	-1	3	4	4	4	4	0	0	0	0	0	-2	0	0	0	0	0	0	0	-1	-2	-4	-2	-4	-4	2	1	0
BePr-Herbaspirillum_seropedicae	-4	-3	-4	0	0	0	3	4	2	4	4	3	4	4	3	1	3	4	4	4	4	0	0	0	0	1	2	1	4	4	3	4	0	0	0	0	-3	-2	-2	-3	3	4	1
BePr-Herminiimonas_arsenicoxydans	-4	-4	-4	0	0	0	0	0	-1	0	0	0	0	1	0	-3	4	4	4	4	4	0	0	0	0	0	-1	0	0	0	0	2	0	0	-1	-2	0	0	-2	-2	-2	-1	0
BePr-Janthinobacterium_sp	-4	-4	-4	0	0	0	0	0	-1	0	1	0	0	1	0	-1	4	4	4	4	4	0	0	0	0	0	0	0	0	0	1	3	-1	0	-2	-4	-2	-1	-2	-1	0	0	1
BePr-Laribacter_hongkongensis	-4	-4	-4	0	0	0	1	0	0	0	0	3	1	2	2	0	4	4	4	4	4	0	0	-1	0	0	-1	0	0	0	0	2	-3	0	-3	-4	-4	-3	-3	-3	3	3	1
BePr-Leptothrix_cholodnii	-4	-4	-4	0	0	1	0	0	0	0	0	2	0	3	2	1	2	1	1	2	3	0	0	0	0	0	-1	0	0	0	0	4	0	0	-2	-4	-4	-2	-3	-4	0	0	0
BePr-Methylibium_petroleiphilum	-4	-4	-4	0	1	0	0	1	0	0	0	1	1	2	1	-1	3	3	3	3	4	0	0	0	1	0	0	0	0	0	0	4	0	0	-2	-3	-4	-3	-4	-4	0	0	0
BePr-Methylobacillus_flagellatus	-4	-3	-3	0	0	0	0	0	0	0	0	0	3	3	0	-2	4	4	4	4	4	0	0	0	0	0	0	0	0	0	0	1	-2	0	-2	0	-3	-2	-3	-3	2	1	0
BePr-Methylotenera_mobilis	-4	-4	-4	0	0	0	0	0	-1	0	1	0	0	0	0	0	4	4	4	4	4	0	0	0	0	0	-2	0	0	0	0	0	0	0	-2	-1	-2	-1	-2	0	1	0	0
BePr-Methylotenera_sp	-4	-4	-4	0	0	0	0	0	0	0	0	0	0	0	0	-1	4	4	4	4	4	0	0	0	0	0	-4	0	-1	0	0	1	0	0	-2	-2	-3	-1	-2	-2	1	0	0
BePr-Methylovorus_sp	-4	-4	-4	0	0	0	0	0	-1.5	0	0.5	0	0.5	2.5	0	-1	4	4	4	4	4	0	0	0	0	0	-2	0	0	0	0	0	-2	0	-2	-3	-2.5	-1	-2	-2.5	0	0	0
BePr-Neisseria_gonorrhoeae	-4	-4	-2.5	0	4	0	1.5	1	0	3.5	1.5	1.5	3.5	4	3	1	4	4	4	4	4	3	1	1	2	1	-0.5	4	0.5	1.5	2.5	4	0	0	-2	0	-4	-2	-3	-1.5	2	2	2
BePr-Neisseria_lactamica	-4	-4	-1	2	2	0	2	3	0	2	0	2	2	4	3	3	4	4	4	4	4	2	3	1	3	1	0	2	0	0	0	4	1	0	-2	0	-3	-2	-2	-1	2	2	1
BePr-Neisseria_meningitidis	-4	-4	-2.2	0	1.8	0	1.4	2.4	0	3	0	1	3.6	4	3	3.6	4	4	4	4	4	2.6	0.4	0.6	2.4	0.6	-1	2	0	0	0.8	4	0.4	0	-2	-0.8	-3.8	-2	-3	-1.2	2	2	3
BePr-Nitrosomonas_europaea	-4	-3	-4	0	1	0	0	0	0	0	1	0	3	3	0	-1	4	4	4	4	4	0	0	0	0	0	0	0	0	0	0	0	0	0	-2	0	-3	-2	-3	-3	2	3	1
BePr-Nitrosomonas_eutropha	-4	-4	-4	0	0	0	0	3	0	0	0	0	0	3	0	-2	4	4	4	4	4	0	0	0	0	0	-1	0	0	0	0	2	0	0	0	0	-2	-2	-2	-2	2	1	1
BePr-Nitrosomonas_sp	-4	-4	-4	0	0	0	1	2	-1	0	0	0	2	4	-1	-3	4	4	4	4	4	0	0	0	0	0	-1	0	0	1	1	0	0	0	0	0	-3	-2	-2	-2	0	0	0
BePr-Nitrosospira_multiformis	-4	-3	-3	0	0	1	0	0	3	3	3	0	1	2	3	0	4	4	4	4	4	0	0	0	0	0	1	1	3	3	1	3	0	0	0	0	-2	-1	-1	0	0	0	0
BePr-Polaromonas_naphthalenivorans	-4	-4	-4	0	0	1	0	1	1	0	0	1	3	4	2	0	2	4	2	3	4	0	0	0	0	0	-2	0	0	0	0	3	-1	0	0	-3	-4	-2	-3	-4	4	2	0
BePr-Polaromonas_sp	-4	-4	-4	0	2	4	4	4	3	4	4	0	4	4	3	1	3	4	4	4	4	1	0	0	0	0	0	1	2	2	1	2	0	0	0	-3	-3	-2	-3	-3	2	1	2
BePr-Polynucleobacter_necessarius	-4	-4	-3.5	0	0	0	0	0	-1	0.5	0	0	0	0.5	0	-1.5	4	4	4	4	4	0	0	0	0	0	-3	0	-0.5	0	0	0	-1	0	0	0	-0.5	-1	-1	-0.5	-1	0	2
BePr-Pusillimonas_sp	-4	-4	-4	0	0	0	0	0	-1	0	2	0	2	2	-1	-3	4	4	4	4	4	0	0	-1	0	0	-2	0	0	0	0	0	-2	0	-2	-2	-3	0	-1	-2	0	0	2
BePr-Ralstonia_eutropha	-3.75	-1.75	-4	0	0	0	0.75	0.5	0	0.25	0.5	0.5	1.5	2.25	1	-0.5	3.5	3.75	3.75	4	4	0	-0.25	0	0	0.25	0	0	0	0	0	3.5	-1.25	0	0	-0.25	-2.75	-1.5	-2.5	-3.25	1	0.25	0
BePr-Ralstonia_pickettii	-3	-3	-3.75	0	0	0	0.5	0	0	0	0	-0.25	1.25	1.5	0.5	-0.75	1.25	2.5	1.75	3.25	4	0	0	0	0	0	0.5	0	0	0	0	1.75	-0.5	0	0	-2.25	-1.5	-0.5	-1.5	-1.75	0	0.5	0
BePr-Ralstonia_solanacearum	-4	-3.67	-4	-0.33	0.33	-0.33	0.33	0.33	0	0.67	1	0.67	1	2	0.67	0	2	3	2.67	3	4	0	0	0	0	0	0	0	0	0	0	4	-1	0	0	-1	-3	-1	-2	-3	0.67	0.67	0
BePr-Ramlibacter_tataouinensis	-4	-4	-3	0	0	0	0	0	0	0	0	2	1	2	1	0	3	2	4	3	4	1	0	0	1	2	1	0	3	3	0	3	-1	2	0	-2	-4	-2	-3	-3	0	0	0
BePr-Rhodoferax_ferrireducens	-4	-4	-3	0	0	0	0	0	0	0	1	0	1	2	0	-1	3	3	4	4	4	0	0	-1	0	0	-1	0	0	1	0	3	0	2	0	-1	-4	-2	-4	-4	0	0	0
BePr-Sideroxydans_lithotrophicus	-4	-4	-4	0	0	0	2	0	-2	0	0	0	2	3	0	-1	4	4	4	4	4	0	0	0	0	0	-1	0	0	0	0	3	4	0	-1	-3	-3	-2	-3	-4	-1	0	0
BePr-Taylorella_equigenitalis	-4	-4	-4	0	0	0	0	0	-1	0	0	1	3	4	0	0	4	4	2	4	4	0	0	-1	0	0	-3	0	-1	0	0	2	0	0	-3	0	0	2	2	0	0	0	0
BePr-Thauera_sp	-4	-1	-4	0	0	0	1	0	0	0	2	0	2	3	2	1	2	4	3	3	4	0	0	0	0	0	0	0	0	1	0	4	1	0	-1	0	-1	0	0	0	0	0	0
BePr-Thiobacillus_denitrificans	-4	-3	-3	0	0	0	4	0	0	0	0	0	2	2	1	0	2	3	1	3	4	0	0	0	0	0	-2	0	0	0	0	2	0	1	-1	-1	-3	-1	-2	-4	0	0	0
BePr-Thiomonas_intermedia	-4	-4	-4	0	0	0	0	0	0	0	2	1	2	3	2	0	3	4	2	3	4	0	0	0	0	0	-1	0	0	0	0	4	3	0	-2	-4	-4	-2	-3	-4	0	1	1
BePr-Variovorax_paradoxus	-3.67	-3.67	-3	0	0	1	0	0.33	-0.67	0.33	0	0.33	2.67	3	-0.33	-1	0.67	0	1	1.33	3	0	0	0	0	0	2	0.67	2.33	0.33	0	2.67	1	0	-0.33	-2	-2.67	-1.33	-2.67	-3	0	0	0
BePr-Verminephrobacter_eiseniae	-4	-2	-4	1	2	4	4	4	4	4	4	4	4	4	4	3	2	4	4	3	4	0	0	0	0	3	-1	2	3	1	0	3	1	1	0	0	-3	-2	-3	-4	0	0	0
Chla-Chlamydia_muridarum	-4	-4	-2	0	0	0	0	0	0	0	0	0	0	0	0	0	4	4	4	4	4	0	0	0	0	0	0	0	-1	0	0	0	0	0	0	0	1	2	0	1	0	0	0
Chla-Chlamydia_trachomatis	-3.17	-3	-1.67	0	0	0	0	0	0	0	0	0	0	0	0	0	4	4	4	4	4	-0.83	1	0	0	0	0	0	-1	0	0	0	-0.17	0	0	0	0.67	2	0.83	0	0	0	0
Chla-Chlamydophila_abortus	-4	-3	-1	0	0	0	0	0	0	0	0	0	0	0	0	0	4	4	3	4	4	0	0	0	0	0	0	0	0	0	0	0	0	0	0	0	2	2	3	0	2	1	0
Chla-Chlamydophila_caviae	-4	-4	-1	0	0	0	0	0	0	0	0	0	0	0	0	0	4	4	4	4	4	0	0	0	0	0	-2	0	0	0	0	1	0	0	0	0	2	2	3	1	1	0	0
Chla-Chlamydophila_felis	-4	-4	-2	0	0	0	0	0	0	0	0	0	0	1	0	-1	4	4	4	4	4	0	0	0	0	0	-1	0	0	0	0	0	0	0	0	0	0	2	2	1	1	1	0
Chla-Chlamydophila_pecorum	-4	-4	0	0	0	0	0	1	0	0	0	0	0	0	0	0	4	4	4	4	4	0	0	0	0	0	-1	0	-1	0	0	0	0	0	0	0	1	2	2	0	1	1	0
Chla-Chlamydophila_pneumoniae	-4	-3.75	-1.5	0	0	0	0	0	0	0	0	0	0	0	0	-1.5	4	4	4	4	4	0	0	0	0	0	-2	0	-2	0	0	0.75	0	0	0	0	0	0	0	0	1	0	0
Chla-Chlamydophila_psittaci	-4	-4	0	0	0	0	0	0	0	0	0	0	0	0	0	0	4	4	4	4	4	0	0	0	0	0	0	0	0	0	0	0	0	0	0	0	1	2	1	0	2	1	0
Chla-Parachlamydia_acanthamoebae	-3	-4	-4	-1	0	0	0	0	-1	0	0	0	0	1	-1	-2	4	4	4	4	4	0	0	0	0	0	-2	0	0	0	0	1	0	0	0	0	3	2	3	1	2	2	0
Chla-Protochlamydia_amoebophila	-3	-4	-4	0	0	0	0	0	-1	0	1	0	1	0	0	-2	4	4	4	4	4	0	0	0	0	1	0	0	0	0	0	0	0	0	0	0	0	0	1	0	1	1	2
Chla-Simkania_negevensis	-4	-4	-4	-1	0	0	0	0	0	0	0	0	0	0	0	-3	4	4	4	4	4	0	0	0	0	0	2	0	1	0	0	0	0	0	1	0	0	0	0	0	2	2	2
Chla-Waddlia_chondrophila	-4	-4	-4	0	0	0	0	0	0	0	0	0	0	0	0	-2	4	4	4	4	4	0	0	0	0	0	1	0	0	0	0	0	0	0	0	0	0	1	1	0	2	2	2
Chlb-Chlorobaculum_parvum	-4	-4	-3	0	0	0	0	0	0	0	0	0	0	0	0	0	3	4	4	4	4	1	0	0	0	1	0	0	0	1	0	1	-1	0	-4	-4	-4	-3	-4	-3	0	0	1
Chlb-Chlorobium_chlorochromatii	-4	-4	-4	0	0	0	2	0	0	0	1	0	3	3	0	2	4	4	4	4	4	0	2	0	1	0	2	0	3	0	0	1	0	0	-4	-4	-4	-3	-4	-4	0	0	0
Chlb-Chlorobium_limicola	-2	-4	-3	0	0	0	4	0	0	0	1	2	4	4	2	3	4	4	4	4	4	0	0	0	0	0	0	0	0	0	1	-1	0	0	-4	-3	-3	-2	-3	-3	2	2	0
Chlb-Chlorobium_luteolum	-1	-1	-4	1	0	0	0	0	0	1	2	0	3	4	2	0	4	4	4	4	4	0	0	0	0	0	0	0	0	1	1	0	-1	0	-4	-3	-3	-2	-3	-2	0	0	0
Chlb-Chlorobium_phaeobacteroides	-1	-4	-3.5	0	0	0	4	4	0	1	3	3.5	4	4	3.5	3.5	3.5	4	4	4	4	0	0	1.5	1	1.5	2	0.5	3	2.5	2.5	1	1	0	-4	-2	-3.5	-2.5	-3.5	-2.5	2	1.5	1
Chlb-Chlorobium_phaeovibrioides	-2	-3	-3	0	0	0	0	0	0	0	0	0	0	1	0	0	4	4	4	4	4	0	0	0	-1	0	0	0	2	1	0	0	0	0	-3	-1	-3	-2	-3	-1	0	0	0
Chlb-Chlorobium_tepidum	-4	-4	-3	0	0	0	0	0	0	0	0	0	0	0	0	0	0	4	3	4	4	0	0	0	0	0	0	0	0	0	0	0	-1	0	-4	-4	-4	-3	-4	-3	2	0	0
Chlb-Chloroherpeton_thalassium	-4	-4	-4	-2	0	0	0	0	-1	0	0	-1	2	2	-2	0	3	4	4	4	4	0	0	0	0	0	-3	0	-1	0	0	0	-1	0	-3	-4	-4	-2	-3	-1	2	1	0
Chlb-Pelodictyon_phaeoclathratiforme	-2	-4	-4	0	0	0	0	0	0	1	1	0	1	4	0	0	3	4	4	4	4	0	0	0	-1	0	2	0	1	0	0	0	-1	0	-4	-3	-4	-3	-4	-2	2	1	1
Chlb-Prosthecochloris_aestuarii	-1	-4	-2	0	0	0	4	0	0	0	1	4	4	4	3	1	4	4	4	4	4	0	0	1	1	2	0	0	0	0	1	0	-1	0	-4	-2	-3	-3	-4	-2	2	2	0
Chlf-Anaerolinea_thermophila	-4	-4	-4	0	0	0	0	0	0	0	0	1	1	2	0	0	4	4	4	4	4	0	0	0	0	0	0	0	1	1	2	2	-1	0	2	0	-1	0	0	0	2	2	1
Chlf-Chloroflexus_aggregans	-4	-4	-2	0	0	0	0	0	4	2	1	4	4	4	3	4	4	4	4	4	4	0	0	0	1	2	0	0	0	1	0	4	0	0	-3	-4	-4	-3	-4	-4	2	1	0
Chlf-Chloroflexus_aurantiacus	-4	-4	-2	0	0	0	4	0	2	1	1	4	4	4	3	4	4	4	4	4	4	3	3	3	3	4	4	1	4	4	4	4	4	1	-4	-4	-4	-3	-4	-4	2	1	3
Chlf-Chloroflexus_sp	-4	-4	-3	0	0	0	4	0	1	1	1	4	4	4	3	3	4	4	4	4	4	3	2	3	3	4	3	0	4	4	4	4	4	0	-4	-4	-4	-3	-4	-4	2	0	3
Chlf-Dehalococcoides_ethenogenes	-4	-4	-3	0	0	0	0	0	0	0	0	0	0	2	0	-1	4	4	4	4	4	0	0	0	0	0	-3	0	-3	0	0	0	-1	0	-3	0	-2	-1	0	0	2	1	0
Chlf-Dehalococcoides_sp	-4	-4	-2.75	0	0	0	0	0	0	0	0	0	0	0.25	0	-1.5	4	4	4	4	4	-0.75	0	-0.75	0	0	-2.75	0	-1.25	0	0	0	0	0	-2.25	0	-1	0	0	0	2	1.25	0
Chlf-Dehalogenimonas_lykanthroporepellens	-4	-3	-2	0	0	0	0	0	0	0	0	0	2	4	0	0	4	4	4	4	4	0	0	-1	0	0	-1	0	0	0	0	0	-2	0	-4	-2	-3	-4	-4	-1	0	0	0
Chlf-Herpetosiphon_aurantiacus	-4	-4	-2	0	0	0	4	0	4	1	2	4	4	4	4	4	2	4	4	4	4	2	2	2	3	2	-3	0	0	1	2	4	4	1	-4	-4	-4	-3	-4	-4	2	2	4
Chlf-Roseiflexus_castenholzii	-4	0	0	0	0	2	4	3	4	2	1	4	4	4	4	4	4	4	4	4	4	2	3	4	3	4	4	1	4	4	4	4	3	4	1	2	-4	-2	-3	-4	0	1	1
Chlf-Roseiflexus_sp	-4	-3	-1	0	0	2	4	4	1	0	1	4	4	4	4	4	4	4	4	4	4	3	3	4	4	4	4	0	4	1	0	4	4	1	0	-1	-3	-2	-3	-3	0	1	0
Chlf-Sphaerobacter_thermophilus	-4	-4	-3.5	0	0	0	4	0	0	3.5	0.5	0	0	0.5	2	0	4	4	4	4	4	0	0	0	0	0	2	0	0.5	0	0	0.5	0	2	-1	-4	-4	-3	-3.5	-2.5	0	0	0
Chlf-Thermomicrobium_roseum	-4	-4	-4	0	0	0	0	0	0	1	0	0	0	1	0	-1	4	4	4	4	4	0	-1	0	0	0	1	0	0	0	0	0	-3	0	-2	-4	-4	-2	-3	-2	0	0	0
Chry-Desulfurispirillum_indicum	-4	-4	-4	0	0	0	2	0	0	0	0	0	2	3	2	-1	4	4	4	4	4	0	2	0	1	1	0	0	0	0	0	-1	-2	0	-2	-1	-4	-2	-3	0	3	3	0
Cren-Acidianus_hospitalis	-4	-4	-4	0	0	-1	0	0	-1	1	0	0	0	0	0	0	0	2	2	2	2	0	0	0	0	0	0	0	1	1	2	0	0	0	-1	0	-1	-2	-2	0	3	3	4
Cren-Acidilobus_saccharovorans	-4	-3	-4	0	0	0	0	0	0	0	0	0	2	1	1	0	2	0	0	1	1	0	0	0	0	0	-2	0	0	0	0	0	-1	0	-1	-1	0	-2	-1	0	0	0	0
Cren-Aeropyrum_pernix	-4	-4	-4	0	0	0	0	0	0	0	0	0	0	1	2	1	2	3	2	3	2	0	0	0	0	0	-3	0	-2	0	0	1	-1	-2	-3	-1	-1	-2	-2	0	0	0	0
Cren-Caldivirga_maquilingensis	-4	-3	-4	0	0	0	0	0	2	2	0	4	3	3	3	3	3	3	2	4	3	2	1	0	2	0	-1	0	-1	0	0	0	0	0	-2	0	-1	-2	-3	-2	-2	-1	0
Cren-Desulfurococcus_kamchatkensis	-4	-3	-3	0	0	0	0	0	0	0	0	0	1	1	1	0	3	4	2	3	4	0	0	0	0	0	-2	0	0	0	0	0	-2	0	0	0	0	0	0	0	0	0	0
Cren-Desulfurococcus_mucosus	-4	-3	-3	0	0	0	0	0	0	1	0	0	0	2	2	0	4	4	1	4	2	0	0	0	0	0	-3	0	-1	0	0	0	-2	0	-4	-1	0	0	0	0	-1	-1	0
Cren-Hyperthermus_butylicus	-4	-3	-3	0	0	0	0	0	0	1	2	2	0	0	2	0	2	2	0	3	1	0	0	0	1	1	-1	1	0	0	1	0	0	0	-4	-2	-1	-2	-3	-1	0	0	0
Cren-Ignicoccus_hospitalis	-4	-3	-4	0	0	0	0	0	0	0	0	3	1	0	2	0	2	1	0	1	1	0	0	0	0	0	-3	0	0	0	0	3	0	-1	1	0	0	1	0	0	1	0	0
Cren-Ignisphaera_aggregans	-4	-4	-4	0	0	0	0	0	0	0	1	0	1	2	2	0	3	3	1	3	1	0	0	0	2	0	-4	2	-2	0	0	0	0	0	0	0	0	2	2	2	1	0	0
Cren-Metallosphaera_cuprina	-4	-3	-3	0	0	0	0	0	0	1	0	0	0	0	0	-1	1	1	0	2	0	0	-2	0	0	0	0	0	0	0	0	0	-2	0	0	0	-1	-2	-1	-1	2	1	0
Cren-Metallosphaera_sedula	-4	-4	-4	0	0	0	0	0	-1	0	0	0	0	0	-1	0	1	0	0	0	0	0	0	0	0	0	0	0	0	0	0	0	-2	0	0	0	0	-1	0	0	3	2	0
Cren-Pyrobaculum_aerophilum	-4	-4	-4	0	0	0	0	0	0	0	1	1	0	0	0	0	3	1	1	3	0	0	0	0	0	0	-1	0	0	0	0	2	0	0	-4	-3	0	0	0	0	3	4	1
Cren-Pyrobaculum_arsenaticum	-4	-4	-4	0	0	0	0	0	0	0	0	0	0	0	2	0	2	1	0	1	1	0	0	0	0	0	-2	0	0	0	0	4	0	0	-4	-3	0	-1	-2	0	3	3	0
Cren-Pyrobaculum_calidifontis	-4	-4	-4	0	0	-1	0	0	0	0	0	2	0	1	1	0	3	0	1	1	0	0	0	0	0	0	0	2	0	0	0	4	0	0	-4	-4	0	0	0	0	4	3	0
Cren-Pyrobaculum_islandicum	-4	-4	-3	0	0	0	0	0	0	0	0	2	0	0	1	0	4	4	1	4	4	0	1	0	1	1	-2	1	0	0	2	4	2	0	-4	-1	0	0	-1	0	3	3	0
Cren-Staphylothermus_hellenicus	-4	-4	-4	0	0	0	0	0	0	0	0	2	0	2	3	0	3	4	0	1	1	0	0	0	0	0	-1	0	0	0	0	0	0	0	0	0	0	0	2	1	1	1	0
Cren-Staphylothermus_marinus	-4	-4	-4	0	0	0	0	0	0	0	0	1	1	1	3	0	1	1	0	0	2	0	0	0	0	0	-1	1	0	0	0	0	0	0	0	0	0	0	2	0	0	0	0
Cren-Sulfolobus_acidocaldarius	-4	-4	-4	0	0	0	0	0	0	0	0	0	1	0	0	0	0	0	0	0	0	0	0	0	0	0	0	0	0	0	0	0	0	0	0	0	0	0	0	0	2	2	2
Cren-Sulfolobus_islandicus	-4	-4	-3.86	0	0	-0.14	0	0	0	0.43	0	0	0	1.14	0.57	1.29	2.14	2.29	1.14	1.86	2.43	0	0	0	0	0	0	0.57	0.57	1.14	2	0	0	0	-1	0	-1.86	-2	-2.57	-1.29	2.43	2.71	3.86
Cren-Sulfolobus_solfataricus	-4	-4	-4	0	0	0	0	0	0	0	0	0	1	0	0	2	1	4	2	2	3	0	0	0	0	0	0	0	3	0	2	0	-1	0	2	0	-2	-2	-3	0	2	2	4
Cren-Sulfolobus_tokodaii	-4	-4	-4	-1	0	-1	0	0	0	0	0	0	0	0	0	1	0	3	0	2	2	0	0	0	0	0	0	0	2	1	1	0	-1	0	0	0	0	-2	-1	0	2	2	3
Cren-Thermofilum_pendens	-4	-4	-4	0	0	-1	0	0	0	0	0	0	0	0	3	0	1	0	2	0	0	0	0	0	0	0	-3	0	-2	-1	0	0	0	0	3	3	2	2	3	2	2	1	1
Cren-Thermoproteus_neutrophilus	-4	-4	-3	0	0	0	0	0	0	0	0	1	0	0	1	0	4	1	1	3	0	0	0	0	1	1	-2	0	0	0	0	3	0	0	-4	-3	0	0	-1	0	3	1	0
Cren-Thermoproteus_uzoniensis	-4	-4	-4	0	0	-1	0	0	0	0	0	3	0	0	0	0	1	0	0	0	0	0	0	0	1	0	-2	0	-1	0	0	1	-3	0	-3	-3	-1	-2	-1	-1	4	4	2
Cren-Thermosphaera_aggregans	-4	-4	-3	0	0	0	0	0	-1	0	0	0	0	0	0	0	3	1	0	1	0	0	0	0	0	0	-3	0	-2	0	0	1	0	0	0	-1	0	-1	0	0	0	-1	0
Cren-Vulcanisaeta_distributa	-4	-4	-4	0	0	0	0	0	0	0	0	2	0	1	3	0	4	4	4	4	3	2	1	0	1	1	-2	0	0	1	1	0	0	0	-2	-1	0	0	0	-1	0	0	0
Cren-Vulcanisaeta_moutnovskia	-4	-4	-4	0	0	0	0	0	0	0	0	2	0	1	3	0	4	2	2	3	1	3	0	0	2	2	-1	0	0	1	1	0	0	0	-1	0	0	0	0	0	1	1	1
Cyan-Acaryochloris_marina	-4	-4	-4	0	0	0	0	0	0	0	1	0	4	4	0	0	3	4	4	4	4	1	0	0	1	0	-4	0	-2	-1	0	2	-1	0	-4	-2	-4	-3	-4	-2	1	2	3
Cyan-Anabaena_variabilis	-4	-4	-3	0	0	1	4	4	3	1	2	4	4	4	4	4	4	4	4	4	4	2	2	3	2	4	-3	0	4	4	4	4	4	4	-4	-2	-4	-3	-3	-4	3	3	4
Cyan-Cyanobacterium_UCYN	-4	-4	-3	0	0	0	0	0	0	0	0	-1	1	3	0	-2	4	4	4	4	4	0	0	0	0	0	-1	0	-1	0	0	0	0	0	0	0	0	-2	0	0	1	1	0
Cyan-Cyanothece_sp	-4	-4	-3.67	-0.33	0	0.5	3.33	1.5	1.5	2.17	2.5	3.17	3.83	3.67	3.17	2.33	2	2.33	2.17	2.33	3.33	0.5	0.33	0.67	1	1.33	-2.33	1.83	1.83	2.83	2.5	3.67	3.67	2.33	-3.17	-2	-4	-4	-4	-1.83	2.17	2.33	3.33
Cyan-Gloeobacter_violaceus	-4	-4	2	0	0	1	1	0	1	0	1	1	4	4	2	2	3	4	4	4	4	1	1	0	1	0	-4	0	-2	0	0	4	1	0	-2	-4	-3	-2	-2	-1	0	0	0
Cyan-Microcystis_aeruginosa	-4	-4	-4	-1	0	1	4	4	-1	2	4	4	4	4	4	4	4	4	4	4	4	3	3	4	3	4	-2	0	3	4	4	4	4	4	-4	-2	-4	-4	-4	-2	3	4	4
Cyan-Nostoc_azollae	-4	-4	-3	0	0	0	4	3	4	4	4	4	4	4	4	4	4	4	4	4	4	2	3	2	3	4	3	0	4	4	4	4	4	4	-4	0	-4	-3	-3	-3	3	3	4
Cyan-Nostoc_punctiforme	-4	-4	-4	0	0	0	4	4	4	3	4	4	4	4	4	4	4	4	4	4	4	2	1	3	2	3	0	3	4	4	4	4	4	4	-4	-3	-4	-3	-3	-3	2	3	4
Cyan-Nostoc_sp	-4	-4	-3	-1	0	0	4	4	1	3	1	4	4	4	4	4	4	4	4	4	4	2	2	4	3	4	-3	1	4	4	4	4	4	4	-4	-1	-4	-3	-3	-2	2	3	4
Cyan-Prochlorococcus_marinus	-3.5	-3.75	-2.92	-0.17	0	0.5	0	0.08	-0.17	0	1.08	0.08	1.67	2.17	-0.25	-2.25	3	3.25	2.75	3.5	3.25	0	-0.08	0.08	0	-0.08	-3.33	0	-2.67	-1.25	-0.25	0.17	-0.17	0	-1	-0.08	-0.17	0.25	-0.17	0	0.08	-0.25	-0.08
Cyan-Synechococcus_elongatus	-4	-3.5	-2	0	0	0	0	0	0	1	0	0	0	0.5	1	1.5	1	4	2.5	2	4	0	0	0	0	0	-3	0	-1	-1	0	0	-1	0	-4	-4	-4	-4	-4	-3	0	0	0
Cyan-Synechococcus_sp	-4	-3.44	-0.44	0	0	0.11	0	0.11	0.22	0.78	0.89	0	1.78	3	0.67	-0.56	2	2.22	2.22	1.89	2.56	-0.11	0	0	0.11	0	-1.78	0	-1.22	-0.44	-0.11	0.67	-1.78	0	-3.89	-3	-3.11	-2.89	-3.33	-1.89	0.22	0.33	0.33
Cyan-Synechocystis_sp	-4	-4	-2	0	0	0	0	0	0	3	0	0	1	1	2	0	-4	-4	0	-4	0	0	-1	0	0	0	0	0	0	0	2	1	-1	0	-4	-1	-3	-4	-4	-3	2	2	3
Cyan-Thermosynechococcus_elongatus	-4	-4	-2	0	0	0	0	0	1	4	4	0	1	2	3	2	-2	-2	0	-4	0	2	0	0	0	0	-3	0	-2	-1	0	1	-1	0	-4	-2	-4	-3	-4	-2	0	0	0
Cyan-Trichodesmium_erythraeum	2	-4	-4	1	0	2	4	4	4	4	4	4	4	4	4	4	2	4	4	3	4	2	2	2	2	4	0	4	4	4	4	3	0	0	-2	1	-4	-3	-3	0	2	2	2
DePr-Anaeromyxobacter_dehalogenans	-4	-3	0	-1	0	0.5	0	0	0	0.5	0	3	4	3	2	2	1.5	-1.5	0	1.5	1.5	2	2	3	2.5	4	-1	0	0	0	0	4	2	0	0	-0.5	-2.5	0	-1	-2.5	0	0	0
DePr-Anaeromyxobacter_sp	-4	-2.5	0	-0.5	0	2	1.5	0	1	0.5	0	2	4	3.5	2	1.5	1.5	-0.5	0.5	1.5	3	2	2	3	2.5	3.5	-1	0	0	0	0	3.5	1	1.5	0	-0.5	-2	0	-0.5	-2	0	0	0
DePr-Bdellovibrio_bacteriovorus	-4	-4	-4	-1	0	0	0	0	-1	0	0	0	3	4	-1	-2	4	4	4	4	4	0	0	0	0	0	-4	0	-3	-1	0	2	-2	0	0	0	0	1	0	0	-2	-2	0
DePr-Desulfarculus_baarsii	-4	-4	0	0	0	3	2	0	1	1	0	4	3	4	3	2	0	3	4	3	4	2	2	2	2	2	-2	3	2	2	3	4	-1	1	0	-2	-3	-2	-3	-2	3	0	0
DePr-Desulfatibacillum_alkenivorans	-4	-4	-4	-1	0	0	0	0	0	0	0	1	4	4	1	2	4	4	4	4	4	0	0	0	0	1	-3	0	-2	-1	0	0	-3	0	-3	-4	-1	0	1	0	2	2	0
DePr-Desulfobacca_acetoxidans	-4	-4	0	0	0	0	4	0	0	0	0	2	4	3	2	0	4	4	2	4	4	1	0	0	0	0	0	0	0	2	1	2	-1	0	-4	-2	-4	-4	-4	-2	2	2	0
DePr-Desulfobacterium_autotrophicum	-3	-4	-4	0	0	0	0	0	1	0	2	0	4	4	2	0	3	4	4	4	4	0	0	0	0	0	-3	0	-2	-1	0	-1	-4	0	-4	-1	-3	-2	-3	-1	1	1	0
DePr-Desulfobulbus_propionicus	-4	-4	-4	0	0	0	0	0	0	1	2	0	0	1	0	0	3	4	4	4	4	0	0	0	0	0	4	0	4	2	0	3	-2	-1	-3	-4	-3	-2	-3	-2	2	2	0
DePr-Desulfococcus_oleovorans	-4	-4	-3	0	0	4	3	0	0	1	0	4	1	3	3	3	4	4	4	4	4	2	1	0	2	2	0	0	0	0	0	0	-2	0	-4	-4	-3	-2	-3	-2	1	0	1
DePr-Desulfohalobium_retbaense	-4	-4	-4	0	0	0	2	4	0	0	0	3	3	3	2	0	4	4	4	4	4	0	0	0	0	0	0	1	1	1	1	0	-3	0	-4	-3	-2	-2	-1	0	3	3	0
DePr-Desulfomicrobium_baculatum	-4	-4	-4	0	0	0	0	0	0	0	0	0	4	4	1	0	4	4	4	4	4	0	0	0	1	0	-1	0	0	0	0	2	0	0	-2	-3	0	1	2	0	3	3	1
DePr-Desulfotalea_psychrophila	-1	-4	-3	0	0	1	4	0	0	1	0	2	4	4	1	0	4	4	4	4	4	1	0	0	0	1	2	1	4	3	3	3	-1	0	-3	0	-2	-2	-2	-1	2	2	1
DePr-Desulfovibrio_aespoeensis	-4	-4	-4	0	0	0	0	0	1	0	0	1	4	4	3	3	4	4	4	4	4	1	0	0	1	2	0	3	2	4	3	1	0	0	2	0	-3	0	-2	-1	2	2	0
DePr-Desulfovibrio_desulfuricans	-4	-4	-4	0	0	0	0	0.5	0.5	0.5	1.5	0	1.5	2	2.5	0	4	4	4	4	4	0.5	0	0	0.5	0	-0.5	0	0	0	0	-0.5	-2	0	-2	-2	-3	-1	-2	-2	2.5	2.5	0
DePr-Desulfovibrio_magneticus	-4	-4	0	0	0	1	2	2	3	0	0	4	4	4	3	3	4	4	4	4	4	2	2	2	2	3	0	0	4	3	2	4	-2	-1	-2	-4	-4	-3	-4	-3	3	3	1
DePr-Desulfovibrio_salexigens	-4	-4	-4	-1	0	-1	0	0	-1	0	0	0	3	3	0	-2	4	4	4	4	4	0	0	0	0	0	-4	0	-2	0	0	0	-1	0	-3	-1	0	0	0	0	0	0	0
DePr-Desulfovibrio_vulgaris	-4	-4	-4	0	0	0	0	1	1.67	3.67	3	1.33	3	3.67	3	2.67	4	4	4	4	4	0.67	1	1	1.67	1.33	0.67	0.33	1.33	1.33	1.33	1.33	-0.67	0.67	-2	-3.33	-4	-2	-3.33	-3.67	0.67	0.33	0.33
DePr-Desulfurivibrio_alkaliphilus	-4	-4	0	0	0	1	0	0	1	1	2	2	0	4	3	2	4	4	4	4	4	2	0	0	2	0	0	0	2	1	0	4	-3	0	-4	-4	-4	-4	-4	-3	2	2	0
DePr-Geobacter_bemidjiensis	-4	-4	-4	0	0	3	4	0	2	4	1	4	4	4	3	3	4	4	4	4	4	0	1	0	2	1	2	0	1	1	0	3	3	1	-2	-3	-4	-3	-4	-4	2	2	1
DePr-Geobacter_lovleyi	-4	-4	-3	0	0	0	0	0	0	0	0	0	0	1	1	0	4	4	4	4	4	0	0	0	0	0	-1	0	0	0	0	1	-2	0	-4	-3	-4	-4	-4	-3	3	3	1
DePr-Geobacter_metallireducens	-4	-4	-4	0	0	0	4	1	0	0	0	0	3	3	1	0	3	4	4	4	4	0	0	0	0	0	1	0	0	1	1	1	-3	0	-4	-4	-4	-3	-4	-3	3	2	0
DePr-Geobacter_sp	-3.33	-4	-4	0	0	2.33	4	2	2	2.67	2	4	4	4	2.67	2	4	4	4	4	4	1.67	0.67	0.33	1.33	1.67	1.33	0	1.67	1	1	2.67	1.67	1	-2.67	-2.67	-4	-3	-4	-3.33	1.33	1.67	0
DePr-Geobacter_sulfurreducens	-4	-4	-4	0	0	0	0	0	0	0	1	0	1	1	0	-1	4	4	4	4	4	0	0	0	0	0	1	0	1	0	0	0	-3	-1	-3	-4	-4	-3	-4	-3	3	2	0
DePr-Geobacter_uraniireducens	-4	-4	-4	0	0	0	4	1	1	3	3	4	4	4	3	3	4	4	4	4	4	2	0	0	2	2	0	0	0	1	3	3	1	0	-4	-4	-4	-3	-4	-3	3	3	0
DePr-Haliangium_ochraceum	-4	2	2	-1	2	4	2	2	4	4	4	3	4	4	3	4	-2	0	1	0	3	2	3	4	2	4	0	1	2	2	2	4	2	0	0	1	2	2	2	3	4	2	0
DePr-Hippea_maritima	-4	-4	-4	0	0	0	1	0	0	0	0	0	0	1	0	-1	3	4	1	4	4	1	0	0	0	0	-2	3	0	1	0	0	-1	0	0	0	0	0	0	0	3	3	4
DePr-Lawsonia_intracellularis	-2	-4	0	2	1	4	1	1	3	3	0	1	1	2	2	2	4	4	4	4	4	1	2	2	2	1	1	1	0	0	0	0	0	0	0	0	0	-1	-1	0	-1	-2	-1
DePr-Myxococcus_fulvus	-4	-4	-3	0	0	1	0	0	0	0	0	2	4	4	1	2	-1	2	0	2	4	1	2	0	1	3	-2	0	0	0	0	3	-2	0	1	0	-2	0	-1	-2	0	0	0
DePr-Myxococcus_xanthus	-4	-4	-3	0	0	3	0	2	0	0	0	0	4	4	0	2	-1	2	0	2	4	0	0	0	1	1	-2	0	0	0	0	3	-2	-1	0	-1	-2	0	0	-2	2	0	0
DePr-Pelobacter_carbinolicus	-4	-4	-4	0	0	0	4	0	0	0	0	1	4	4	0	-1	4	4	4	4	4	0	0	0	0	0	-3	0	0	0	0	-1	-3	0	-3	-3	-4	-2	-3	-2	2	3	0
DePr-Pelobacter_propionicus	-3	-4	-4	0	0	0	2	0	1	0	0	0	2	3	2	0	3	4	4	4	4	0	0	0	0	0	2	0	0	0	0	3	0	0	-3	-4	-4	-3	-3	-2	2	2	1
DePr-Sorangium_cellulosum	-4	-3	0	-1	2	4	4	4	4	4	4	4	4	4	3	4	2	3	4	3	4	2	3	4	3	4	0	2	4	4	4	3	0	2	0	0	-3	-1	-2	-3	4	1	0
DePr-Stigmatella_aurantiaca	-4	-4	-2	0	0	4	0	0	3	0	0	3	4	4	2	2	1	2	0	2	4	0	1	1	1	3	-1	0	0	2	2	2	0	0	0	-2	0	1	0	0	1	0	0
DePr-Syntrophobacter_fumaroxidans	-4	-4	-3	0	0	0	1	0	0	0	0	3	4	4	0	0	4	4	4	4	4	0	1	0	0	0	0	0	0	0	0	-1	-3	-1	-2	-2	-2	-1	0	0	3	3	1
DePr-Syntrophus_aciditrophicus	-4	-4	-4	0	0	0	0	0	-1	0	1	0	0	1	0	-2	2	4	4	4	4	0	0	0	0	0	0	0	0	0	0	0	-3	0	-3	-2	-3	-2	-2	-1	2	1	0
Defe-Calditerrivibrio_nitroreducens	-4	-4	-4	0	0	0	4	3	0	0	0	1	4	4	1	-1	3	3	2	3	4	0	0	0	0	0	-3	0	-3	-1	0	0	0	0	0	0	-2	-2	-1	-1	2	3	4
Defe-Deferribacter_desulfuricans	-4	-4	-4	-1	0	0	0	0	0	0	0	0	0	0	0	-2	3	4	3	3	4	0	0	0	0	0	-4	0	-3	-1	0	0	-1	0	-1	0	-2	-2	-2	0	2	2	4
Defe-Denitrovibrio_acetiphilus	-4	-4	-4	0	0	0	0	0	0	0	1	0	3	1	0	-1	3	4	2	4	4	0	0	0	0	0	-4	0	-3	-2	0	0	-2	0	-4	-1	0	0	0	0	2	3	1
Defe-Flexistipes_sinusarabici	-4	-4	-4	0	0	3	4	4	0	0	0	4	4	4	3	0	4	4	4	4	4	0	0	0	0	0	-3	0	0	0	0	2	0	0	-3	0	-1	0	0	0	2	3	4
Dein-Deinococcus_deserti	-4	-3	-2	0	0	0	0	0	0	0	0	0	0	3	0	-1	3	4	4	4	4	0	0	0	0	0	0	0	0	0	0	0	0	0	0	-1	-2	-1	-2	-2	1	0	0
Dein-Deinococcus_geothermalis	-4	-4	-1	0	0	0	0	0	0	0	3	0	0	1	3	1	-3	4	0	0	4	0	0	0	0	0	2	0	1	1	0	4	3	0	-1	-4	-4	-1	-3	-3	0	0	0
Dein-Deinococcus_maricopensis	-4	-2	-4	0	0	0	0	0	1	0	0	1	1	0	2	1	4	4	4	4	4	0	1	0	0	0	-1	0	-1	0	0	0	2	0	2	2	0	2	2	2	1	1	0
Dein-Deinococcus_proteolyticus	-4	-4	-2	0	0	0	0	0	0	0	2	2	1	1	3	3	-4	4	1	2	4	1	0	0	0	0	0	0	1	0	0	4	1	0	-4	-4	-4	-3	-4	-3	0	0	0
Dein-Deinococcus_radiodurans	-4	-4	-1	0	0	0	0	0	0	0	0	3	2	3	2	3	-4	3	0	0	4	1	1	0	1	0	0	0	3	0	0	4	3	3	-4	-4	-4	-3	-4	-4	4	3	0
Dein-Marinithermus_hydrothermalis	-4	-4	-4	0	0	0	0	0	3	0	0	0	0	0	2	0	4	4	4	4	4	0	0	0	0	0	-1	0	0	0	0	3	2	0	2	0	0	1	-1	-1	0	0	0
Dein-Meiothermus_ruber	-4	-4	-2	0	0	0	0	0	0	0	0	2	1	2	2	0	1	4	3	3	4	0	0	0	0	0	-4	0	-1	0	0	4	3	0	-3	-3	-1	-1	-3	-1	1	0	0
Dein-Meiothermus_silvanus	-4	-4	-3	0	0	0	2	0	0	0	2	0	2	4	0	0	3	4	4	4	4	0	0	0	0	0	-3	0	-2	-1	0	4	1	0	-4	-4	-3	-2	-4	-1	0	0	0
Dein-Oceanithermus_profundus	-4	-4	-3	0	0	1	1	0	1	1	0	0	0	2	3	1	4	4	4	4	4	0	0	0	0	0	-1	0	0	1	1	3	0	0	-1	-2	-1	0	0	0	1	1	0
Dein-Thermus_scotoductus	-4	-4	-4	0	0	0	0	0	0	0	2	-2	0	0	2	0	3	4	4	4	4	0	0	0	0	0	-2	0	0	0	0	3	-2	-1	-4	-3	0	2	0	0	-1	0	0
Dein-Thermus_thermophilus	-4	-4	-4	-0.5	0	-1	0	0	0	0	0	0	0	0	2	1	2.5	3	3	3	4	0	-0.5	0	0	0	-3	0	0	0	0	3	0	0	-4	-2	0	0	0	0	0	0	0
Dein-Truepera_radiovictrix	-4	-2	-1	0	0	0	0	0	2	2	2	2	0	4	3	3	2	4	4	4	4	0	0	1	1	0	-2	0	0	0	0	2	2	0	0	1	-2	0	-2	-1	1	1	0
Dict-Dictyoglomus_thermophilum	-4	-4	-4	0	0	-1	0	0	0	0	0	0	0	0	0	-2	3	4	3	4	4	0	0	0	0	1	-2	0	-1	-1	0	0	-2	0	0	0	0	0	0	0	2	2	3
Dict-Dictyoglomus_turgidum	-4	-4	-4	-1	0	0	0	0	-1	0	0	0	0	0	0	-2	3	4	4	4	4	0	0	0	0	0	-2	0	0	-1	0	0	-2	0	0	0	-1	0	0	0	2	2	3
Elus-Elusimicrobium_minutum	-4	-4	-4	-2	0	0	0	0	0	0	0	0	0	0	0	0	4	4	4	4	4	0	0	-1	0	0	-3	0	-1	0	0	0	-1	0	2	2	0	0	0	0	1	1	0
Elus-Termite_group	-4	-4	-3	0	2	0	1	1	0	0	2	0	0	0	0	-2	2	2	1	2	4	0	0	0	0	0	0	0	0	0	0	3	3	4	-2	-1	0	2	0	0	2	2	1
EpPr-Arcobacter_butzleri	-4	-4	-4	-3	0	-1	0	0	0	0	0	0	0	0	0	-1	3	4	4	4	4	0	-1	0	0	0	-4	0	-3	-2	-1	0	0	0	0	0	-3	-2	-1	0	3	3	4
EpPr-Arcobacter_nitrofigilis	-4	-4	-4	-2	0	0	0	0	0	1	2	0	0	0	2	0	4	4	4	4	4	0	0	0	0	-1	-4	0	-2	0	0	0	0	0	0	0	-3	0	0	0	2	2	3
EpPr-Campylobacter_concisus	-4	-4	-4	-1	0	-1	0	0	0	0	0	3	4	0	3	3	3	4	3	4	4	0	0	0	1	0	-4	0	-1	0	0	0	0	0	-4	-1	-2	-2	-1	0	4	4	4
EpPr-Campylobacter_curvus	-4	-4	-4	0	0	0	0	0	0	0	0	2	1	0	3	2	3	4	3	4	4	2	1	0	2	0	-4	0	-2	-1	0	0	0	1	-3	-3	-2	-1	0	0	4	4	4
EpPr-Campylobacter_fetus	-4	-4	-4	-1	0	0	0	0	0	1	1	3	0	0	3	1	3	4	4	4	4	0	0	0	0	1	-4	0	-3	-1	0	0	0	0	-2	0	-3	-2	-1	-1	4	4	4
EpPr-Campylobacter_hominis	-4	-4	-4	-2	0	0	0	0	0	0	0	4	4	0	2	0	3	4	4	4	4	0	1	-1	1	0	-4	0	-3	-1	0	0	0	0	-1	0	-2	-2	-1	0	3	3	4
EpPr-Campylobacter_jejuni	-4	-4	-4	-1.83	0	0	0	0	0	0.17	0.67	1	0.17	0	1.33	0	3	4	3.17	3.67	4	0	0	0	0	0	-4	0	-3.83	-0.83	0	0	0.33	0	-1.5	0	-2	-1.83	0	-0.17	2.67	2.83	4
EpPr-Campylobacter_lari	-4	-4	-4	-2	0	0	0	0	0	0	0	1	0	1	1	0	3	4	3	4	4	0	0	-1	0	0	-4	0	-3	-1	0	0	0	0	0	0	0	0	0	0	3	2	4
EpPr-Helicobacter_acinonychis	-4	-4	-4	0	0	0	0	0	0	2	2	1	3	3	3	1	2	2	0	3	1	0	0	0	1	1	-4	0	-3	0	0	0	0	0	-3	-1	0	1	1	0	3	3	4
EpPr-Helicobacter_bizzozeronii	-4	-4	-2	2	1	0	0	3	3	3	0	2	2	3	3	0	0	0	0	0	0	1	1	0	3	1	-3	0	0	0	0	3	4	1	4	4	2	3	4	2	3	3	3
EpPr-Helicobacter_felis	-4	-3	-1	1	0	1	3	2	1	1	1	1	4	4	3	2	1	0	0	1	0	0	0	0	2	0	-2	0	0	0	0	3	4	2	4	4	4	3	4	4	3	3	4
EpPr-Helicobacter_hepaticus	-4	-4	-3	0	0	0	0	0	0	0	0	0	0	0	0	-1	1	4	2	3	4	0	0	0	0	0	-3	0	0	0	0	0	1	0	-2	0	-2	1	0	0	3	3	4
EpPr-Helicobacter_mustelae	-4	-4	-4	0	0	0	0	0	1	1	0	3	2	2	3	3	3	4	1	4	4	2	0	1	3	0	-3	0	0	0	0	1	1	0	4	1	0	1	0	0	3	3	4
EpPr-Helicobacter_pylori	-4	-4	-4	0	0	0	0.4	1.6	1.3	1.3	1.4	1.7	3.5	4	3.3	2.8	0.7	2	0	1.5	0.6	0	0	0	0.1	0.1	-4	0	-2.8	0	0.4	0	0.2	0	-1.6	-1.3	0	0.4	0	0	2.9	2.6	3.9
EpPr-Nautilia_profundicola	-4	-4	-4	-2	0	0	4	0	0	0	0	2	2	1	3	0	3	1	3	3	3	0	0	0	1	0	-3	0	-3	-1	0	0	-1	0	-2	0	-1	1	0	0	3	3	4
EpPr-Nitratifractor_salsuginis	-4	-4	-4	0	0	0	4	4	1	0	1	4	4	4	4	3	4	4	3	4	4	1	0	2	1	2	0	0	0	0	0	0	-2	0	-4	-2	-2	-3	-3	-1	3	3	1
EpPr-Nitratiruptor_sp	-4	-4	-4	-1	0	0	0	0	0	0	1	0	0	0	1	0	4	4	3	4	4	0	0	0	0	0	-2	0	0	0	0	0	0	0	-3	0	-2	-1	-1	0	3	3	4
EpPr-Sulfuricurvum_kujiense	-4	-4	-4	0	0	0	0	0	0	1	1	0	0	1	0	-1	4	4	2	4	4	0	0	0	0	0	1	0	0	0	0	0	-2	0	-4	-1	-3	-2	-3	-1	2	2	3
EpPr-Sulfurimonas_autotrophica	-4	-4	-4	-1	0	0	0	0	0	0	1	0	2	2	1	-2	3	4	4	4	4	0	0	0	0	1	-3	0	-2	0	0	0	0	0	-1	0	0	1	1	0	3	3	4
EpPr-Sulfurimonas_denitrificans	-4	-4	-4	-1	0	0	0	2	0	0	3	0	2	2	3	0	3	4	3	4	4	0	0	0	2	0	-4	0	-1	0	0	0	0	0	-2	0	0	1	0	0	3	3	4
EpPr-Sulfurospirillum_deleyianum	-4	-4	-4	-1	0	0	0	0	-1	1	2	0	0	0	0	0	4	4	4	4	4	0	0	0	0	0	0	0	0	0	0	0	0	0	-4	-1	0	0	0	0	2	2	3
EpPr-Sulfurovum_sp	-4	-4	-4	0	0	0	4	0	0	0	0	1	3	1	2	0	4	4	4	4	4	2	2	0	2	0	0	0	1	0	0	0	-1	0	-2	0	-3	-2	-1	-1	3	3	4
EpPr-Wolinella_succinogenes	-4	-4	-4	0	0	0	0	0	1	1	1	0	0	0	3	0	3	4	0	4	4	0	0	0	0	0	0	0	1	1	0	0	0	0	-1	0	-2	-2	-2	-1	3	3	2
Eury-Aciduliprofundum_boonei	-4	-4	-4	0	0	0	0	0	0	0	0	0	0	0	0	-1	0	0	0	0	0	0	0	0	0	0	0	2	3	3	3	0	-2	0	-2	0	0	1	0	0	3	3	3
Eury-Archaeoglobus_fulgidus	-4	-4	-4	0	0	0	0	0	0	0	0	0	0	0	2	-2	0	0	0	0	0	0	0	0	0	0	-2	0	-1	0	0	0	-1	0	-4	0	0	-2	-2	0	3	4	3
Eury-Archaeoglobus_profundus	-4	-4	-4	0	0	0	0	0	0	2	1	0	3	4	3	0	2	1	0	3	2	0	0	0	0	1	-2	1	-2	-1	0	0	0	0	-1	0	0	1	0	0	2	3	2
Eury-Archaeoglobus_veneficus	-4	-4	-4	0	0	0	0	0	0	0	1	1	0	0	3	0	0	0	0	0	0	1	0	0	0	0	-2	0	0	0	1	0	-1	0	-4	-1	0	0	0	0	3	4	3
Eury-Ferroglobus_placidus	-4	-4	-4	-1	0	0	0	0	0	1	2	1	2	4	2	0	1	0	1	2	1	1	0	0	0	0	-3	1	-2	-1	0	0	0	0	-3	0	0	-1	0	0	3	3	4
Eury-Halalkalicoccus_jeotgali	-4	-3	-4	0	0	0	0	0	0	0	0	0	1	2	1	-1	2	3	0	2	2	0	0	0	0	0	-3	0	-2	0	0	-3	-3	0	-3	-3	-3	-1	0	0	0	0	0
Eury-Haloarcula_marismortui	-4	-4	-4	0	0	0	0	0	0	0	0	0	3	3	0	-1	3	1	0	3	2	1	1	1	1	0	-2	0	-2	0	0	-1	-3	0	-4	-4	-4	-2	-3	-2	2	2	0
Eury-Halobacterium_salinarum	-4	-4	-1	0	0	0	0	0	0	0	0	0	1	0	0	0	3	3	3	3	4	0	0	0	1	1	-2	0	0	0	0	-2	-4	0	-1	-1	-3	0	0	-1	0	0	0
Eury-Halobacterium_sp	-4	-4	-1	0	0	0	0	0	0	0	0	0	1	0	0	0	3	3	3	3	4	0	0	0	1	1	-2	0	0	0	0	-1	-4	0	-1	-2	-3	0	0	-1	0	0	0
Eury-Haloferax_volcanii	-4	-4	-3	0	1	2	2	0	2	2	2	1	2	2	2	2	3	2	0	2	4	0	0	0	0	0	-2	0	-1	0	0	-2	-3	0	-3	-4	-4	-3	-3	-2	1	1	0
Eury-Halogeometricum_borinquense	-4	-3	-3	0	0	0	0	0	0	0	0	0	4	4	0	1	2	0	0	2	0	0	0	0	0	1	-2	0	0	0	0	0	-2	0	-2	-2	-4	-1	-2	-1	0	0	0
Eury-Halomicrobium_mukohataei	-4	-4	-4	0	0	0	0	0	0	0	0	0	3	4	2	0	3	4	2	4	4	0	0	2	0	0	-2	0	0	0	0	-2	-4	0	-4	-4	-4	-2	-3	-1	1	1	0
Eury-Halopiger_xanaduensis	-4	-4	-4	0	0	2	0	3	0	2	0	3	3	4	2	1	3	1	2	3	0	0	0	1	1	0	-1	0	0	0	1	0	-2	0	-3	-4	-4	-2	-2	0	1	1	0
Eury-Haloquadratum_walsbyi	-4	-2	0	0	4	4	4	1	1	3	1	4	4	4	3	0	4	4	2	4	4	2	3	1	4	3	-1	1	0	0	0	3	1	0	-3	-1	0	0	0	0	2	0	0
Eury-Halorhabdus_utahensis	-4	-4	-4	0	0	0	0	0	0	0	0	1	3	4	0	1	3	2	0	3	0	0	0	0	0	0	-3	0	-1	0	0	-1	-3	0	-3	-4	-4	-2	-1	0	2	2	0
Eury-Halorubrum_lacusprofundi	-4	-4	-3	0	0	0	0	1	3	0	2	3	4	4	3	2	3	2	1	3	4	1	0	0	1	2	-2	0	0	1	1	0	-3	0	-3	-4	-3	-1	-1	-1	0	0	1
Eury-Haloterrigena_turkmenica	-4	-4	-4	0	0	-1	0	0	0	1	0	2	3	4	2	1	3	3	1	3	0	0	0	0	0	0	-1	0	0	0	0	-2	-3	0	-4	-4	-4	-2	-3	-2	1	0	0
Eury-Methanobacterium_sp	-2.5	-4	-4	0	0	0	0	0.5	1.5	2	2.5	2.5	3	3	3	2	2.5	1	1.5	2.5	0.5	1	1	1	1.5	1.5	-4	0	-3	-1.5	0	0	-1.5	0	0	0	-1	-1	0	0	2.5	3	4
Eury-Methanobrevibacter_ruminantium	-4	-4	-4	-1	0	0	0	3	4	4	4	3	4	4	4	4	4	4	4	4	4	2	2	2	2	4	-3	0	0	1	2	0	0	0	0	0	-2	-1	0	0	2	3	4
Eury-Methanobrevibacter_smithii	-4	-4	-4	-1	0	0	0	0	0	0	0	0	1	2	0	0	2	3	2	3	4	0	-1	0	0	0	-4	0	-2	0	0	0	0	0	0	0	-2	-2	-2	-2	3	3	4
Eury-Methanocaldococcus_fervens	-4	-4	-4	-2	0	0	0	0	1	0	0	3	0	0	3	0	3	2	1	3	2	2	0	1	1	0	-3	0	-3	-1	0	0	-2	0	0	0	-1	0	0	0	2	2	4
Eury-Methanocaldococcus_infernus	-4	-4	-4	0	0	0	0	0	0	0	0	2	0	1	3	0	2	1	0	1	0	2	0	0	2	0	-2	2	-1	0	0	0	-1	0	0	0	0	0	0	0	0	0	1
Eury-Methanocaldococcus_jannaschii	-4	-4	-4	-1	0	0	0	0	2	2	1	3	0	0	3	0	3	2	1	3	2	1	0	0	2	0	-3	0	-3	-1	0	0	-1	0	0	0	0	0	0	0	2	3	4
Eury-Methanocaldococcus_sp	-4	-4	-4	-1	0	0	0	0	1	2	0	1	0	0	3	0	2	2	1	2	2	1	0	0	1	2	-3	0	-3	-1	0	0	-2	0	0	0	0	-1	0	0	2	3	4
Eury-Methanocaldococcus_vulcanius	-4	-4	-4	-2	0	0	0	0	4	4	4	4	4	3	4	3	0	0	0	-1	0	4	2	4	3	4	-3	0	-3	-1	0	0	-1	0	0	0	-1	0	0	0	2	3	4
Eury-Methanocella_paludicola	-4	-4	-4	0	0	0	0	0	2	2	0	3	3	4	2	1	3	0	1	2	3	3	1	1	3	0	-2	0	0	0	0	0	-3	0	-4	-4	-3	-1	-2	-2	2	3	2
Eury-Methanococcoides_burtonii	-4	-4	-4	1	0	0	0	2	0	2	0	0	2	3	0	0	4	4	3	4	4	0	1	0	0	0	-1	0	0	2	2	0	-1	0	0	0	0	0	0	0	2	2	2
Eury-Methanococcus_aeolicus	-4	-4	-4	0	0	4	4	3	4	4	4	4	4	4	4	4	4	4	2	3	3	3	3	4	3	4	-3	0	-1	0	0	0	-1	0	0	0	-3	-2	-3	-2	3	3	4
Eury-Methanococcus_maripaludis	-4	-4	-4	-2.5	0	-1.25	0	0	0	0	0	0	0.75	0.75	2	-0.25	0.75	0.25	0.25	0.75	0	0	-1	-0.25	0	-0.25	-4	0	-4	-2.75	-1.75	0	-0.5	0	-0.5	0	-0.75	-0.5	-0.75	0	3	3	4
Eury-Methanococcus_vannielii	-4	-4	-4	0	3	0	0	3	1	4	3	3	4	4	3	2	3	1	4	2	2	0	0	1	0	3	-4	0	-4	-3	-1	0	0	0	-1	0	-2	-1	-1	0	3	3	4
Eury-Methanococcus_voltae	-4	-4	-2	0	4	4	4	4	4	4	4	4	4	4	4	4	2	1	3	2	4	4	3	4	3	4	-4	0	-2	0	0	0	0	0	0	0	-2	-2	-1	0	3	3	4
Eury-Methanocorpusculum_labreanum	-4	-4	-2	0	0	0	0	2	0	2	0	0	1	2	3	0	4	4	4	4	2	0	0	0	0	0	1	0	0	0	0	0	-1	0	-4	-2	0	1	0	0	3	3	2
Eury-Methanoculleus_marisnigri	-4	-4	-1	0	0	0	0	0	0	0	0	0	4	4	0	0	4	4	1	3	3	0	0	0	1	0	0	0	0	0	0	0	0	4	-4	-4	-3	-2	-2	-1	4	3	2
Eury-Methanohalobium_evestigatum	-4	-4	-4	-1	0	0	0	1	0	0	0	1	1	1	0	-2	4	4	2	4	3	0	0	0	0	0	-1	0	0	0	0	0	-1	0	-1	0	-2	-1	-1	-2	2	3	3
Eury-Methanohalophilus_mahii	-4	-4	-3	0	0	0	0	0	0	0	0	0	0	1	0	-3	4	3	2	4	1	0	0	0	0	0	-1	0	0	-1	0	0	-2	0	-1	0	0	0	0	0	3	3	3
Eury-Methanoplanus_petrolearius	-4	-4	-4	0	0	0	0	0	0	0	0	0	1	2	0	-1	4	3	4	4	4	0	0	0	0	0	0	0	-1	-1	0	0	0	0	-4	-1	-1	0	-2	0	3	3	4
Eury-Methanopyrus_kandleri	-4	-3	-4	0	0	-1	0	0	0	0	0	0	0	1	1	-2	0	0	0	0	0	0	0	0	0	0	-2	4	0	1	2	-2	-3	0	-2	-1	0	0	0	0	2	1	0
Eury-Methanoregula_boonei	-3	-4	-3	0	0	0	0	0	0	1	0	0	0	0	0	0	3	2	0	4	0	0	0	0	0	0	0	0	0	0	0	0	-2	0	-4	-3	0	0	0	0	3	4	4
Eury-Methanosaeta_concilii	-4	-3	-3	0	0	-1	0	0	0	0	1	0	4	4	0	0	0	2	0	0	2	0	0	0	0	0	0	0	0	1	0	1	-2	0	-2	0	-2	-1	-1	0	2	3	1
Eury-Methanosaeta_thermophila	-4	-2	-3	0	0	0	0	0	0	1	1	0	1	1	1	0	2	3	0	2	2	0	-1	0	0	0	-4	0	-3	-1	-1	-1	-2	0	0	0	0	1	0	0	2	3	1
Eury-Methanosalsum_zhilinae	-4	-4	-4	1	0	0	0	3	0	0	2	0	1	3	0	-2	3	2	0	3	2	0	0	0	0	0	-2	0	-2	-2	0	0	-1	0	0	0	0	0	0	0	2	3	3
Eury-Methanosarcina_acetivorans	-4	-4	-4	-2	0	0	0	1	1	4	4	4	4	4	4	4	3	4	4	4	4	3	3	3	4	4	-2	3	2	4	4	0	-2	0	-4	-1	2	2	2	2	3	3	4
Eury-Methanosarcina_barkeri	-4	-4	-4	0	1	0	2	4	3	4	4	4	4	4	4	4	4	4	4	4	4	3	3	4	4	4	-3	2	0	4	4	0	-1	0	-3	-1	2	2	2	2	3	3	4
Eury-Methanosarcina_mazei	-4	-4	-4	0	0	2	1	4	1	4	4	4	4	4	4	4	3	4	4	4	4	3	3	4	4	4	-2	2	0	3	4	0	-2	0	-3	0	0	2	2	1	3	3	4
Eury-Methanosphaera_stadtmanae	-1	-4	-4	0	0	0	0	0	0	2	0	0	3	3	2	2	3	3	2	3	1	2	2	1	2	0	-1	0	0	0	0	0	0	0	0	0	0	0	0	0	2	2	4
Eury-Methanosphaerula_palustris	-4	-2	-2	0	0	0	0	0	0	0	1	0	0	2	2	0	3	2	2	4	1	0	0	0	0	0	2	0	0	0	0	1	-3	0	-4	-2	-2	-2	-2	-1	3	1	1
Eury-Methanospirillum_hungatei	-4	-4	-4	0	0	0	0	0	0	1	0	0	1	3	0	0	0	0	0	0	0	0	0	0	0	0	3	1	3	2	3	0	-1	0	-3	0	0	1	0	1	3	3	4
Eury-Methanothermobacter_marburgensis	-4	-4	-4	0	0	0	0	0	0	0	1	0	0	0	0	1	0	1	0	0	0	0	0	0	0	0	-4	0	-4	-2	0	-3	-4	0	0	0	0	-2	0	0	3	3	2
Eury-Methanothermobacter_thermautotrophicus	-4	-4	-4	0	0	0	1	0	0	0	0	0	1	2	0	3	1	0	2	2	1	0	0	0	0	0	-4	0	-4	-2	0	-2	-4	0	-1	0	-1	-1	0	0	3	3	2
Eury-Methanothermococcus_okinawensis	-4	-4	-4	-3	0	1	2	2	4	4	4	4	4	4	4	3	-1	0	-1	-1	-1	4	3	4	3	4	-3	0	0	0	0	0	0	0	0	0	-4	-2	-3	-1	2	3	4
Eury-Methanothermus_fervidus	-4	-4	-4	-1	0	0	0	0	2	0	0	2	0	0	3	0	2	0	0	0	0	2	1	0	3	0	-3	0	-2	0	0	0	-1	0	0	0	0	0	0	0	2	2	4
Eury-Methanotorris_igneus	-4	-4	-4	-2	0	0	0	0	4	4	4	4	0	1	4	3	4	4	2	4	4	3	2	3	3	3	-3	0	-3	-2	0	0	-1	0	-1	0	0	-1	0	1	2	3	4
Eury-Natrialba_magadii	-4	-4	-4	0	2	4	4	4	4	4	4	4	4	4	4	4	3	1	0	3	2	3	3	3	4	4	0	2	3	4	4	4	1	2	-3	-4	-4	-2	-2	0	0	0	0
Eury-Natronomonas_pharaonis	-4	-3	-3	1	0	0	0	0	1	0	0	1	3	3	2	0	3	3	0	4	0	0	1	0	1	2	-3	0	0	0	0	0	-4	0	-4	-4	-4	-3	-3	-1	0	0	0
Eury-Picrophilus_torridus	-4	-4	-4	-1	0	-1	0	0	0	0	0	0	0	0	1	0	2	2	0	2	0	0	0	0	0	0	-4	0	-1	0	0	0	0	0	-2	0	-2	-1	-1	0	2	3	3
Eury-Pyrococcus_abyssi	-4	-4	-4	0	0	-1	0	0	0	1	0	0	0	0	0	-2	2	1	2	2	3	0	0	0	0	0	-2	1	-2	0	0	-1	-3	0	-1	0	-1	-1	-1	0	2	1	0
Eury-Pyrococcus_furiosus	-4	-4	-4	0	0	-1	0	0	-1	0	0	0	1	0	0	-3	0	0	0	1	1	0	0	0	0	0	-2	0	-2	-2	-1	0	-2	0	0	0	0	0	0	0	2	3	3
Eury-Pyrococcus_horikoshii	-4	-4	-4	0	0	-1	0	0	0	0	0	0	0	0	0	-3	2	1	1	1	0	0	0	0	0	0	-2	0	-3	-2	0	0	-2	0	0	0	0	0	0	0	2	1	0
Eury-Pyrococcus_sp	-4	-4	-4	0	0	0	0	0	-1	0	0	0	1	0	1	-3	1	2	0	3	2	0	0	0	0	0	-2	0	-3	-2	0	0	-1	0	0	0	0	0	0	0	2	2	1
Eury-Pyrococcus_yayanosii	-4	-4	-4	0	0	-1	0	0	-1	0	0	0	0	0	0	-3	1	0	0	0	1	0	0	0	0	0	-3	0	-3	-1	0	-2	-2	0	-3	-1	-1	-2	0	0	2	2	1
Eury-Thermococcus_barophilus	-4	-4	-4	0	0	-1	0	0	-1	0	0	0	0	0	0	-3	0	0	0	0	0	0	0	0	0	0	-3	0	-3	-3	0	0	-2	0	-3	0	-1	0	0	0	3	3	4
Eury-Thermococcus_gammatolerans	-4	-4	-4	0	0	-1	0	0	0	0	1	0	0	0	1	-1	0	0	0	0	0	0	0	0	0	0	-3	0	-2	0	-1	-2	-3	0	-1	0	-1	-2	0	0	3	3	3
Eury-Thermococcus_kodakarensis	-4	-4	-4	0	0	-1	0	0	0	0	0	0	0	0	0	-3	3	1	0	2	0	0	0	0	0	0	-3	0	-4	-3	-1	-2	-4	0	-1	0	0	-2	0	0	3	3	2
Eury-Thermococcus_onnurineus	-4	-4	-4	0	0	-1	0	0	-1	0	0	0	0	0	0	-2	1	0	0	0	0	0	0	0	0	0	-3	0	-3	-2	-1	-1	-2	0	0	-1	-1	-2	0	0	3	3	3
Eury-Thermococcus_sibiricus	-4	-4	-4	0	0	0	0	0	-1	0	0	0	0	0	-1	-3	0	0	0	0	0	-1	-1	-1	-1	0	-3	0	-4	-4	-2	-1	-2	0	0	0	0	0	0	0	3	3	4
Eury-Thermoplasma_acidophilum	-4	-3	-3	0	0	0	0	0	-1	0	0	0	0	0	0	-1	0	1	0	2	0	0	-1	0	0	0	0	0	0	0	0	-1	-2	0	-4	-1	0	0	0	0	3	1	0
Eury-Thermoplasma_volcanium	-4	-4	-3	0	0	0	0	0	0	0	1	0	0	0	0	-2	4	2	1	3	1	0	-1	0	0	0	0	0	0	0	0	0	0	0	-2	0	0	1	0	0	2	2	0
Eury-methanogenic_archaeon	-4	-4	-4	0	0	2	1	1	4	4	1	4	4	4	4	4	4	4	4	4	4	1	1	2	3	3	-2	0	0	0	0	1	-2	0	-4	-3	-3	-1	-2	0	3	4	3
Fibr-Fibrobacter_succinogenes	-4	-4	-4	-1	0	-2	4	0	-1	0	0	1	3	3	2	3	4	4	4	4	4	0	0	0	1	0	-4	0	-1	0	0	0	0	0	-4	-4	-3	0	-1	0	2	2	4
Firm-Acetohalobium_arabaticum	-4	-4	-4	0	0	0	0	0	0	0	0	1	0	0	0	0	4	4	4	4	4	0	0	0	0	0	-3	0	-1	0	0	0	-2	0	-1	0	-2	-3	-4	-2	1	2	2
Firm-Acidaminococcus_fermentans	-4	-4	-4	0	0	0	3	4	0	0	2	2	2	4	3	2	4	4	4	4	4	0	0	0	0	0	0	0	1	0	0	-1	-4	0	-4	0	-1	-2	0	0	3	3	2
Firm-Aerococcus_urinae	-4	-4	-4	0	0	0	0	0	0	0	0	0	0	0	0	0	4	4	4	4	4	0	0	0	0	0	-1	0	0	0	0	0	-2	0	-2	0	-2	-2	-2	0	2	2	2
Firm-Alicyclobacillus_acidocaldarius	-4	-4	-4	0	0	-1	0	0	0	1	1	-1	0	1	0	-3	3	4	2	4	4	0	0	0	0	0	0	0	0	0	0	-1	-3	0	0	-1	0	0	0	0	1	1	0
Firm-Alkaliphilus_metalliredigens	-4	-4	-4	0	0	0	0	1	0	3	4	0	4	4	2	0	4	4	4	4	4	1	0	0	1	1	-3	0	-4	-3	-1	0	-3	0	-2	0	-3	-2	-3	-2	2	2	2
Firm-Alkaliphilus_oremlandii	-4	-4	-4	0	0	0	0	0	0	0	0	0	2	3	0	-2	4	4	4	4	4	0	0	0	0	0	-3	0	-3	-2	0	0	-3	0	-2	0	-4	-2	-2	-2	2	2	0
Firm-Ammonifex_degensii	-4	-4	-4	0	0	0	0	0	0	0	0	0	0	0	0	0	4	4	4	4	4	0	0	0	0	0	3	0	4	2	1	2	-4	-2	-2	-1	0	0	0	0	1	0	1
Firm-Anaerococcus_prevotii	-4	-4	-4	0	0	0	0	0	0	0	2	0	3	2	0	0	4	4	4	4	4	1	0	0	1	0	-3	0	-1	0	0	0	0	2	0	0	-1	-1	0	0	3	3	4
Firm-Anoxybacillus_flavithermus	-4	-4	-4	0	0	0	0	0	0	0	0	0	1	2	1	0	4	4	4	4	4	0	0	0	0	0	4	0	4	4	0	0	-2	0	-2	-2	3	2	3	3	2	2	0
Firm-Bacillus_amyloliquefaciens	-4	-4	-4	-1.5	0	-0.5	0	0	-0.5	0	0	0	3	3	0	-1.5	4	4	4	4	4	0	0	0	0	0	0	0	1	0	0	0	-2	0	-2	-1	0	0	-0.5	0	2	2	3
Firm-Bacillus_anthracis	-4	-4	-4	-0.17	0	0	0	0	-2.33	0	0	0	4	4	-1.5	-2.33	4	4	4	4	4	0	0	-0.17	0	0	2.83	0	3	1	1.17	0	-2	0	-3	0	2	2	1.83	1	1.67	1	1.5
Firm-Bacillus_atrophaeus	-4	-4	-4	-2	0	-1	0	0	-1	0	0	-1	3	4	-1	-2	4	4	4	4	4	0	0	0	0	0	0	0	0	0	0	0	-3	0	-2	-1	0	0	0	-1	2	2	2
Firm-Bacillus_cellulosilyticus	-4	-4	-4	0	0	0	0	0	0	2	0	0	4	3	0	1	4	4	4	4	4	1	0	-1	0	0	2	0	3	1	1	0	-2	0	0	0	0	1	1	0	2	2	2
Firm-Bacillus_cereus	-4	-4	-4	-0.4	0	-0.7	0	0.2	-1.6	0	0	0.1	3.9	3.9	-1.5	-2.4	4	4	4	4	4	0	0	-0.1	0	0	2.2	0	2.9	1.6	1	0	-2.1	0	-3.1	0	2	2	2	0.8	1.8	1.2	1.5
Firm-Bacillus_clausii	-4	-4	-4	0	0	0	0	0	-2	0	0	0	1	2	-2	-3	4	4	4	4	4	0	0	0	0	0	2	0	3	0	0	0	-1	0	-4	-3	0	2	3	1	2	1	0
Firm-Bacillus_coagulans	-4	-4	-4	-2	0	0	0	0	-2	0	1	-1	0	0	0	0	4	4	4	4	4	0	0	0	-1	0	0	2	1	0	0	0	-3	0	-2	0	0	1	0	0	2	2	4
Firm-Bacillus_halodurans	-4	-4	-4	0	0	0	0	0	-1	0	0	0	0	3	-2	-3	4	4	4	4	4	0	0	-1	0	0	2	0	2	1	0	0	-2	0	-3	0	0	1	1	0	1	0	0
Firm-Bacillus_licheniformis	-4	-4	-4	-2	0	0	0	0	0	0	0	0	2	4	0	-3	4	4	4	4	4	-1	-1	0	0	0	0	0	0	0	0	0	-3	0	-3	0	0	0	0	0	2	2	2
Firm-Bacillus_megaterium	-4	-4	-4	-1	0	-0.5	0	0	-1	0	0.5	-0.5	1.5	3.5	-1	-2	4	4	4	4	4	0	0	0	0	0	2	0	3	1	0	0	-2	0	-3	0	3	2	3	2	2	2	3
Firm-Bacillus_pseudofirmus	-4	-4	-4	0	0	0	0	1	-1	0	1	0	2	3	0	0	4	4	4	4	4	0	0	0	0	0	0	0	0	0	0	1	-2	0	-4	0	0	2	0	0	1	1	1
Firm-Bacillus_pumilus	-4	-4	-4	-1	0	-1	0	0	-1	0	0	0	4	3	-2	-3	4	4	4	4	4	0	0	0	0	0	2	0	0	0	0	0	-2	0	-3	0	0	2	0	0	2	2	4
Firm-Bacillus_selenitireducens	-4	-4	-4	0	0	0	0	0	0	0	0	0	0	1	0	-3	4	4	4	4	4	0	0	0	0	0	0	0	0	0	0	-1	-3	0	-4	-1	0	0	0	0	1	1	1
Firm-Bacillus_subtilis	-4	-4	-4	-1	0	-1	0	0	-0.67	0	0	-0.33	0.67	1.33	-0.67	-3	4	4	4	4	4	-0.67	-0.33	0	-0.33	0	0	0	0.67	0	0	0	-3	0	-3	-0.67	0	0	0	-1	2	2	2
Firm-Bacillus_thuringiensis	-4	-4	-4	-0.67	0	-0.33	0	0	-1.67	0	0	0	4	4	-1	-2	4	4	4	4	4	0	0	-0.33	0	0	2.33	0	3	2	2	0	-1.33	0	-3	0	2	2	2	0.67	1.67	1.33	1.67
Firm-Bacillus_tusciae	-4	-4	-3	0	0	0	0	0	0	0	1	0	1	3	0	-1	3	4	3	4	4	0	0	0	0	0	0	0	0	0	0	2	-3	-1	-4	-4	-2	-1	-2	0	2	1	0
Firm-Bacillus_weihenstephanensis	-4	-4	-4	-2	0	-1	0	0	0	0	0	0	4	4	-1	-2	4	4	4	4	4	0	0	0	0	1	2	0	3	1	2	0	-2	0	-3	0	1	2	1	0	1	1	1
Firm-Brevibacillus_brevis	-4	-4	-4	0	0	0	0	0	-1	0	0	0	4	4	-2	-3	3	4	4	4	4	0	0	0	0	0	2	0	2	1	0	0	-3	0	-4	-2	1	2	2	1	2	2	2
Firm-Butyrivibrio_proteoclasticus	-4	-4	-4	0	0	-1	0	0	0	1	2	1	3	4	0	1	4	4	4	4	4	0	0	0	0	0	-3	0	-1	0	0	0	-2	0	-1	0	-1	0	0	0	3	3	4
Firm-Caldicellulosiruptor_bescii	-4	-4	-4	0	0	0	0	1	0	1	2	0	4	4	1	0	3	4	4	4	4	0	0	0	0	0	-2	0	-2	0	0	0	-2	0	1	0	0	0	0	0	2	2	2
Firm-Caldicellulosiruptor_hydrothermalis	-4	-4	-4	-1	0	0	0	0	0	0	0	0	0	3	0	0	3	4	3	4	4	0	0	-1	0	0	-3	0	-2	-1	0	0	-1	0	1	0	0	1	0	0	2	2	3
Firm-Caldicellulosiruptor_kristjanssonii	-4	-4	-4	0	0	0	0	1	0	0	2	0	2	1	0	0	3	4	4	4	4	0	0	-1	0	0	-3	0	-2	-1	0	0	-2	0	1	0	0	0	0	0	2	2	3
Firm-Caldicellulosiruptor_kronotskyensis	-4	-4	-4	0	0	0	0	0	0	0	1	0	1	2	0	0	3	4	4	4	4	0	0	-1	0	0	-3	0	-1	-1	0	0	-2	0	1	0	0	1	0	0	2	2	3
Firm-Caldicellulosiruptor_obsidiansis	-4	-4	-4	0	0	0	0	0	0	0	0	0	2	2	0	0	3	4	4	4	4	0	0	-1	0	0	-3	0	-2	-2	-1	0	-1	0	0	0	0	1	0	0	2	3	3
Firm-Caldicellulosiruptor_owensensis	-4	-4	-4	-1	0	0	0	0	0	0	1	0	1	2	1	-1	3	4	3	4	4	0	0	-1	0	0	-2	0	-1	0	-1	0	-2	0	1	0	0	1	0	0	2	2	3
Firm-Caldicellulosiruptor_saccharolyticus	-4	-4	-4	0	0	0	0	1	0	0	2	0	3	3	0	0	3	4	4	4	4	0	0	0	0	0	-2	0	0	-1	0	0	-3	0	1	0	0	0	0	0	2	3	3
Firm-Carboxydothermus_hydrogenoformans	-4	-4	-4	-1	0	0	0	0	-1	0	0	-1	0	1	0	-3	4	4	4	4	4	-2	-1	-1	-1	0	-3	0	-3	-2	-1	-1	-4	-1	-3	0	-1	-3	-2	0	3	3	4
Firm-Carnobacterium_sp	-4	-4	-4	0	0	0	0	0	-1	0	0	0	0	1	0	-1	4	4	4	4	4	0	-1	0	0	0	-3	0	0	0	0	1	-1	0	0	0	0	0	0	0	1	1	1
Firm-Clostridiales_genomosp	-4	-4	-3	0	0	1	1	2	1	3	2	2	4	4	3	4	2	4	3	4	4	0	0	0	0	1	-1	0	0	0	0	3	0	0	-4	-3	0	-2	-2	0	2	2	2
Firm-Clostridium_acetobutylicum	-4	-4	-4	-1	0	0	0	0	-1	0	0	-1	0.5	2	-1	-2	0	4	4	4	4	0	0	0	0	0	-3	0	-4	-3	-2	0	-2	0	0	0	0	1	0	0	2	2	3
Firm-Clostridium_beijerinckii	-4	-4	-4	-1	0	0	0	2	-1	0	0	0	4	4	0	-1	3	4	4	4	4	0	0	0	0	0	-3	0	-4	-4	-3	0	-2	0	0	0	0	1	0	0	2	2	2
Firm-Clostridium_botulinum	-4	-4	-4	-1.55	0	-0.45	0.27	0.18	-1.09	0	1.09	0.64	1.55	2.27	0.18	0.55	3.18	4	4	4	4	0.64	0.18	0	1.36	0.18	-3.09	0	-3.27	-3	-1.55	0	-1.91	0	-0.36	0	-0.73	0	0.18	0.09	1.73	1.82	2.73
Firm-Clostridium_cellulolyticum	-4	-4	-4	-1	0	0	0	0	0	0	1	-2	2	1	0	-3	4	4	4	4	4	0	0	0	0	0	-4	0	-4	-3	0	0	-2	0	-2	0	-1	0	0	0	2	3	4
Firm-Clostridium_cellulovorans	-4	-4	-4	0	0	0	1	0	-2	2	0	-1	3	4	-1	0	3	4	4	4	4	0	0	0	0	0	-4	0	-4	-3	-2	0	-2	0	-2	0	0	0	0	0	1	1	2
Firm-Clostridium_difficile	-4	-4	-4	-1.67	0	-0.33	0	1	0	1	2	2	4	4	1.67	2	3	4	4	4	4	1	2	0	1.33	0.33	-3	0	-4	-3	-0.33	0	-1.33	0	-2	0	0	1.33	2	2	2	2	3
Firm-Clostridium_kluyveri	-4	-4	-4	0	0	0	0	0	-0.5	0	2	0	1	1.5	0	0	4	4	4	4	4	0	0.5	-0.5	0	0	-3	0	-4	-4	-2	0	-2	0	-2	0	-3	0	0	0	2	2	3
Firm-Clostridium_lentocellum	-4	-4	-4	-1	0	0	2	1	0	0	2	1	3	4	1	0	4	4	4	4	4	0	0	0	1	1	-2	0	0	0	0	1	-3	0	-1	0	0	0	-2	0	2	2	2
Firm-Clostridium_ljungdahlii	-4	-4	-4	-1	0	0	1	0	-1	0	1	0	2	3	0	0	4	4	4	4	4	0	0	0	0	0	-3	0	-4	-4	-2	0	-2	0	-1	0	-1	0	0	0	2	2	3
Firm-Clostridium_novyi	-4	-4	-4	0	0	-1	0	0	0	0	0	1	0	2	2	0	4	4	4	4	4	1	0	0	1	0	-3	0	-4	-1	-1	0	-2	0	0	0	-1	0	0	0	2	2	3
Firm-Clostridium_perfringens	-4	-4	-4	-1.5	0	-2	0	0	-1	0	0.5	1	0	0	0	0	4	4	4	4	4	0	0	0	1	0	-3	0	-4	-3.5	-2	0	-1.5	0	-0.5	0	0	1	0	0	1.5	2	2.5
Firm-Clostridium_phytofermentans	-4	-4	-4	0	0	0	0	1	0	1	4	4	4	4	2	4	4	4	4	4	4	0	1	0	1	4	0	0	0	0	2	0	-2	0	-2	-1	-3	-2	-3	-2	1	1	3
Firm-Clostridium_saccharolyticum	-4	-4	-4	-1	0	0	0	0	1	0	1	0	3	4	2	1	4	4	4	4	4	0	0	0	0	0	-2	0	0	0	0	0	-4	-1	-4	-2	-4	-2	-3	-2	2	3	4
Firm-Clostridium_sticklandii	-4	-4	-4	0	0	0	0	0	-1	0	0	0	1	2	0	-1	4	4	4	4	4	0	0	-1	0	0	-4	0	-4	-3	-1	0	-1	0	0	0	-1	0	0	1	2	2	2
Firm-Clostridium_tetani	-4	-4	-4	-1	0	0	0	0	0	1	0	1	2	1	2	1	4	4	4	4	4	1	0	0	2	0	-3	0	-3	-2	-1	0	-2	0	0	0	0	0	0	0	2	2	2
Firm-Clostridium_thermocellum	-4	-4	-4	0	0	0	0	0	0	2	4	4	3	4	3	3	4	4	4	4	4	1	1	0	2	0	-3	1	-3	-1	0	0	-2	0	-2	0	-2	-1	-1	-1	2	2	3
Firm-Coprothermobacter_proteolyticus	-4	-3	-2	0	0	0	0	0	0	0	0	0	0	0	0	-3	4	4	4	4	4	0	0	0	0	0	0	0	0	0	0	0	-1	0	0	0	0	0	0	0	1	1	0
Firm-Desulfitobacterium_hafniense	-4	-4	-4	-0.5	0	0	0	0	0	0.5	1.5	1	4	4	1	0	4	4	4	4	4	0	0	0	0	0	-2	0	-0.5	0	0	0	-3.5	-0.5	-4	-3	-4	-2	-3	-1.5	2	2	2.5
Firm-Desulforudis_audaxviator	-4	-4	-1	0	0	0	1	2	0	3	3	0	0	3	2	0	4	4	3	4	4	0	0	0	0	0	-1	0	0	0	1	0	-4	-1	-2	0	0	-1	0	0	4	3	3
Firm-Desulfotomaculum_acetoxidans	-4	-4	-4	0	0	-1	0	0	-1	2	2	0	3	3	0	-1	4	4	4	4	4	0	-1	0	0	0	-3	0	-2	-1	0	0	-2	0	-4	-1	-3	-1	-2	-1	2	2	3
Firm-Desulfotomaculum_carboxydivorans	-4	-4	-4	0	0	0	4	0	0	0	2	1	3	2	1	0	4	4	4	4	4	0	0	-1	0	0	-2	0	-1	0	0	0	-4	0	-4	-1	-3	-2	-2	-1	2	2	4
Firm-Desulfotomaculum_kuznetsovii	-4	-4	-4	0	0	0	1	0	0	1	4	0	1	4	2	0	4	4	4	4	4	0	0	0	0	0	0	0	0	0	0	0	-4	-2	-4	-3	0	-1	0	0	2	2	2
Firm-Desulfotomaculum_reducens	-4	-4	-4	-1	0	0	0	1	-1	0	0	0	0	2	0	-2	4	4	4	4	4	0	-1	0	0	0	-3	0	-1	0	0	0	-4	-1	-2	0	-3	-2	-3	-1	2	2	2
Firm-Desulfotomaculum_ruminis	-4	-4	-4	-2	0	0	0	0	-1	0	0	0	1	2	0	0	4	4	4	4	4	0	0	0	0	0	-3	0	-2	0	0	-1	-4	-1	-4	-1	-2	-2	-2	0	2	2	3
Firm-Enterococcus_faecalis	-4	-4	-4	-2	0	-1	0	0	-1	0	0	0	0	0	0	-2	4	4	4	4	4	0	0	0	0	0	-2	0	0	0	0	0	-2	0	-3	0	0	0	0	0	2	2	3
Firm-Erysipelothrix_rhusiopathiae	-4	-4	-4	0	0	0	0	0	0	0	0	-1	1	3	0	-1	4	4	4	4	4	0	0	0	0	0	0	0	0	0	0	0	-1	0	0	0	-2	-1	-1	-1	0	0	0
Firm-Ethanoligenens_harbinense	-4	-4	-4	0	0	0	0	0	0	0	0	0	3	3	0	0	4	4	4	4	4	0	0	0	1	0	0	0	0	0	0	0	-3	0	1	0	-2	0	0	0	3	3	2
Firm-Eubacterium_eligens	-4	-4	-4	0	0	0	0	0	0	1	0	0	3	4	1	0	4	4	4	4	4	0	0	0	0	0	-2	0	-2	0	0	0	-2	0	-1	0	0	1	1	0	2	2	3
Firm-Eubacterium_limosum	-4	-4	-4	-1	0	-1	1	0	-1	0	1	0	0	2	1	-1	4	4	4	4	4	0	0	0	1	0	-3	0	0	0	0	0	-3	0	-1	-1	-2	-2	-2	0	3	3	4
Firm-Eubacterium_rectale	-4	-4	-4	0	0	-1	0	0	0	4	1	0	1	3	2	0	4	4	4	4	4	0	0	0	0	0	-3	0	-2	-1	0	0	-1	0	-2	0	0	0	0	0	3	3	4
Firm-Exiguobacterium_sibiricum	-4	-4	-4	0	0	0	0	0	0	2	0	0	0	3	0	-2	4	4	4	4	4	0	0	0	0	0	-1	0	0	0	0	0	-3	0	-4	0	-1	-2	-2	0	1	1	0
Firm-Exiguobacterium_sp	-4	-4	-4	0	0	0	0	0	-1	0	0	0	0	0	0	-3	4	4	4	4	4	0	0	0	0	0	0	0	1	0	0	0	-2	0	-3	-1	0	1	0	0	0	0	1
Firm-Finegoldia_magna	-4	-4	-4	-1	0	0	0	0	0	1	0	2	3	4	2	0	4	4	4	4	4	0	0	0	1	0	-4	0	-3	-1	0	0	0	0	0	0	-2	-2	-1	-1	2	2	3
Firm-Geobacillus_kaustophilus	-4	-4	-4	0	0	0	0	0	0	0	1	0	1	3	0	-1	4	4	4	4	4	0	0	0	1	0	4	0	4	4	2	0	-3	0	-3	-4	0	0	0	0	2	2	2
Firm-Geobacillus_sp	-4	-4	-4	-0.4	0	-0.4	0	0	0	0.2	0.4	0	0.8	2.4	0.2	-0.8	4	4	4	4	4	0.6	0	0	0	0.2	3.8	0.8	4	4	1.6	0	-2.6	0	-3	-2.6	0.2	0.2	0.4	0	2	2	2.4
Firm-Geobacillus_thermodenitrificans	-4	-4	-4	0	0	-1	0	0	-1	0	1	0	2	2	0	0	4	4	4	4	4	0	0	0	0	0	4	1	4	4	2	0	-3	0	-3	-4	0	0	0	0	2	2	2
Firm-Geobacillus_thermoglucosidasius	-4	-4	-4	-2	0	-2	0	0	-1	0	1	0	1	2	0	-2	4	4	4	4	4	0	0	0	0	1	3	0	4	4	1	0	-3	0	-3	-1	0	0	1	0	2	2	2
Firm-Halanaerobium_sp	-4	-4	-4	-1	0	0	0	0	0	0	0	0	1	1	1	-1	3	4	4	4	4	0	0	0	1	0	-3	0	-3	-1	0	0	-1	0	0	0	-2	-3	-1	-1	2	2	3
Firm-Halothermothrix_orenii	-4	-4	-4	0	0	0	0	0	0	0	3	3	0	2	2	2	4	4	4	4	4	0	0	0	1	0	-1	0	-1	0	0	-2	-4	0	0	0	-1	-2	-1	0	2	2	3
Firm-Heliobacterium_modesticaldum	-4	-4	-3	0	0	0	0	0	0	0	4	3	4	4	2	0	4	4	4	4	4	1	0	0	2	2	0	0	0	1	0	0	-4	-1	-3	-4	-2	-2	-2	-1	3	4	0
Firm-Lactobacillus_acidophilus	-4	-4	-4	0	0	0	0	0	-0.5	0	0	-0.5	0.5	0	-2	-2.5	4	4	4	4	4	0	0	0	0	0	-0.5	0	0	0	0	0.5	0	0	-0.5	0	-0.5	-1	-1.5	-0.5	2	2	3
Firm-Lactobacillus_amylovorus	-4	-4	-4	0	0	-1	0	0	-2	0	0	0	1	0	-3	-3	4	4	4	4	4	0	0	0	0	0	-1	0	0	0	0	1	0	0	-2	0	-1	-2	-3	0	2	2	4
Firm-Lactobacillus_brevis	-4	-4	-4	0	0	0	0	0	-1	0	0	-1	0	1	0	-1	4	4	4	4	4	0	0	0	0	0	-1	0	-3	0	0	-1	-2	0	-3	-1	-3	-3	-4	-2	2	0	0
Firm-Lactobacillus_buchneri	-4	-4	-4	0	0	0	0	0	-1	0	0	0	0	0	-1	-2	4	4	4	4	4	0	0	0	0	0	-4	0	-1	0	0	0	-3	0	-3	-1	-2	-3	-3	-1	1	0	0
Firm-Lactobacillus_casei	-4	-4	-4	0	0	-0.67	0	0	-2	0	2	0	0.33	0.33	-2.33	-3	4	4	4	4	4	0	0	0	0	0	-2.33	0	-1	0	0	0	-2	0	-3	-2	-3	-2	-3	-1	0.67	1	0.67
Firm-Lactobacillus_crispatus	-4	-4	-4	0	0	-1	0	0	-1	0	0	0	0	0	-3	-2	4	4	4	4	4	0	0	0	1	0	-1	0	0	0	0	0	-1	0	-2	-1	-1	-2	-2	-1	2	3	4
Firm-Lactobacillus_delbrueckii	-4	-4	-4	0	0	-0.33	0	0	0	0.33	0.67	1.33	2	1	0.33	0.33	4	4	4	4	4	0.67	0.33	0	1	0	-1	0	2	2.33	2.67	0	-3	0	-4	-1.67	-0.33	-2	-1.67	0	3.67	4	4
Firm-Lactobacillus_fermentum	-4	-4	-3	0	0	0	0	0	0	1	1	0	1	2	0	0	4	4	4	4	4	0	0	0	0	0	-1	0	0	0	0	-2	-4	0	-4	-3	-3	-3	-3	-2	2	3	2
Firm-Lactobacillus_gasseri	-4	-4	-4	0	0	0	0	0	-1	0	0	0	0	0	-1	-3	4	4	4	4	4	0	0	0	0	0	-1	0	0	0	0	0	0	0	-1	0	-1	-1	-1	0	2	2	3
Firm-Lactobacillus_helveticus	-4	-4	-4	0	0	0	0	0	-1	0	3	0	0	1	0	0	4	4	4	4	4	0	0	0	3	0	0	0	1	1	0	0	0	0	-3	0	-2	-3	-3	-2	2	3	4
Firm-Lactobacillus_johnsonii	-4	-4	-4	0	0	-1	0	0	-0.5	0	0	0	2	2.5	-1	-1	4	4	4	4	4	0	0	0	0	0	-2	0	0	0	0	0	0	0	-1	0	0	-0.5	0	0	2	2	3
Firm-Lactobacillus_kefiranofaciens	-4	-4	-4	0	0	0	0	0	-1	0	0	0	0	0	-1	0	4	4	4	4	4	0	0	0	1	0	-1	0	0	0	0	0	-1	0	-2	0	-2	-3	-3	-2	2	2	3
Firm-Lactobacillus_plantarum	-4	-4	-4	0	0	0	0	0	-1.33	0	0	0.67	4	4	0	-1.67	4	4	4	4	4	0	0.33	0	0	0	-3	0	-1.33	0	0	0	-2	0	-3	-1	-3.67	-3	-3.33	-2.33	2	2	1.67
Firm-Lactobacillus_reuteri	-4	-4	-3.67	0	0	-0.67	0	0	-1.33	0	1.67	0	0	0	0	-1.67	3.33	4	4	4	4	0	0	0.33	0	0	-0.33	0	0	0	0	0	-1.67	0	-0.67	0	-2.33	-2.33	-3.33	-0.67	2	2	2
Firm-Lactobacillus_rhamnosus	-4	-4	-4	0	0	-0.5	0	0	-1	0	0.5	0	0.5	1	-2	-2.5	0	4	4	4	4	0	0	0	0	0	-2	0	-1	0	0	0	-2	0	-2	-1	-2	-2	-3	-1.5	1	1.5	0
Firm-Lactobacillus_sakei	-4	-4	-3	0	0	-1	0	0	0	0	0	0	2	1	0	-2	4	4	4	4	4	0	0	0	0	0	-3	0	-1	0	0	0	-1	0	-2	-1	-3	-3	-3	-2	0	0	1
Firm-Lactobacillus_salivarius	-4	-4	-4	0	0	0	0	0	-1	1	0	0	0	2	0	-1	3	4	4	4	4	0	0	0	0	0	-3	0	-1	0	-1	0	-1	0	-2	0	-1	-1	-2	0	2	2	4
Firm-Lactococcus_lactis	-4	-4	-4	-0.75	0	0	0	0	-0.75	0	0.75	-0.25	0.25	1	0.75	0	4	4	4	4	4	0	-0.25	-0.25	0	0	-3	0	0	-0.25	0	0	-0.5	0	-0.5	0	-1.25	-2.25	-2	-0.25	2	2	3.75
Firm-Leuconostoc_citreum	-4	-4	-4	0	0	0	0	0	-1	0	0	0	2	2	0	-1	4	4	4	4	4	0	0	0	0	0	-2	0	0	0	0	0	0	0	0	0	-2	-3	-3	-1	2	2	1
Firm-Leuconostoc_gasicomitatum	-4	-4	-4	0	0	0	0	0	0	0	0	-1	1	1	-1	-3	4	4	4	4	4	0	0	0	0	0	-1	0	0	0	0	0	0	0	0	0	-2	-2	-2	-2	2	2	1
Firm-Leuconostoc_kimchii	-4	-4	-4	0	0	0	0	0	-1	0	0	0	0	1	-1	-3	4	4	4	4	4	0	0	0	0	0	-1	0	0	0	1	0	0	0	0	0	-2	-2	-3	-1	2	2	1
Firm-Leuconostoc_mesenteroides	-4	-4	-3	0	0	0	0	0	0	0	0	0	3	2	0	-2	4	4	4	4	4	0	0	0	0	0	-2	0	0	0	0	0	0	0	0	0	-2	-2	-2	-1	2	2	1
Firm-Listeria_innocua	-4	-4	-4	-1	0	0	0	0	-3	0	1	0	3	3	-2	-3	1	4	4	4	4	0	0	-1	0	0	-3	0	-2	0	0	0	-1	0	-1	-1	-1	0	0	0	3	3	4
Firm-Listeria_monocytogenes	-4	-4	-4	-0.83	0	0	0	0	-2	0	0.33	0	2.17	2.33	-0.5	-3	2.33	4	4	4	4	-0.5	0	0	0	0	-2.83	0	-0.67	0	0	0	-2	0	-1	0	0	0	0	0	3	3	4
Firm-Listeria_seeligeri	-4	-4	-4	-1	0	0	0	0	-1	0	0	0	3	3	0	-2	0	4	4	4	4	0	0	0	0	0	-3	0	-1	0	0	0	-1	0	-1	0	0	0	0	0	3	3	4
Firm-Listeria_welshimeri	-4	-4	-4	-1	0	0	0	0	-1	0	0	0	1	3	-1	-3	0	4	4	4	4	0	-1	-1	0	0	-3	0	-1	0	0	0	-2	0	-1	0	0	0	0	0	3	3	4
Firm-Lysinibacillus_sphaericus	-4	-4	-4	-1	0	0	0	0	-1	0	1	0	3	4	-1	-3	4	4	4	4	4	0	0	0	0	1	0	0	0	0	0	0	0	0	-2	0	-1	0	0	0	2	2	3
Firm-Macrococcus_caseolyticus	-4	-4	-3	0	0	0	0	0	0	0	0	0	2	3	0	0	4	4	4	4	4	1	0	0	0	0	0	0	0	0	0	0	-1	0	0	0	-1	-1	-3	-1	0	0	1
Firm-Mahella_australiensis	-4	-4	-4	0	0	0	0	0	0	0	1	0	0	2	0	0	4	4	4	4	4	0	0	0	0	0	0	0	0	0	0	0	-4	0	-3	-2	-3	-1	-2	-4	2	2	3
Firm-Melissococcus_plutonius	-4	-4	-4	0	0	0	0	0	0	0	0	0	0	0	1	0	3	4	4	4	4	0	1	0	1	0	0	0	2	1	1	0	0	0	0	0	0	0	0	0	2	2	2
Firm-Moorella_thermoacetica	-4	-4	-3	0	0	0	0	0	-1	1	1	0	1	1	1	0	4	4	4	4	4	0	0	0	0	0	0	0	0	0	0	0	-4	-1	-4	-2	-2	-3	-3	-2	2	1	0
Firm-Natranaerobius_thermophilus	-4	-4	-4	0	0	0	0	0	0	2	2	0	2	3	2	0	4	4	4	4	4	0	0	0	1	1	-3	0	-2	0	0	-1	-3	0	0	0	-2	-2	-1	0	2	2	4
Firm-Oceanobacillus_iheyensis	-4	-4	-4	-1	0	0	0	0	-2	0	0	0	0	0	0	-3	3	4	4	4	4	0	1	0	0	0	0	0	0	0	0	0	-2	0	-1	0	1	2	2	2	2	2	1
Firm-Oenococcus_oeni	-4	-4	-4	0	0	1	0	0	0	0	0	0	0	1	0	0	4	4	4	4	4	0	0	0	0	0	-4	0	-1	0	0	0	-1	0	-2	0	0	-1	0	0	1	1	1
Firm-Paenibacillus_mucilaginosus	-4	-4	-4	0	0	0	1	3	0	3	3	4	4	4	2	1	4	4	4	4	4	2	2	0	1	1	1	0	1	1	1	0	-4	-2	-4	-4	-3	-1	-2	-3	2	2	1
Firm-Paenibacillus_polymyxa	-4	-4	-4	0	0	0	0	0.5	-1.5	0.5	1.5	0	0	2	-1	-2	4	4	4	4	4	0	0	0	0	0	-1	0	-0.5	-0.5	-0.5	0	-2.5	0	-3.5	-0.5	0	1	1.5	0	2	2.5	2.5
Firm-Paenibacillus_sp	-4	-4	-4	0	0	0	0	1	0	1	1	1	4	4	1	0	4	4	4	4	4	0.5	0	0	0.5	0	0	0	0	0	0	0	-3.5	0	-3	-3	-2.5	-1	-2	-2	0	0	1
Firm-Pediococcus_pentosaceus	-4	-4	-4	0	0	0	0	0	-1	0	1	-1	1	1	0	-1	4	4	4	4	4	0	0	0	0	0	-4	0	-2	0	0	0	-1	0	0	0	-1	-2	-1	-1	2	2	2
Firm-Pelotomaculum_thermopropionicum	-4	-4	-4	0	0	0	0	0	0	2	3	1	1	2	2	0	4	4	4	4	4	0	0	1	1	0	-3	0	-2	0	0	2	-3	-1	-3	-2	-2	-2	-1	0	3	3	3
Firm-Ruminococcus_albus	-4	-4	-4	0	0	-1	0	0	0	0	3	0	2	4	1	0	4	4	4	4	4	2	0	0	2	0	-3	0	0	0	0	0	-1	0	-4	-4	-4	-2	-2	-2	2	3	4
Firm-Selenomonas_sputigena	-4	-4	-3	0	0	0	0	0	0	0	1	0	4	4	2	1	4	4	4	4	4	1	0	1	1	2	0	0	2	2	1	0	-2	0	-4	-4	-2	0	-1	-2	3	4	2
Firm-Staphylococcus_aureus	-4	-4	-4	0	0	-0.93	0	0	-1.4	0	0.4	0	3.33	4	0	-0.73	3	4	4	4	4	0	0	-0.93	0	0	-1.33	0	-0.33	0	0	0	-0.67	0	-0.07	0	-0.47	-0.27	-1.07	-0.67	1.67	1.67	1.47
Firm-Staphylococcus_carnosus	-4	-4	-4	0	0	0	0	0	-1	0	0	0	1	1	0	-2	4	4	4	4	4	0	0	0	0	0	0	0	0	0	0	0	-1	0	-2	-1	0	0	0	0	1	1	1
Firm-Staphylococcus_epidermidis	-4	-4	-4	-0.5	0	0	0	0	-1	0	0	0	1	2.5	0	-2	3	4	4	4	4	0	0	0	0	0	-2	0	0	0	0	0	-0.5	0	0	0	0	0	0	0	1.5	1	1.5
Firm-Staphylococcus_haemolyticus	-4	-4	-4	0	0	-2	0	0	-2	0	0	0	4	2	-2	-3	3	4	4	4	4	0	0	0	0	2	-1	0	0	0	0	0	0	0	0	0	-1	0	0	1	1	1	1
Firm-Staphylococcus_lugdunensis	-4	-4	-4	0	0	-1	0	0	-1	0	0	0	0	0	-2	-1	3	4	4	4	4	0	0	0	0	0	-3	0	0	0	0	0	-1	0	0	0	-1	-1	-2	0	2	2	2
Firm-Staphylococcus_pseudintermedius	-4	-4	-4	0	0	0	0	0	0	0	0	0	1	1	-1	-3	-4	4	3	4	4	0	0	0	0	-1	0	0	0	0	0	0	0	0	0	0	0	0	-2	-1	2	2	2
Firm-Staphylococcus_saprophyticus	-4	-4	-4	0	0	-1	0	0	-1	0	0	0	2	3	0	-2	3	4	4	4	4	0	0	0	0	2	-2	0	-1	0	0	0	0	0	0	0	0	0	0	0	1	1	2
Firm-Streptococcus_agalactiae	-4	-4	-4	0	0	0	0	0	-0.67	0.33	2.33	0	0.33	3	0	0	4	4	4	4	4	0	0	0	0	0	-2.67	0	0	-0.67	0	0	-0.33	0	-1	0	-1.33	-2.67	-2	-1	2	2	2.67
Firm-Streptococcus_dysgalactiae	-4	-4	-4	0	0	0	0	0	0	0	0	0	0	1	0	-1	4	4	4	4	4	0	-1	0	0	0	-1	0	0	0	0	0	-2	0	-2	0	-2	-3	-3	-1	2	2	2
Firm-Streptococcus_equi	-4	-4	-3	0.67	0	0	0	0.33	0	0	0	0	3.67	4	0	0	3.67	4	4	4	4	0	0	0	0	0.33	-0.33	0	-0.33	0	0	1	-1	0	-2	0	-1	-3	-2	-1	3	3	4
Firm-Streptococcus_gallolyticus	-4	-4	-4	0	0	0	0	0	-0.5	0	1.5	-0.5	0	1	0	-0.5	4	4	4	4	4	0	0	-0.5	-1	0	-3	0	-1	0	0	0	-0.5	0	-2	0	-2	-3	-3	-0.5	3	3	4
Firm-Streptococcus_gordonii	-4	-4	-4	0	0	0	0	0	0	0	0	0	0	0	0	0	4	4	4	4	4	0	0	0	0	0	-1	0	0	0	0	0	-1	0	-1	0	-1	-2	-1	0	3	3	4
Firm-Streptococcus_mitis	-4	-4	-4	0	0	0	0	0	0	0	1	0	2	4	2	0	4	4	4	4	4	0	1	0	0	0	-1	0	0	0	0	0	0	0	-1	0	0	-1	-1	0	3	3	4
Firm-Streptococcus_mutans	-4	-4	-4	0	0	-0.5	0	0.5	0	0	0	0	0	0	0	-2	4	4	4	4	4	-0.5	0	0	0	0	0	0	0	0	0	0	-1	0	-1	0	-0.5	-2.5	-2	0	2	3	4
Firm-Streptococcus_oralis	-4	-4	-4	0	0	0	0	0	-1	0	0	0	1	0	0	0	4	4	4	4	4	0	0	0	1	0	-1	0	1	0	0	0	-2	0	0	0	0	-1	0	0	3	3	4
Firm-Streptococcus_parasanguinis	-4	-4	-4	0	0	0	0	0	0	0	0	0	1	3	0	0	4	4	4	4	4	0	0	-1	0	0	0	0	0	0	0	0	-1	0	0	0	0	-1	0	0	3	3	4
Firm-Streptococcus_parauberis	-4	-4	-4	0	0	0	0	0	0	0	0	0	1	2	0	0	4	4	4	4	4	0	0	0	0	0	-1	0	-1	0	0	0	0	0	0	0	-2	-2	-1	0	2	2	2
Firm-Streptococcus_pasteurianus	-4	-4	-4	0	0	0	0	0	0	0	0	-1	0	0	0	-1	4	4	4	4	4	0	-1	0	0	0	-3	0	-1	0	0	0	-1	0	-2	-1	-1	-2	-1	-1	3	3	4
Firm-Streptococcus_pneumoniae	-4	-4	-4	0	0	-0.5	0	0.14	0	0	0.43	-0.07	0.71	1.36	0	-0.21	4	4	4	4	4	0	-0.29	-0.07	0	0	-0.71	0	0.21	0	0.07	0	-0.36	0	0	0	0	-0.64	-0.93	0	3	3	4
Firm-Streptococcus_pyogenes	-4	-4	-4	0	0	0	0	0	0	0	2.08	0	0.23	1.54	0	-1	4	4	4	4	4	-0.46	-0.15	0	0	0	-1.38	0	0	0	0	0	-0.46	0	-1.46	0	-2	-3	-2.62	-1.23	2	2.08	2.46
Firm-Streptococcus_sanguinis	-4	-4	-4	0	0	-1	0	0	0	0	0	0	0	1	0	0	4	4	4	4	4	0	0	0	0	0	-1	0	0	0	0	0	-1	0	-3	0	-1	-2	0	0	3	3	4
Firm-Streptococcus_suis	-4	-4	-4	0	0.17	0	0	0	-0.5	1.67	0	-0.83	0.5	0.17	0	-0.67	4	4	4	4	4	0.33	0	-0.33	-0.17	0	-0.17	0	0	0	0	0	-0.83	0	-0.5	0	-1.17	-1.17	-0.83	0	3	3	4
Firm-Streptococcus_thermophilus	-4	-4	-4	0	0	0	0	0	-0.33	0.33	0	0	0.33	0.33	0	-1.67	4	4	4	4	4	0	0	0	0.33	0	-2	0	-1	-0.33	0	0	-1	0	-2	0	-1	-2	-1	-1	3	3	4
Firm-Streptococcus_uberis	-4	-4	-4	0	0	0	0	0	0	0	0	0	0	0	0	-1	4	4	4	4	4	0	0	0	0	0	-1	0	-1	0	0	0	-1	0	0	0	-1	-2	0	0	2	2	3
Firm-Symbiobacterium_thermophilum	-4	-4	-4	0	0	0	1	0	0	0	0	1	4	4	1	0	4	4	4	4	4	0	0	0	0	1	0	0	0	0	0	2	-4	-1	-3	-4	0	0	0	0	0	0	0
Firm-Syntrophobotulus_glycolicus	-4	-4	-4	0	0	0	0	0	0	0	1	1	4	4	0	0	4	4	4	4	4	-1	0	0	0	0	-2	0	-1	0	0	0	-3	0	-3	-2	-2	-2	-3	-2	2	2	1
Firm-Syntrophomonas_wolfei	-4	-4	-4	0	0	0	3	0	0	2	4	2	3	3	3	2	4	4	4	4	4	0	0	0	0	0	0	0	1	1	0	0	-2	0	-3	-1	-2	-1	-1	0	2	2	3
Firm-Syntrophothermus_lipocalidus	-4	-4	-3	0	0	0	4	2	0	3	2	1	4	4	1	0	4	4	4	4	4	1	0	2	1	3	-1	0	0	-1	0	-1	-4	0	0	0	-1	-1	-1	0	1	1	0
Firm-Tepidanaerobacter_sp	-4	-4	-4	0	0	0	0	0	-1	1	1	0	1	0	0	-1	3	4	4	4	4	0	0	0	0	0	-3	0	-3	-1	0	0	-2	0	-2	0	0	-1	0	0	2	2	3
Firm-Thermaerobacter_marianensis	-4	-4	-2	0	0	0	0	0	4	3	1	4	3	3	3	3	4	4	4	4	4	2	3	1	3	4	0	0	0	0	0	3	-2	-2	-4	-4	-4	-4	-4	-3	1	0	0
Firm-Thermincola_sp	-4	-4	-4	0	0	-1	3	0	0	2	4	0	4	4	1	0	4	4	4	4	4	0	0	0	0	3	-2	0	-2	-1	0	-1	-3	-1	-4	0	-1	-1	-2	-1	3	3	4
Firm-Thermoanaerobacter_brockii	-4	-4	-4	0	0	-1	0	0	0	2	3	0	0	0	1	-1	4	4	4	4	4	0	0	0	0	0	-3	0	0	0	0	0	-2	0	-1	0	-1	0	-1	-1	2	3	4
Firm-Thermoanaerobacter_italicus	-4	-4	-4	0	0	0	0	0	1	0	1	0	0	1	1	-1	4	4	4	4	4	0	0	0	0	0	-3	0	-2	-1	0	0	-3	0	-1	0	0	0	0	0	2	3	4
Firm-Thermoanaerobacter_mathranii	-4	-4	-4	0	0	0	0	0	0	0	1	0	0	0	1	-2	4	4	4	4	4	-1	0	0	-1	0	-2	0	-1	0	0	0	-3	0	-1	0	0	0	0	0	3	3	4
Firm-Thermoanaerobacter_pseudethanolicus	-4	-4	-4	0	0	-1	0	0	0	2	2	0	0	0	1	-1	4	4	4	4	4	0	0	0	0	0	-3	0	-1	-1	0	0	-2	0	-1	0	-1	0	-1	-1	2	3	4
Firm-Thermoanaerobacter_sp	-4	-4	-4	-0.5	0	-1.5	0	0	0	1	1	0	0	0.5	1	-2	4	4	4	4	4	0	0	0	0	0	-3	0	-1.5	-1	-0.5	0	-2	0	-1	0	0	0	0	0	3	3	4
Firm-Thermoanaerobacter_tengcongensis	-4	-4	-4	0	0	-1	0	1	0	0	0	0	0	0	2	-1	4	4	4	4	4	0	0	0	0	0	-2	0	0	-1	0	0	-2	0	-1	0	0	0	0	0	3	3	4
Firm-Thermoanaerobacterium_thermosaccharolyticum	-4	-4	-4	0	0	0	0	0	-1	0	0	0	0	0	0	-2	4	4	4	4	4	-1	0	0	0	0	-3	0	-2	0	0	1	-1	0	-2	0	0	0	0	0	2	2	3
Firm-Thermoanaerobacterium_xylanolyticum	-4	-4	-4	0	0	0	1	0	0	0	1	0	0	2	0	-2	4	4	4	4	4	0	0	0	0	0	-4	0	-1	-1	0	0	-2	0	-2	0	-1	-1	0	0	2	2	3
Firm-Thermodesulfobium_narugense	-4	-4	-4	0	0	0	0	0	0	0	0	0	0	0	0	0	3	3	3	4	4	0	0	0	1	0	-3	0	-3	-1	0	0	-1	0	1	0	0	0	0	0	2	2	3
Firm-Thermosediminibacter_oceani	-4	-4	-4	-1	0	-1	0	0	-1	0	0	0	0	0	0	0	4	4	4	4	4	-1	0	0	0	0	-3	0	-3	-1	-1	-1	-4	0	-4	-1	-2	-2	-1	-1	3	3	3
Firm-Veillonella_parvula	-4	-4	-4	0	0	0	1	0	0	2	0	4	3	3	1	0	4	4	4	4	4	0	0	0	0	1	-2	0	0	0	0	0	-1	0	-2	0	-1	-1	-1	0	2	2	2
Fuso-Fusobacterium_nucleatum	-4	-4	-4	-2	0	0	0	0	0	0	0	0	0	0	0	0	3	4	4	4	4	2	2	0	1	1	-3	0	-3	-2	-2	0	0	0	0	0	-1	0	0	0	2	2	0
Fuso-Ilyobacter_polytropus	-4	-4	-4	-1	0	0	0	0	0	0	0	0	0	1	2	0	4	4	4	4	4	1	0	0	1	0	-4	0	-4	-4	-3	0	-3	0	0	0	0	0	0	0	2	2	4
Fuso-Leptotrichia_buccalis	-4	-4	-4	-3	0	-1	0	0	0	0	0	3	1	0	2	0	1	2	0	2	3	0	0	-1	1	0	-4	-1	-3	-2	-1	0	-1	0	-2	0	-2	-2	-2	-1	3	3	4
Fuso-Sebaldella_termitidis	-4	-4	-4	-3	0	-2	0	0	-1	0	0	0	1	2	0	0	3	4	4	4	4	1	1	0	2	1	-4	0	-3	-4	-3	0	-3	0	-1	0	-1	0	-1	0	2	3	4
Fuso-Streptobacillus_moniliformis	-4	-4	-4	-1	0	-1	0	0	0	0	0	0	0	1	0	-1	3	4	2	4	4	0	0	0	0	0	-3	0	-1	0	0	0	0	0	0	0	0	2	0	0	2	2	3
GaPr-Acidithiobacillus_ferrooxidans	-4	-3.5	-3	0	0	0	0	0.5	0	0	0	0	1.5	3.5	0	-2	3	4	2.5	4	4	0	0	0	0.5	0	-1	0.5	0	0	0	1.5	-1	0	-2	-2	-4	-2	-3	-2.5	1.5	0	-0.5
GaPr-Acinetobacter_baumannii	-4	-4	-4	-0.5	0	0	0.17	0	-1.67	0	0	0.33	2.67	3	-1.67	-2.5	4	4	4	4	4	-0.33	0	-0.17	0.17	0.33	-3.83	0	-1.83	0	0	0.67	-0.83	0	-3.17	-0.83	-1.67	-0.33	-1.17	-0.17	0	-0.17	0.83
GaPr-Acinetobacter_sp	-4	-4	-4	-0.5	0	-0.5	0	0	-1.5	0	0	0	2	1.5	-2	-2.5	4	4	4	4	4	0	0	0	0	0	-4	0	-1.5	0	0	0.5	0	0	-2	0	-2.5	-0.5	-2	-1	0.5	0.5	0.5
GaPr-Actinobacillus_pleuropneumoniae	-4	-4	-4	0	0	0	0	0	-1	0	0	0	0.67	1.33	0	-1.33	4	4	4	4	4	-0.33	0	0	-0.33	0	-1.67	0	0	1	0.33	0.67	0	0	-4	-2.67	-4	-3	-4	-2.67	2	2	4
GaPr-Actinobacillus_succinogenes	-4	-4	-4	0	0	0	1	0	-2	0	0	0	2	2	-1	-1	4	4	4	4	4	0	0	0	0	0	-2	0	0	0	0	0	-1	0	-4	-3	-4	-3	-4	-3	3	3	4
GaPr-Aeromonas_hydrophila	-4	-4	-4	0	0	0	1	1	0	0	0	0	3	3	0	-1	4	4	4	4	4	0	1	1	0	0	1	0	1	1	0	0	-3	-1	-3	-4	-4	-4	-4	-4	4	4	1
GaPr-Aeromonas_salmonicida	-4	-4	-4	0	0	2	2	3	0	2	0	0	3	4	0	0	4	4	4	4	4	0	0	0	0	0	3	0	2	1	1	-1	-2	0	-3	-4	-4	-4	-4	-4	3	4	1
GaPr-Aeromonas_veronii	-4	-4	-4	0	0	0	0	2	-1	1	0	0	2	3	0	0	4	4	4	4	4	1	0	0	0	0	2	0	0	2	1	0	-3	0	-3	-4	-4	-4	-4	-4	3	4	2
GaPr-Aggregatibacter_actinomycetemcomitans	-4	-4	-4	0	0	0	0	0	0	0	0	0	1	1	0	-3	4	4	4	4	4	0	0	0	0	0	-1	0	0	0	2	0	-1	0	-3	-1	-4	-3	-4	-3	2	2	4
GaPr-Aggregatibacter_aphrophilus	-4	-4	-4	0	0	0	0	0	-1	0	0	0	0	2	0	-2	4	4	4	4	4	0	0	-1	0	0	-1	0	0	0	0	0	-1	0	-3	-1	-4	-3	-4	-3	2	2	2
GaPr-Alcanivorax_borkumensis	-4	-3	-3	0	0	1	4	1	0	0	1	0	1	1	0	-1	4	4	4	4	4	0	0	0	0	0	0	0	1	0	0	0	-2	0	-3	-3	-4	-3	-3	-2	-1	-1	0
GaPr-Aliivibrio_salmonicida	-4	-4	-3.5	0	0	1.5	2.5	2	0	0	0	0	2.5	3.5	-1	-1.5	4	4	4	4	4	0	0	0	0	0	2	0	0.5	1	0	1.5	0	0	-3.5	-1.5	-1.5	-2	-2	-1.5	-0.5	0	0
GaPr-Alkalilimnicola_ehrlichii	-4	-4	-4	0	0	0	0	0	0	0	0	1	4	4	2	1	3	4	4	4	4	0	0	0	0	0	-1	0	-1	0	0	2	-3	-1	-3	-4	-4	-3	-4	-3	0	0	0
GaPr-Allochromatium_vinosum	-4	1	-3	0	0	0	0	0	0	0	0	0	2	3	1	0	2	3	0	3	4	0	0	0	0	0	-3	0	-1	0	0	2	-1	0	2	3	-3	-1	-2	-2	0	0	0
GaPr-Alteromonas_macleodii	-4	-4	-4	0	0	0	2	0	-3	0	0	0	2	3	-3	-2	4	4	4	4	4	0	0	0	0	0	-2	0	0	0	0	0	0	0	-3	-4	-4	-2	-2	-2	1	0	1
GaPr-Alteromonas_sp	-4	-4	-4	0	0	2	3	0	-1	1	2	1	4	4	0	1	4	4	4	4	4	0	0	0	0	0	-2	0	0	0	2	0	0	0	-3	-4	-4	-2	-3	-3	0	0	0
GaPr-Azotobacter_vinelandii	-4	-4	-4	0	0	0	1	1	0	0	0	3	2	3	0	0	4	4	4	4	4	0	0	0	0	0	0	0	0	0	0	0	-3	-1	-2	-4	-4	-2	-3	-4	3	2	0
GaPr-Cellvibrio_gilvus	-4	-4	-2	0	0	0	0	0	1	0	1	1	3	4	2	2	2	3	4	3	4	2	0	0	2	2	-1	0	0	0	0	2	1	0	-1	-2	0	0	0	-1	0	0	0
GaPr-Cellvibrio_japonicus	-4	-4	-4	0	0	0	1	0	-2	0	1	0	2	3	0	0	4	4	4	4	4	0	0	0	0	0	-2	0	0	0	0	0	-3	0	2	3	-3	-1	-2	-2	-1	0	0
GaPr-Chromohalobacter_salexigens	-4	-4	-4	0	0	0	4	0	-1	0	0	0	4	4	0	-1	4	4	4	4	4	-2	-1	0	-1	0	-1	0	0	0	0	-1	-3	0	-3	-4	-4	-3	-4	-4	0	0	0
GaPr-Citrobacter_koseri	-4	-4	-4	0	0	0	0	1	-2	0	1	0	1	2	-2	-2	4	4	4	4	4	0	1	0	0	0	0	0	1	0	0	0	-3	0	-2	-3	-4	-3	-4	-4	2	2	2
GaPr-Citrobacter_rodentium	-4	-4	-4	-2	-1	0	0	0	-1	0	0	0	3	3	-1	-2	4	4	4	4	4	0	0	-1	0	0	0	0	0	0	0	0	-3	-1	-2	-3	-4	-3	-4	-4	2	2	2
GaPr-Colwellia_psychrerythraea	-4	-4	-4	0	1	0	1	3	-1	2	1	0	2	4	0	-1	4	4	4	4	4	0	0	0	0	0	-2	0	0	0	0	0	0	0	-3	-1	-4	-3	-3	-3	0	0	0
GaPr-Coxiella_burnetii	-4	-4	-4	0	0	0	1.6	0	0	0	0	0	1.6	1	0	0	4	4	3.4	4	4	0	0.2	0	0	0.4	0.4	1.6	2	1.2	1.2	0	0	0	-1.4	0	-0.2	-2	-0.6	-1.4	0	0	0
GaPr-Cronobacter_sakazakii	-4	-4	-4	-1	0	0	0	0	-2	0	0	0	1	1	-1	0	4	4	4	4	4	0	0	0	0	0	-1	0	0	0	0	0	-3	0	0	-3	-4	-3	-4	-4	2	3	1
GaPr-Cronobacter_turicensis	-4	-4	-4	-1	0	0	0	0	-2	0	0	0	1	2	-2	-1	4	4	4	4	4	0	0	0	0	0	0	0	0	0	0	0	-2	0	0	-3	-4	-3	-4	-4	2	2	0
GaPr-Dichelobacter_nodosus	-4	-4	-4	-1	0	-1	0	0	0	0	0	0	2	2	0	0	3	3	2	4	4	0	0	0	0	0	-1	0	0	0	0	0	0	0	0	0	-4	-3	-4	-3	3	3	4
GaPr-Dickeya_dadantii	-4	-4	-3.67	0	0	0	1.33	1.33	0	0.67	0.67	2	3.33	4	1.33	1.33	4	4	4	4	4	0	0	0	0.33	0	0	0	1.33	1	0.33	0	-2	0	-2.67	-4	-4	-3.33	-4	-4	2	1.33	0.33
GaPr-Dickeya_zeae	-4	-4	-4	0	0	0	0	3	0	1	1	2	2	4	1	2	4	4	4	4	4	0	0	1	1	1	0	0	2	1	0	0	-3	0	-3	-4	-4	-3	-4	-4	2	1	1
GaPr-Edwardsiella_ictaluri	-4	-4	-3	0	0	0	1	4	0	1	0	1	4	4	0	-2	4	4	4	4	4	0	0	0	0	0	0	0	1	1	1	0	-3	-1	-2	-4	-4	-4	-4	-4	3	3	2
GaPr-Edwardsiella_tarda	-4	-4	-1	0	0	1	2	2	0	0	0	1	3	4	2	0	4	4	4	4	4	0	1	0	0	1	0	0	1	3	1	0	-3	0	-2	-3	-4	-3	-4	-4	4	4	2
GaPr-Enterobacter_aerogenes	-4	-4	-4	-1	0	0	0	0	-2	0	0	1	4	4	-1	-2	4	4	4	4	4	0	0	-1	0	0	0	0	0	0	0	0	-3	0	-2	-4	-4	-3	-4	-4	2	2	1
GaPr-Enterobacter_cloacae	-4	-4	-4	0	0	-0.5	0	0	-2	0	0	0	0	1.5	-1	-2.5	4	4	4	4	4	-0.5	0	0	0	0	0	0	0	0	0	0	1	0	-2	-3	-4	-3	-4	-4	2	3	1.5
GaPr-Enterobacter_sp	-4	-4	-4	0	0	0	0	1	-2	0	0	0	2	3	-1	-2	4	4	4	4	4	0	0	0	0	0	1	0	0	0	0	0	4	0	-2	-3	-4	-2	-3	-4	0	0	0
GaPr-Erwinia_amylovora	-3	-4	0	0	0	1	0	0	0	0	1	0.5	3.5	3.5	0	-1.5	4	4	4	4	4	0	0	0	0	0	0	0	0	0	0	0	-3	0	-2	-3	-4	-3	-4	-4	2	2	1
GaPr-Erwinia_billingiae	-4	-4	-4	0	0	-1	0	1	-1	0	0	0	1	3	-1	-1	4	4	4	4	4	0	0	0	0	0	0	0	0	0	0	0	-3	0	-2	-3	-4	-3	-4	-4	1	0	1
GaPr-Erwinia_pyrifoliae	-4	-4	-1	0	0	0	0	1	0	1	1	0	2	3	0	0	4	4	4	4	4	0	0	0	0	0	0	0	0	0	0	2	-2	0	-2	-3	-4	-3	-4	-4	2	1	1
GaPr-Erwinia_tasmaniensis	-2	-4	0	0	0	1	1	0	0	0	1	0	1	2	0	0	4	4	4	4	4	0	0	0	0	0	0	0	0	0	0	0	-1	0	-2	-1	-4	-3	-4	-4	1	1	0
GaPr-Escherichia_coli	-4	-4	-4	-0.03	0	0	0	0.23	-2.6	0	0.3	0.3	1.43	1.93	-0.93	-1.87	4	4	4	4	4	0	0	0	0	0	0	0.03	0.03	0	0	-0.03	-0.73	0	-3	-4	-4	-3	-4	-4	0.57	1.6	0.8
GaPr-Escherichia_fergusonii	-4	-4	-4	0	0	0	0	0	-2	0	0	0	1	1	0	-2	4	4	4	4	4	0	0	0	0	0	0	0	0	0	0	0	-3	0	-3	-4	-4	-3	-4	-4	1	2	1
GaPr-Ferrimonas_balearica	-4	-4	-4	0	0	0	0	0	-1	0	0	0	3	3	0	-2	4	4	4	4	4	0	0	0	0	0	-1	0	0	0	0	0	-3	-1	-4	-4	-4	-4	-4	-4	2	4	1
GaPr-Francisella_philomiragia	-4	-4	-4	0	0	0	1	0	-1	0	2	0	1	1	0	-3	2	1	0	2	1	0	0	0	0	0	-4	0	-3	-1	0	1	0	0	0	0	-1	0	0	0	2	2	3
GaPr-Francisella_tularensis	-4	-4	-4	0	0	0	0	0	0	0	0	0	0.25	1.12	0	-0.5	2.25	0.25	0	2.88	0	0	0	-0.25	0	0	-4	0	-2.5	-0.25	0	0	0	0	0	0	-1.75	0	-0.38	0	2	2	2.75
GaPr-Gallibacterium_anatis	-4	-4	-4	-1	0	0	0	0	0	0	0	1	4	4	0	0	4	4	4	4	4	0	0	0	0	0	-1	0	2	2	2	0	0	0	-3	0	-4	-3	-4	-3	2	2	4
GaPr-Gamma_proteobacterium	-4	-4	-4	0	1	0	4	1	0	2	3	4	4	4	2	4	3	4	4	4	4	0	0	0	1	1	-4	0	0	0	1	1	0	0	-2	-3	-4	-1	-2	-2	2	0	0
GaPr-Glaciecola_sp	-4	-4	-4	0	0	0	3	2	-1	0	2	2	4	4	0	0	4	4	4	4	4	0	0	0	0	1	-2	0	0	0	1	0	0	0	-3	-3	-3	-2	-2	-2	1	1	1
GaPr-Haemophilus_ducreyi	-4	-4	-4	0	0	0	0	0	-1	0	0	0	2	1	-1	-3	4	4	4	4	4	0	-1	0	0	0	-1	0	0	0	0	0	-1	0	-1	0	-4	-3	-4	-3	2	2	4
GaPr-Haemophilus_influenzae	-4	-4	-4	1.5	0.17	0	0.5	4	-1.17	0.17	0	0.33	3.67	3.83	0	-0.67	4	4	4	4	4	0	0	0	0	0.67	-1.33	0	0	0.5	1	0.83	-0.5	0	-2.67	0	-4	-3	-4	-3	2	2	2.33
GaPr-Haemophilus_parasuis	-4	-4	-4	2	0	0	0	0	0	1	0	0	3	4	0	1	4	4	4	4	4	0	0	0	0	0	-1	0	0	0	0	0	1	0	-4	0	-4	-3	-4	-3	2	2	4
GaPr-Haemophilus_somnus	-4	-4	-4	0	0	0	4	2.5	0	0.5	0	0.5	3.5	4	0.5	0	4	4	4	4	4	-1.5	0	0	0	0	-1	0.5	0	0	1	0	-1	0	-3	0	-4	-3	-4	-2	2	2	3
GaPr-Hahella_chejuensis	-4	-4	-4	0	0	0	3	4	-3	0	1	1	4	4	-2	-2	4	4	4	4	4	0	0	0	0	0	0	1	0	1	1	0	-2	0	-2	-3	-3	-1	-2	0	0	0	2
GaPr-Halomonas_elongata	-4	-4	-4	0	0	0	4	0	-2	0	0	0	4	4	0	0	4	4	4	4	4	0	0	0	-1	0	0	2	2	3	1	-1	-4	0	-3	-4	-4	-3	-4	-4	1	0	0
GaPr-Halorhodospira_halophila	-4	-4	-3	0	0	0	0	0	0	0	0	0	2	1	0	0	3	4	4	4	4	0	0	0	0	0	-1	0	0	0	0	0	-4	0	-3	-4	-4	-3	-4	-3	0	0	0
GaPr-Halothiobacillus_neapolitanus	-4	-3	-2	0	0	0	0	0	-1	0	0	0	2	2	0	0	4	4	3	4	4	0	0	0	0	0	-2	0	-1	0	0	0	0	0	-1	0	-3	-1	-2	-2	0	0	0
GaPr-Hamiltonella_defensa	-3	-4	-4	0	0	0	1	3	1	0	1	1	2	3	1	0	4	4	4	4	4	0	0	0	2	0	0	1	0	0	1	0	0	0	-1	0	-3	-3	-3	-1	1	1	2
GaPr-Idiomarina_loihiensis	-4	-4	-4	0	0	0	0	0	-1	0	0	2	0	0	-1	-3	4	4	4	4	4	0	0	0	1	0	-3	0	0	0	0	-1	-1	0	-3	-2	-3	-3	-3	-2	0	0	0
GaPr-Kangiella_koreensis	-4	-4	-3	0	0	0	0	0	-1	0	0	0	0	2	0	-2	4	4	4	4	4	0	0	0	0	0	-2	0	-1	0	0	0	-1	0	0	0	-4	-3	-4	-2	-2	0	0
GaPr-Klebsiella_pneumoniae	-4	-4	-4	-0.33	0	-0.33	0	0	-1.33	0	0	0	1.33	2	-0.67	-2.33	4	4	4	4	4	0	0	0	0	0	0	0	0.33	0	0	0	-3	0	-2	-4	-4	-3.67	-4	-4	2	3	2.67
GaPr-Klebsiella_variicola	-4	-4	-4	0	0	0	0	0	-2	0	0	0	1	2	-1	-2	4	4	4	4	4	0	0	0	0	0	0	0	1	0	0	0	-2	0	-2	-4	-4	-3	-4	-4	3	3	3
GaPr-Legionella_longbeachae	-4	-4	-4	0	0	0	0	0	-1	0	0	0	3	4	-1	-2	4	4	4	4	4	0	0	0	0	0	-2	0	-2	0	0	0	-2	0	0	0	-3	-1	-3	-2	1	1	1
GaPr-Legionella_pneumophila	-4	-4	-4	-0.2	0	0	0	0.2	-1.2	0	1	-0.6	2.2	2.8	-0.8	-1.8	3.2	4	4	4	4	0	0	0	0	0.6	-2.4	0	0	0	0	0.2	-0.2	0	-0.4	0	-4	-3	-3.6	-2	1	1	1
GaPr-Mannheimia_succiniciproducens	-4	-4	-4	0	0	-1	0	0	-1	0	0	-1	0	0	0	-3	4	4	4	4	4	-1	0	0	0	0	-3	0	-1	0	0	0	-1	0	-4	-3	-4	-3	-4	-3	2	2	4
GaPr-Marinobacter_aquaeolei	-4	-4	-4	0	0	0	0	0	-1	0	0	0	1	4	0	-2	4	4	4	4	4	-1	0	0	0	0	-4	0	-1	0	0	0	-4	0	-3	-3	-4	-3	-3	-3	0	0	0
GaPr-Marinomonas_mediterranea	-4	-4	-4	0	0	0	3	1	-1	0	0	1	3	4	0	0	4	4	4	4	4	0	0	0	0	0	-2	0	0	1	1	0	0	0	-3	-2	-3	-2	-2	-2	0	0	2
GaPr-Marinomonas_posidonica	-4	-4	-4	0	0	0	0	0	-1	0	0	0	3	4	-1	0	4	4	4	4	4	-1	0	0	0	0	-3	0	0	0	0	0	-2	0	-4	-2	-4	-3	-3	-3	0	0	0
GaPr-Marinomonas_sp	-4	-4	-4	0	0	0	2	2	-2	1	1	0	4	4	-1	-2	4	4	4	4	4	0	0	0	0	0	-3	1	-1	0	0	0	-1	0	-3	-3	-4	-3	-4	-4	0	0	0
GaPr-Methylococcus_capsulatus	-4	-4	-3	0	0	0	0	0	-1	0	0	0	2	1	0	-2	3	4	4	4	4	0	0	0	2	2	0	0	0	0	0	3	-2	0	-3	-4	-4	-3	-4	-2	1	0	0
GaPr-Methylomonas_methanica	-4	-4	-4	0	0	0	0	0	-2	0	0	0	4	4	-2	-2	4	4	4	4	4	0	0	0	0	0	-4	0	-2	0	0	2	0	0	-3	-4	-4	-3	-4	-4	1	0	0
GaPr-Moraxella_catarrhalis	-4	-4	-4	0	0	0	0	2	2	3	2	2	1	3	4	3	4	4	4	4	4	1	0	0	1	0	-3	0	0	0	0	0	0	0	0	0	-3	-2	-3	0	3	3	4
GaPr-Nitrosococcus_halophilus	-4	-4	-3	0	0	0	0	0	-1	0	1	0	4	4	0	-2	4	4	4	4	4	0	0	0	0	0	0	0	0	0	0	0	-2	-1	-3	-1	-4	-3	-3	-2	1	0	0
GaPr-Nitrosococcus_oceani	-4	-4	-4	0	0	0	0	1	-1	1	1	0	3	4	0	-2	4	4	4	4	4	0	0	0	0	0	0	0	0	0	0	0	-2	0	-3	-3	-4	-3	-3	-1	1	1	0
GaPr-Nitrosococcus_watsonii	-4	-4	-3	0	0	0	0	0	-1	0	0	0	2	4	-1	-3	4	4	4	4	4	0	0	0	0	0	0	0	0	0	0	0	-2	0	-3	-2	-4	-3	-3	-2	1	2	0
GaPr-Pantoea_ananatis	-4	-4	-3	0	0	0	2	4	0	1	1	1	4	4	0	0	4	4	4	4	4	0	0	1	0	0	0	0	0	0	0	0	-1	0	-1	-2	-4	-3	-4	-4	1	1	0
GaPr-Pantoea_sp	-4	-4	-4	0	0	0	0	0	-2	0	0	2	1	1	0	-1	4	4	4	4	4	0	0	0	0	0	0	0	0	1	1	0	1	0	-1	-3	-4	-3	-4	-4	2	3	2
GaPr-Pantoea_vagans	-4	-4	-4	0	0	0	0	1	-1	0	0	1	2	2	0	-2	4	4	4	4	4	0	0	0	0	0	0	0	0	0	0	0	-1	0	-2	-4	-4	-3	-4	-4	2	2	1
GaPr-Pasteurella_multocida	-4	-4	-4	0	0	0	0	0	0	1	0	0	1	2	-1	-1	4	4	4	4	4	0	0	0	0	0	0	0	1	1	1	0	-1	0	-1	0	-4	-3	-4	-3	2	2	4
GaPr-Pectobacterium_atrosepticum	-4	-4	-4	0	0	0	1	0	-3	0	0	0	1	2	-1	0	4	4	4	4	4	0	0	0	0	0	1	0	2	2	0	0	-2	0	-3	-4	-4	-3	-4	-4	2	2	2
GaPr-Pectobacterium_carotovorum	-4	-4	-4	0	0	0	0	2	-2	0	0	1	2	2	-2	0	4	4	4	4	4	0	0	0	0	0	0	0	3	2	1	0	-2	0	-3	-4	-4	-3	-4	-4	2	2	1
GaPr-Pectobacterium_wasabiae	-4	-4	-4	0	0	0	0	1	-2	0	0	0	1	3	-2	0	4	4	4	4	4	0	0	0	0	0	1	0	1	2	0	0	-1	0	-4	-4	-4	-3	-4	-4	2	2	0
GaPr-Photobacterium_profundum	-4	-4	-3.5	0	0	1	3.5	1.5	-2	0	0.5	0.5	2.5	3	-1	-1	4	4	4	4	4	0	0	0	0	0	0	0.5	0	0.5	0	1	-0.5	0	-4	-2	-4	-2	-3	-2.5	-0.5	-1.5	0
GaPr-Photorhabdus_asymbiotica	-4	-4	-4	0	0	0	0	4	-2	0	2	0	3	4	2	0	4	4	4	4	4	0	0	0	2	2	0	0	0	0	2	1	-1	0	-4	-1	-4	-3	-4	-3	2	2	3
GaPr-Photorhabdus_luminescens	-4	-4	-4	0	1	0	4	4	0	1	3	4	4	4	0	0	4	4	4	4	4	0	0	0	1	1	0	0	0	1	1	0	-1	0	-4	-2	-4	-3	-4	-3	2	2	3
GaPr-Proteus_mirabilis	-4	-4	-4	0	0	0	1	2	-1	0	0	2	3	4	0	-1	4	4	4	4	4	2	0	0	1	1	0	0	2	2	1	0	-1	0	-4	-2	-4	-3	-4	-3	2	2	3
GaPr-Pseudoalteromonas_atlantica	-4	-4	-4	0	0	2	4	4	-1	0	0	1	4	4	0	0	4	4	4	4	4	0	0	0	0	0	-2	0	0	2	2	0	-1	0	-3	-3	-4	-2	-3	-3	1	0	1
GaPr-Pseudoalteromonas_haloplanktis	-4	-4	-4	0	0	0	4	0	-1	0	0	0	4	4	-1	-2	4	4	4	4	4	0	0	0	0	0	-3	0	0	0	0	0	0	0	-3	-3	-3	-2	-3	-2	1	1	1
GaPr-Pseudoalteromonas_sp	-4	-4	-4	0	0	0	4	0	-3	0	0	0	4	4	-2	-2	4	4	4	4	4	0	0	0	0	0	-3	0	0	0	0	0	0	1	-3	-2	-3	-2	-2	-1	1	1	2
GaPr-Pseudomonas_aeruginosa	-4	-4	-4	-1	0	-0.25	0	0.25	-1	0	0	0.75	2.25	2.5	0	0	4	4	4	4	4	-0.75	0	0	0	0.5	-0.25	0	0	0	0	2	-4	-1.5	-2	-3.75	-4	-2.25	-3	-4	2.25	1	0
GaPr-Pseudomonas_brassicacearum	-4	-4	-4	0	0	0	0	3	-3	0	3	0	3	4	0	0	3	4	4	4	4	0	0	0	0	0	-4	0	0	0	0	2	-2	0	-3	-4	-4	-2	-3	-4	0	0	0
GaPr-Pseudomonas_entomophila	-4	-4	-4	0	0	1	3	1	-2	0	0	1	4	4	0	0	4	4	4	4	4	-1	-1	0	0	0	-2	0	0	0	0	3	-2	0	-2	-4	-4	-2	-3	-4	1	0	0
GaPr-Pseudomonas_fluorescens	-4	-4	-4	0	0	0	0.67	0	-2.67	0	1.33	0.33	1.33	2.67	-0.67	0	3.67	4	4	4	4	-0.33	-0.67	0	-0.33	0	-3.67	0	-1	0	0	1	-1.33	-0.33	-2.67	-4	-3.67	-2.33	-3.33	-4	0.67	0.67	0
GaPr-Pseudomonas_fulva	-4	-4	-4	0	0	-1	0	0	-2	0	0	0	2	2	-1	-1	4	4	4	4	4	0	0	0	0	-1	-3	0	0	0	0	0	-3	0	-2	-4	-4	-2	-3	-4	2	2	0
GaPr-Pseudomonas_mendocina	-4	-4	-4	0	0	0	0	0	-1.5	0	0	0	1.5	0	0	-1	4	4	4	4	4	-0.5	-0.5	0	-0.5	0	-0.5	0	0	0	0	0	-1	-0.5	-1.5	-3.5	-3.5	-2	-3.5	-4	1.5	1	0.5
GaPr-Pseudomonas_putida	-4	-4	-4	0	0	0.25	3	0.5	-0.75	0	0	0.25	3.5	3.5	0	-1.5	4	4	4	4	4	-0.5	-1.25	0	-0.5	0	-2.5	0	-1	0	0.25	0.25	-1.5	-0.25	-2.25	-4	-3	-2	-2.75	-3	0.75	0.75	0.25
GaPr-Pseudomonas_stutzeri	-4	-4	-4	0	0	0	2	1	0	0	0	0	1	4	0	-1	3	4	4	4	4	-1	0	0	-1	0	-2	0	0	0	0	0	-3	0	-2	-4	-4	-3	-4	-4	0	0	0
GaPr-Pseudomonas_syringae	-4	-4	-4	0	0	0.67	3.67	3	-2	0	0	0	4	4	-1.33	0	4	4	4	4	4	-0.33	0	0	0	0	-3	0	-1	0	0	0.67	-0.67	0	-3	-4	-3.67	-2	-3.33	-4	0	1.67	1
GaPr-Pseudoxanthomonas_suwonensis	-4	-3	-4	0	0	0	4	2	0	1	1	0	4	4	2	1	3	3	4	3	4	0	0	0	0	1	0	0	0	0	0	4	0	0	-1	0	0	0	0	0	0	0	0
GaPr-Psychrobacter_arcticus	-4	-4	-2	0	0	2	4	4	0	1	2	3	4	4	3	3	4	4	4	4	4	1	0	0	1	2	-1	0	0	0	0	0	0	0	-2	1	-4	-2	-3	-3	0	0	0
GaPr-Psychrobacter_cryohalolentis	-4	-4	-4	0	0	3	3	3	1	0	0	3	4	4	1	2	4	4	4	4	4	1	0	0	0	0	-3	0	0	0	0	1	0	0	0	0	-4	-3	-3	-3	0	0	0
GaPr-Psychrobacter_sp	-4	-4	-3	0	0	0	2	3	0	3	3	4	4	4	3	4	4	4	4	4	4	0	1	0	0	1	-2	0	0	0	0	0	0	0	-3	0	-4	-3	-4	-4	2	1	2
GaPr-Psychromonas_ingrahamii	-4	-4	-4	0	0	3	4	4	0	2	3	4	4	4	3	3	4	4	4	4	4	0	0	0	1	4	-2	0	0	0	0	1	-1	0	0	-2	-4	-3	-3	-3	0	0	0
GaPr-Rahnella_sp	-4	-4	-4	0	0	-1	0	0	-2	1	0	0	1	1	-1	-2	4	4	4	4	4	0	0	0	0	0	-1	0	0	0	0	0	2	0	-3	-4	-4	-3	-4	-4	0	0	1
GaPr-Ruthia_magnifica	-4	-4	-2	0	0	0	0	0	0	0	1	0	0	4	0	0	3	4	3	4	4	0	-1	0	0	0	-1	0	0	0	0	0	0	0	0	0	-1	-1	-1	0	2	1	1
GaPr-Saccharophagus_degradans	-4	-4	-4	0	0	3	4	1	-1	2	1	4	4	4	2	2	4	4	4	4	4	0	0	0	0	0	-2	0	0	2	3	1	0	0	-1	0	-2	0	0	0	-1	-1	0
GaPr-Salmonella_enterica	-4	-4	-4	0	0	0	0	0.19	-0.94	0.44	0.31	0.06	2.06	2.81	-0.75	-2.44	4	4	4	4	4	-0.19	0	-0.06	0	0.31	0.06	0.12	0	0	0.12	0	-2.69	0	-2	-3	-4	-3	-4	-4	2	2	2.19
GaPr-Serratia_proteamaculans	-4	-4	-4	0	0	0	0	0	-2	0	1	0	0	1	-1	-3	4	4	4	4	4	0	0	0	0	1	-2	0	0	0	0	0	-1	0	-3	-4	-4	-3	-4	-4	2	2	0
GaPr-Serratia_sp	-4	-4	-4	-1	0	-1	0	0	-2	0	0	0	2	3	-2	-2	4	4	4	4	4	0	0	0	0	0	-0.5	0	0	0	0	0	-3	0	-2	-4	-4	-3	-4	-4	2	2	2
GaPr-Shewanella_amazonensis	-4	-4	-4	0	0	0	4	2	-1	0	0	1	4	4	0	0	4	4	4	4	4	0	0	0	0	0	-3	0	0	0	0	0	-2	0	-3	-4	-4	-3	-4	-4	2	3	3
GaPr-Shewanella_baltica	-4	-4	-4	0	0.25	0.75	4	3.5	-0.75	0.75	2.5	4	4	4	2	2.25	4	4	4	4	4	0	0	0	0.25	0.25	-3	0	-1	-0.25	0	-0.75	-1.5	0	-3	-3.25	-4	-3	-4	-4	0	0	2
GaPr-Shewanella_denitrificans	-4	-4	-4	0	1	1	4	4	0	1	3	4	4	4	3	3	4	4	4	4	4	0	0	0	0	0	-3	0	-1	0	0	0	-1	0	-3	-3	-4	-3	-4	-4	2	2	2
GaPr-Shewanella_frigidimarina	-4	-4	-4	0	0	0	4	3	-1	0	0	1	4	4	0	0	4	4	4	4	4	0	0	0	0	0	-3	0	-2	0	0	0	0	0	-3	-2	-4	-3	-4	-4	0	0	0
GaPr-Shewanella_halifaxensis	-4	-4	-4	0	0	0	4	3	-1	2	0	4	4	4	2	3	4	4	4	4	4	0	0	1	0	0	-2	0	-1	0	0	0	0	0	-3	-2	-4	-3	-4	-3	1	1	1
GaPr-Shewanella_loihica	-4	-4	-4	0	0	1	4	2	0	0	1	4	4	4	3	3	4	4	4	4	4	0	0	0	0	0	-3	0	0	1	3	-1	-3	0	-2	-3	-4	-3	-4	-4	3	4	4
GaPr-Shewanella_oneidensis	-4	-4	-4	0	0	0	4	2	-2	1	0	3	4	4	0	0	4	4	4	4	4	0	0	0	0	0	-3	0	-2	0	0	0	-1	0	-3	-3	-4	-3	-4	-4	2	1	3
GaPr-Shewanella_pealeana	-4	-4	-4	0	0	2	4	0	0	1	2	4	4	4	2	3	4	4	4	4	4	0	0	0	2	0	-3	0	-1	0	0	0	0	0	-3	-3	-4	-3	-3	-3	0	0	2
GaPr-Shewanella_piezotolerans	-4	-4	-4	0	0	0	3	2	-3	0	1	0	3	3	-2	-3	4	4	4	4	4	0	0	0	1	0	-4	0	-1	0	0	0	-1	0	-4	-2	-4	-3	-4	-4	0	0	0
GaPr-Shewanella_putrefaciens	-4	-4	-4	0	0	0	4	3	0	1	1	2	4	4	0	0	4	4	4	4	4	0	0	0	0	0	-3	0	-1	0	0	-1	-1	0	-3	-2	-4	-3	-4	-4	2	2	1
GaPr-Shewanella_sediminis	-4	-4	-4	0	1	2	4	4	0	1	2	4	4	4	2	3	4	4	4	4	4	0	0	0	1	1	0	0	0	0	0	0	-1	0	-3	-2	-4	-3	-3	-3	1	1	1
GaPr-Shewanella_sp	-4	-4	-4	0	0	0	3.25	1.5	-0.75	0	0.5	2	3.75	4	0	0	4	4	4	4	4	0	0	0	0	0	-3	0	-1.5	0	0	-0.75	-2	0	-2.5	-3.25	-4	-3	-4	-4	1.75	1.75	2.5
GaPr-Shewanella_violacea	-4	-4	-4	0	1	3	4	4	0	3	2	4	4	4	3	3	4	4	4	4	4	0	0	1	1	1	-2	0	0	1	2	0	0	0	-3	-1	-4	-2	-3	-2	1	1	0
GaPr-Shewanella_woodyi	-4	-4	-4	0	0	0	4	2	-2	1	0	3	4	4	0	0	4	4	4	4	4	0	0	0	0	0	-1	0	0	0	0	0	0	0	-3	-2	-4	-3	-3	-3	1	2	2
GaPr-Shigella_boydii	-4	-4	-4	0	0	0	0	0	-2	0	0	1	3	4	0	-1	4	4	4	4	4	-1	0	0	0	0	0	0	0	0	0	0	0	0	-3	-4	-4	-3	-4	-4	2	2	1
GaPr-Shigella_dysenteriae	-4	-4	-4	0	0	0	2	1	-3	0	0	0	2	4	-2	-3	4	4	4	4	4	-1	0	0	-1	0	-1	0	0	0	0	0	0	0	-3	-4	-4	-3	-4	-4	1	2	0
GaPr-Shigella_flexneri	-4	-4	-4	0	0	0	0	0	-2	0	0	0	1.67	3.67	0	-1	4	4	4	4	4	-0.33	0	0	0	0	0	0	0.33	0.33	0	0	0	0	-3	-4	-4	-3	-4	-4	2	2	0
GaPr-Shigella_sonnei	-4	-4	-4	0	0	0	2	1	-2	0	1	1	2	4	0	-1	4	4	4	4	4	0	0	0	0	0	0	0	0	0	0	0	0	0	-3	-4	-4	-3	-4	-4	1	2	0
GaPr-Sodalis_glossinidius	-4	-3	0	0	0	4	4	4	0	0	0	4	4	4	2	0	4	4	4	4	4	1	2	1	1	2	3	0	2	2	0	2	-1	0	-2	-3	-4	-4	-4	-4	3	3	3
GaPr-Stenotrophomonas_maltophilia	-4	-3.5	-4	0	0	2	0.5	0	-0.5	0	0	1	2	3.5	2	0	4	4	4	4	4	0	0	0	0	0.5	0	0	0.5	0	0	4	-0.5	0	-1.5	-1.5	-2	0	-2	-2.5	0.5	0	0
GaPr-Teredinibacter_turnerae	-4	-4	-4	0	0	2	2	3	0	0	2	3	4	4	0	2	4	4	4	4	4	0	0	0	0	0	-3	0	0	0	0	0	-2	0	-1	0	-3	-1	-1	-1	1	0	0
GaPr-Thioalkalimicrobium_cyclicum	-4	-4	-3	0	0	0	0	0	0	0	2	0	1	2	0	0	4	4	3	4	4	0	0	0	0	0	-2	0	-2	0	0	1	0	0	-3	-2	-3	-2	-4	-1	0	-1	0
GaPr-Thioalkalivibrio_sp	-4	-4	-4	0	0	0	2	2	0.5	0	1	2	3	3.5	2	0	4	4	4	4	4	1	0	0	1	0	-2.5	0	0	1	0.5	0.5	-1.5	0	-0.5	-2.5	-2.5	0	0	-1	0	0	0
GaPr-Thiomicrospira_crunogena	-4	-4	-4	0	0	0	0	0	-1	0	0	0	1	1	-1	-2	4	4	4	4	4	0	0	0	0	0	-4	0	-2	0	0	0	-2	0	-1	-1	-2	-2	-2	-2	0	0	0
GaPr-Tolumonas_auensis	-4	-4	-4	0	0	0	1	0	-1	0	0	0	2	2	0	-2	4	4	4	4	4	0	0	0	0	0	-1	0	0	0	0	0	-2	0	-3	-3	-4	-3	-3	-3	2	1	2
GaPr-Vesicomyosocius_okutanii	-4	-4	-2	0	1	0	0	2	0	0	0	0	0	2	0	-1	4	4	4	4	4	0	0	0	0	0	-2	0	0	0	0	0	0	0	0	0	0	-1	0	0	1	2	0
GaPr-Vibrio_anguillarum	-4	-4	-4	0	0	0	0	2	0	0	0	0	1	2	-1	-2	4	4	4	4	4	0	0	0	0	0	-1	0	-1	0	0	1	0	0	-3	-2	-4	-3	-4	-4	1	0	2
GaPr-Vibrio_cholerae	-4	-3.5	-3	0	0	0	0.25	0	-0.88	0	0.12	0	1.25	1.5	-0.5	-0.75	4	4	4	4	4	-0.12	-0.38	-0.62	-0.12	0	-0.25	0	0	0	0	0.38	-0.25	0	-2	-1.25	-3.5	-3	-3.62	-2.75	0.5	0.38	0.5
GaPr-Vibrio_fischeri	-4	-4	-3.5	0	0	0	2.25	0.25	-1.25	0	0	0	2	2.75	-1.5	-1.75	3.75	4	4	4	4	0	0	0	0	0	0	0	0.5	0	0.5	1	0	0	-3	-0.75	-2.75	-2	-2.25	-0.5	0	0	0.75
GaPr-Vibrio_harveyi	-4	-4	-4	0	0	0	4	0.5	-1	0	0	0.5	3.5	3	-2.5	-2.5	4	4	4	4	4	0	0	0	0	1.5	0	0	0	0	0.5	1	0	0	-3.5	-2.5	-3	-2.5	-3	-0.5	-0.5	0	1
GaPr-Vibrio_parahaemolyticus	-4	-4	-3.5	0	0	0	0.5	0	-2	0	0	0	2	1	-2.5	-3	4	4	4	4	4	0	0	-0.5	0	0	-1	0	0	0	0	1	-0.5	0	-3	-2	-3	-2	-3	-2.5	0	0.5	1.5
GaPr-Vibrio_sp	-4	-4	-3.5	0	0	0	0	0	-1.5	0	0	0	2	1	-1	-2.5	4	4	4	4	4	0	0	0	0	0	-0.5	0	0	0	0	0.5	-0.5	0	-3	-1.5	-3.5	-2	-3	-2	0	0	2
GaPr-Vibrio_splendidus	-4	-4	-3.5	0.5	0	1.5	4	4	0	0	0.5	2.5	4	4	0	1	4	4	4	4	4	0	0	1	0.5	0.5	-0.5	0	0	0	1	1.5	0	0	-3.5	-1	-3.5	-2	-3	-1	-0.5	0	1
GaPr-Vibrio_vulnificus	-4	-4	-3.5	0	0	0	4	2.5	-1.5	0	0.17	0.67	3.83	4	-0.5	-1.5	4	4	4	4	4	0	0	0	0.67	0	-0.67	0	0.33	0.17	0.5	0	0	0	-3	-1.67	-3.67	-2.67	-3	-2.67	0.5	0.33	1
GaPr-Xanthomonas_albilineans	-3	-2	-1	0	1	3	2	3	2	0	3	0	2	3	2	1	3	4	4	4	4	0	0	0	0	0	0	0	0	0	0	4	0	0	-2	-2	-2	0	-2	-2	3	3	0
GaPr-Xanthomonas_axonopodis	-4	-3	-4	0	4	4	4	3	0	0	1	1	4	4	2	0	3	4	4	4	4	1	0	1	0	0	0	0	0	0	0	4	4	0	-1	-2	-2	0	-1	-2	1	0	0
GaPr-Xanthomonas_campestris	-3.25	-3.75	-4	0	1.5	2.75	4	3.75	0	0.25	0	0.75	4	4	1.75	0	3	4	4	4	4	0	0	1	0	0.5	0	0	0	0.5	0.25	4	4	0.25	-1	-2	-1	0	0	-0.5	0.25	0	0
GaPr-Xanthomonas_oryzae	2.33	-3.33	-4	1	1	3.33	4	3.33	-0.33	1	0	0.33	3.67	4	0.33	0.33	3	4	4	4	4	0	0	0.67	0	2.33	-0.67	0	0	0	0	4	3	0	-1.33	-2	-1	-0.33	-1.67	-2.67	3.67	1.33	0.33
GaPr-Xenorhabdus_bovienii	-4	-4	-4	0	1	0	1	2	-1	1	1	0	2	3	0	-1	4	4	4	4	4	0	0	0	0	0	-2	0	0	0	0	0	-1	0	-4	-3	-4	-3	-4	-4	2	2	3
GaPr-Xenorhabdus_nematophila	-4	-4	-4	0	0	0	0	2	-2	0	0	0	2	3	-1	-1	4	4	4	4	4	0	1	0	0	0	0	0	0	0	0	0	0	0	-3	0	-4	-3	-4	-3	2	2	2
GaPr-Xylella_fastidiosa	-3.25	-1	0	0.75	0.75	3.25	4	4	1.5	2.5	2	3.75	4	4	2.75	2	4	4	4	4	4	0.25	0	0.75	1.25	1.75	1.5	0	0	0	0	2.5	0	0	-2	-0.25	-3	-2	-3	-3	0	0	0
GaPr-Yersinia_enterocolitica	-4	-4	-4	0	0	0	0	0.5	-1	0	0	2.5	3.5	4	-0.5	-0.5	4	4	4	4	4	0.5	0.5	0	0	0	-0.5	0	0	0	0	0	-1.5	0	-2	-2.5	-4	-3	-4	-4	2	2	1
GaPr-Yersinia_pestis	-4	-4	-4	0	0.12	0.12	3.62	4	0	1	0.12	4	4	4	0.75	4	4	4	4	4	4	0.75	0.38	0.38	3	2.75	0	0	1.88	2.12	1.62	0.88	0	0	-3	-3	-4	-3	-4	-4	1.38	1	1.88
GaPr-Yersinia_pseudotuberculosis	-4	-4	-4	0	0.25	0.25	4	4	0	1.75	0.5	4	4	4	1.25	4	4	4	4	4	4	1.25	0.75	1.5	3	3.75	0	0	2.25	2.75	2	0.75	-0.5	0	-3	-3	-4	-3	-4	-4	2	1.25	1.5
Gemm-Gemmatimonas_aurantiaca	-4	-3	-2	0	0	0	0	0	0	1	1	0	4	4	2	0	2	4	4	4	4	0	0	0	0	0	-1	0	0	0	0	3	-1	0	-1	-2	-3	-2	-3	-4	0	0	0
Kora-Korarchaeum_cryptofilum	-4	-4	-4	0	0	-1	0	0	0	0	0	0	1	1	0	-1	1	0	1	2	0	0	0	0	0	0	-2	0	-2	-2	-1	0	-1	0	-2	0	0	0	0	0	4	4	2
MaPr-Magnetococcus_sp	-3	-4	-2	0	0	0	0	3	0	1	0	3	4	4	2	2	4	4	4	4	4	2	0	0	2	1	-1	0	-1	0	0	0	0	-1	-4	-3	-4	-2	-3	-3	2	3	2
Nitr-Nitrospira_defluvii	-4	-2	-4	0	0	0	1	0	0	0	0	0	0	0	-1	-3	2	4	3	4	4	0	0	0	0	0	0	0	0	0	0	1	-2	0	-1	0	-3	-2	-2	-2	-3	-1	0
Nitr-Thermodesulfovibrio_yellowstonii	-4	-4	-4	-1	0	-1	0	0	-1	0	0	0	0	0	0	-1	2	3	2	3	4	0	0	-1	0	0	-4	0	-4	-2	-1	0	0	0	0	0	0	-1	-1	0	2	2	3
Plan-Isosphaera_pallida	-3	-4	-1	0	4	4	4	0	4	4	3	4	4	4	4	4	0	4	1	3	4	3	3	4	3	3	3	0	4	3	4	4	3	3	-2	-4	-4	-4	-4	-3	-1	0	0
Plan-Pirellula_staleyi	-4	-4	-3	0	0	0	4	2	-2	0	0	2	4	4	1	2	2	4	2	4	4	0	0	0	0	0	0	0	0	0	0	4	-2	0	0	-4	-4	-3	-4	-4	2	2	0
Plan-Planctomyces_brasiliensis	-4	-4	-4	0	0	0	4	1	0	0	0	2	4	4	0	0	4	4	4	4	4	0	0	0	1	0	-1	0	0	0	0	1	-2	0	-4	-4	-4	-2	-3	-2	-2	0	0
Plan-Planctomyces_limnophilus	-4	-4	-3	0	0	0	4	2	0	0	1	3	4	4	0	2	4	4	4	4	4	0	0	0	1	1	-4	1	-1	1	2	0	-1	0	-4	-3	-4	-3	-4	-2	0	0	0
Plan-Rhodopirellula_baltica	-4	-4	-4	0	0	0	4	3	-3	0	0	3	4	4	-2	0	3	4	3	4	4	1	0	0	1	1	-3	0	0	0	0	4	0	0	-4	-4	-4	-3	-4	-4	-4	-4	0
Spir-Brachyspira_hyodysenteriae	-4	-4	-4	-1	2	-2	0	2	0	0	0	1	3	3	1	1	-1	4	4	3	4	1	2	0	2	1	-3	0	-1	0	0	1	2	0	-2	0	-3	-1	-3	-1	0	0	0
Spir-Brachyspira_murdochii	-4	-4	-4	0	4	-2	3	3	0	3	0	2	4	4	1	2	-2	4	4	3	4	2	2	0	2	2	-3	0	-1	0	0	2	1	0	-3	0	-1	0	-1	-1	0	0	0
Spir-Brachyspira_pilosicoli	-4	-4	-4	-1	0	0	0	1	0	1	0	2	2	3	2	2	-3	3	2	2	4	2	2	0	2	0	-3	0	-1	0	0	2	0	0	-2	0	-2	-1	-1	0	0	-1	-2
Spir-Leptospira_biflexa	-4	-4	-4	-1	0	0	0	0	-2	0	0	0	0	1	0	-2.5	3	4	3.5	4	4	1.5	0	0	0.5	0	0	0	1.5	0	0	0.5	0	0	0	0	-1	0	0	-0.5	-1	-2	-3
Spir-Leptospira_borgpetersenii	-4	-4	-4	-1	0	0	0	0	-1	0	0	0	0	0.5	0	-2	4	4	4	4	4	0	0	-1	0	0	-3	0	-3	-1	0	0	0	0	-1.5	0	0	0	0	0	0	-1	0
Spir-Leptospira_interrogans	-4	-4	-4	-1.5	0	0	0	0	-3	0	0	0	0.5	1	-3	0	3	4	4	4	4	0	0	0	0	0	-3.5	0	-4	-2	-0.5	2	0	0	0	0	-2	-2	-0.5	-0.5	0	0	0
Spir-Spirochaeta_coccoides	-4	-2	-4	4	0	4	0	4	0	4	4	4	4	4	4	4	3	4	2	4	4	3	1	0	3	3	3	4	4	4	4	0	0	0	-3	0	-1	1	0	0	3	3	3
Spir-Spirochaeta_smaragdinae	-4	-4	-4	-1	0	0	0	0	-1	0	0	0	0	2	0	-3	4	4	4	4	4	0	0	0	0	0	1	0	2	2	0	-1	-3	0	-4	-2	-1	-1	0	0	2	2	1
Spir-Spirochaeta_sp	-4	-3	-4	0	0	0	0	0	0	0	2	0	3	4	0	-1	4	4	4	4	4	0	0	0	0	0	2	0	2	1	0	0	-1	0	-4	-1	0	1	1	0	2	2	3
Spir-Spirochaeta_thermophila	-4	-4	-4	0	0	0	0	0	0	0	1	3	3	3	2	1	4	4	4	4	4	2	2	0	2	2	2	0	3	3	4	3	0	2	0	0	0	2	1	0	3	3	1
Spir-Treponema_azotonutricium	-4	-4	-3	0	0	0	0	1	0	1	0	0	1	3	0	0	3	4	4	4	4	0	0	-1	0	0	-2	0	0	0	0	-1	-3	0	-4	-3	-2	-2	-3	-1	2	2	3
Spir-Treponema_brennaborense	-4	-4	-2	0	0	0	0	0	-1	0	0	2	4	4	0	4	3	4	4	4	4	0	0	0	0	0	-2	0	0	0	0	0	-1	0	-2	-3	0	0	0	0	3	3	3
Spir-Treponema_denticola	-4	-4	-4	-2	0	0	1	2	-2	1	0	0	2	3	-1	0	4	4	4	4	4	0	0	0	0	0	-3	0	-3	0	0	0	0	0	-4	-1	-1	0	0	0	0	-1	0
Spir-Treponema_pallidum	0	0	-3	0	0	0	0	0	0	0	0	0	0	0	0	-0.5	3	4	2.5	4	3	0	0	0	0	0	4	2.5	3	2.5	0	0	0	0	3	4	4	3	3	4	0	0	0
Spir-Treponema_paraluiscuniculi	0	0	-3	0	0	0	0	0	0	0	0	0	1	1	0	-1	4	4	3	4	4	0	0	0	0	0	4	2	3	2	0	0	-1	0	3	4	4	3	3	4	1	0	0
Spir-Treponema_primitia	-4	-4	-2	0	1	1	1	0	0	1	1	1	3	4	0	2	4	4	4	4	4	0	0	0	0	0	-3	1	-1	0	0	0	-4	0	-4	-3	-3	-2	-3	-1	2	3	3
Spir-Treponema_succinifaciens	-4	-4	-4	-2	0	-1	0	0	-2	0	0	0	1	2	-3	-1	-1	4	1	3	4	-2	0	-2	0	0	-4	0	-4	-2	-1	0	0	0	2	0	-3	-1	-3	-2	0	-1	-1
Syne-Aminobacterium_colombiense	-4	-4	-4	-1	0	0	0	0	-2	0	0	0	0	0	0	-1	4	4	4	4	4	0	0	0	0	0	0	0	0	0	0	-1	-3	0	-1	-1	-2	-2	0	0	2	2	0
Syne-Thermanaerovibrio_acidaminovorans	-4	-4	-4	0	0	0	0	0	1	0	0	-1	0	0	1	0	4	4	4	4	4	-1	0	0	-1	-1	-4	0	-3	-2	0	-3	-4	-3	-4	-2	-2	-3	-2	-1	1	1	0
Tene-Acholeplasma_laidlawii	-4	-4	-4	0	0	0	0	0	0	1	0	0	0	1	0	-1	4	4	4	4	4	0	0	0	0	0	-2	0	0	0	0	0	0	0	0	0	0	0	0	0	2	2	1
Tene-Mycoplasma_agalactiae	-4	-4	-4	0	0	0	0	1	0	0	1	0	4	0	1	0	4	4	4	4	4	0	0	0	0	0	-1	0	0	0	1	0	0	0	0	0	0	0	0	0	3	3	3
Tene-Mycoplasma_bovis	-4	-4	-4	0	0	0	0	3	0	0	0	0	4	4	1	0	4	4	4	4	4	0	0	0	0	0	-1	1	1	0	1	0	0	0	0	0	0	0	0	0	2	2	4
Tene-Mycoplasma_capricolum	-4	-4	-4	1	0	1	0	2	0	0	0	1	1	1	1	0	3	4	4	3	4	0	0	0	1	0	-1	0	0	0	0	0	0	0	0	0	0	-1	0	0	2	2	2
Tene-Mycoplasma_fermentans	-4	-4	-4	-1	0	-1	0	0	-1	0	0	0	0	0	1	0	4	3	3	4	4	0	0	0	0	0	-2	0	0	0	0	0	0	0	0	0	0	0	0	0	2	2	1
Tene-Mycoplasma_gallisepticum	-4	-4	0	0	0	4	0	0	3	0	0	3	4	4	3	3	4	4	4	4	4	0	2	3	2	3	0	4	1	1	1	4	0	0	0	0	-1	-2	-1	0	0	0	0
Tene-Mycoplasma_haemofelis	-4	-3	-4	0	0	4	4	4	0	2	3	0	4	4	-1	-4	0	4	0	4	1	0	0	0	0	0	-4	0	-4	-2	0	3	0	0	0	0	0	0	0	0	-3	-4	-1
Tene-Mycoplasma_leachii	-4	-4	-4	2	0	1	0	3	0	1	0	0	0	1	1	0	3	4	4	3	4	0	0	0	1	0	0	0	0	0	1	0	0	0	0	0	0	0	0	0	2	2	3
Tene-Mycoplasma_mycoides	-4	-4	-4	1	0	0.5	0	2	0	0	0.5	1.5	0.5	0.5	2	0.5	3	4	4	4	4	1	0	0.5	1.5	1	-0.5	0	0	0	0	0.5	0	0	0	0.5	0	-1	-0.5	0	2	2	2.5
Tene-Mycoplasma_penetrans	-4	-4	-4	0	0	0	0	0	1	0	0	0	1	0	0	0	4	4	4	4	4	0	0	-1	0	0	-2	0	0	0	0	0	0	0	0	0	0	0	0	0	0	-1	-3
Thau-Nitrosopumilus_maritimus	-4	-4	-4	0	0	0	0	0	0	0	0	0	4	4	0	0	2	0	2	2	1	0	0	0	0	0	-4	0	-3	-3	-2	1	0	0	0	0	0	-2	-2	-1	2	2	2
Ther-Fervidobacterium_nodosum	-4	-4	-4	0	0	0	0	0	0	2	1	0	0	2	3	0	4	4	4	4	4	0	0	0	0	0	-3	0	-1	0	0	0	-1	0	2	0	0	0	0	0	2	3	4
Ther-Kosmotoga_olearia	-4	-4	-4	0	0	0	1	3	0	1	1	0	0	0	2	0	4	4	4	4	4	-1	0	0	0	0	-3	0	-2	0	0	0	-2	0	-2	0	0	0	0	0	2	2	3
Ther-Petrotoga_mobilis	-4	-4	-4	0	0	0	0	0	0	1	0	0	0	1	0	0	4	4	4	4	4	0	0	0	0	0	-3	0	-2	0	0	0	4	0	-1	0	0	1	1	0	2	2	3
Ther-Thermosipho_africanus	-4	-4	-4	-1	0	0	0	0	0	0	0	0	0	0	1	-2	4	4	4	4	4	0	0	0	0	0	-3	0	-3	-1	-1	0	-1	0	0	0	0	0	1	0	2	2	3
Ther-Thermosipho_melanesiensis	-4	-4	-4	0	0	0	0	0	0	0	0	0	0	0	2	-2	4	4	4	4	4	0	0	0	0	0	-3	0	-2	0	0	0	-1	0	0	0	1	1	0	0	2	2	4
Ther-Thermotoga_lettingae	-4	-4	-4	0	0	0	0	0	0	0	0	0	0	0	-1	-3	4	4	3	4	4	-1	0	-1	0	0	-4	0	-3	-2	0	0	-2	0	0	0	0	0	0	0	3	3	4
Ther-Thermotoga_maritima	-4	-4	-4	0	0	0	0	0	-1	0	0	0	0	0	0	-1	4	4	3	4	3	0	0	0	0	0	-3	0	-4	-3	-2	-1	-2	0	0	0	0	0	0	0	3	3	1
Ther-Thermotoga_naphthophila	-4	-4	-4	0	0	-1	0	0	-1	0	0	0	0	0	0	-1	4	4	3	4	4	-1	0	-1	0	0	-3	0	-4	-4	-2	0	-2	0	0	0	0	0	0	0	2	3	1
Ther-Thermotoga_neapolitana	-4	-4	-4	0	0	-1	0	0	-1	0	0	0	0	0	0	-1	4	4	2	4	2	-1	0	0	-1	0	-3	0	-3	-3	-2	0	-3	0	0	0	0	-1	0	0	3	3	1
Ther-Thermotoga_petrophila	-4	-4	-4	0	0	0	0	0	-1	0	0	0	0	0	0	-1	4	4	3	4	4	0	0	-1	0	0	-3	0	-4	-4	-2	-1	-3	0	1	0	0	0	0	0	3	3	2
Ther-Thermotoga_sp	-4	-4	-4	0	0	-1	0	0	0	0	0	0	0	0	0	0	4	4	3	4	4	0	0	0	0	0	-3	0	-4	-3	-2	-1	-2	0	0	0	0	0	0	0	3	3	0
Ther-Thermotoga_thermarum	-4	-4	-4	-1	0	0	0	0	-1	0	0	0	0	0	0	-1	4	4	4	4	4	0	0	0	0	0	-4	0	-1	0	0	0	-2	0	0	0	0	0	0	0	2	3	4
Unc1-Thermobaculum_terrenum	-4	-3	-3.5	0	0	0	0	0	0	0	0	0	0	0.5	0	-0.5	4	4	4	4	4	0	0	0	0	0	-3	0	-1.5	-0.5	0	0.5	-1	0	0	0	0	0.5	0	0	0.5	0	0
Unc2-Thermodesulfatator_indicus	-4	-4	-4	-1	0	-1	0	0	0	0	1	0	2	4	0	1	4	4	4	4	4	0	0	0	0	0	-4	0	-4	-2	0	0	-3	0	-3	-2	0	-2	0	0	3	3	4
Unc2-Thermodesulfobacterium_sp	-4	-4	-4	-1	0	0	0	1	1	2	1	2	1	2	2	0	2	0	1	1	4	0	0	0	0	1	-3	0	-3	-2	0	0	-2	0	0	0	0	0	0	0	2	2	3
Verr-Akkermansia_muciniphila	-4	-4	-2	0	0	0	0	0	0	0	0	0	0	1	0	0	4	4	4	4	4	0	0	0	0	0	3	0	3	1	0	0	-3	0	0	0	0	1	0	0	2	1	0
Verr-Coraliomargarita_akajimensis	-4	-1	-4	0	0	4	4	0	0	0	0	4	4	4	0	0	4	4	4	4	4	1	0	0	1	2	-1	0	-2	0	0	-1	-1	0	-3	-2	0	0	0	-1	0	0	1
Verr-Methylacidiphilum_infernorum	-3	-4	-4	-2	0	0	0	0	0	0	0	0	0	0	0	-2	3	3	1	3	4	1	0	0	0	0	2	0	3	4	2	0	-2	0	-3	0	0	-1	0	0	1	0	0
Verr-Opitutus_terrae	-4	-4	-1	0	0	0	4	1	0	0	1	1	2	0	2	0	4	4	4	4	4	2	2	2	2	3	0	0	2	2	1	3	-3	0	-2	-3	-3	-2	-3	-4	-2	-1	0
cand-Cloacamonas_acidaminovorans	-4	-4	-4	0	0	0	3	4	4	0	4	4	4	4	4	4	-1	4	2	3	4	2	0	0	3	4	3	2	4	4	4	0	0	0	-1	0	-2	-2	-2	0	2	2	2

## Sheet: genus
	1n8	2n5	3n4	4n4	5n4	6n3	7n3	8n3	9n2	10n2	11n2	4n6g12	6n6g24	8n4g24	cd8g6	cd10g50	cp8g6	cp10g50	pals9	pals9g12	pals12g20	cm8g6	cm10g50	mirs9	mirs9g12	mirs12g20	R15	R30	R30e3	R45e6	R60e9	GG8g4	GGG4g6	GGGG4g6	GC6	GC8	RY12	RY12e1	RY18e2	RY24e3	bend45w60	bend60w100	bend90w120
Acid-Acidobacterium	-4	-4	-1	0	0	2	3	0.5	0	0	1	2.5	4	3.5	2	2	4	4	4	4	4	0.5	1	1	1	2	-3.5	0	-0.5	0	0	1	-1	0	-2	-3	-2	-0.5	-2	-1	0.5	0.5	1.5
Acid-Koribacter	-4	-4	-3	0	0	0	1	0	0	0	2	0	2	4	0	0	4	4	3	4	4	0	0	0	0	1	-2	0	0	0	0	3	0	0	-2	-3	-3	-2	-3	-4	0	0	2
Acid-Solibacter	-4	-4	-2	-1	0	0	0	1	0	1	0	2	4	4	1	0	2	3	2	3	4	1	1	0	1	3	-3	0	0	0	0	3	-3	0	0	-2	-3	-2	-3	-4	-1	-1	0
Acid-Terriglobus	-4	-3	-3	0	0	0	0	0	0	0	0	0	3	2	-1	0	4	4	4	4	4	0	1	0	1	2	-3	0	0	0	0	0	-1	0	-1	-1	-1	0	-1	0	-1	0	0
Acti-Acidimicrobium	-4	-3	-2	0	0	0	0	0	1	0	0	-1	3	2	1	0	3	4	4	4	4	0	0	0	0	0	-1	0	0	1	0	0	-3	0	-3	-3	-3	-1	-2	0	0	0	0
Acti-Acidothermus	-4	-4	-2	0	0	3	0	0	0	0	0	4	4	4	2	4	2	3	3	3	4	1	1	0	1	1	0	0	0	0	0	3	-2	0	-3	-4	-4	-3	-4	-3	2	1	0
Acti-Actinosynnema	-4	-4	-3	0	1	4	4	4	3	4	4	4	4	4	3	4	1	4	4	3	4	2	3	3	3	4	-3	0	0	2	2	4	2	2	0	-3	-4	-1	-3	-3	2	1	0
Acti-Amycolatopsis	-4	-4	-4	0	1	0	1	0	0	0	0	3	4	4	1	2	2	4	4	3	4	1	2	1	2	2	-3	0	-1	0	0	2	-3	0	-2	-4	-4	-2	-3	-4	0	0	0
Acti-Amycolicicoccus	-4	-4	-3	0	0	0	0	0	0	0	1	0	3	3	-1	-2	3	4	4	4	4	0	0	0	0	0	-2	0	-1	0	0	0	-2	0	-2	-3	-2	-1	-2	-2	1	0	0
Acti-Arcanobacterium	-4	-3	-3	0	0	0	0	0	0	1	1	3	4	3	3	2	4	4	4	4	4	0	0	0	0	0	0	0	0	0	0	0	0	0	-1	0	-1	1	0	0	3	3	0
Acti-Arthrobacter	-4	-4	-2.4	0	0	0.6	0.2	0	0	0	0	1.4	3.4	3.8	0.4	1	3.2	4	4	4	4	0.2	0.2	0	0.8	0.6	-3.6	0	-1.4	-0.2	0	0	-3.4	-0.4	-3	-4	-4	-2.4	-3.2	-2.8	0.2	0.4	0.2
Acti-Atopobium	-4	-3	-3	0	0	0	0	0	0	0	1	0	1	0	0	0	4	4	4	4	4	0	0	0	0	0	-2	0	0	0	0	0	0	0	0	0	1	2	2	0	1	2	0
Acti-Beutenbergia	-4	-4	0	0	0	1	1	2	0	1	0	0	4	4	1	2	1	3	4	3	4	1	1	0	2	2	-3	0	0	0	0	3	0	0	-2	-3	-2	0	-2	-2	0	0	0
Acti-Bifidobacterium	-2.91	-2.8	-3.8	0	0	0.06	0	0.46	1.37	1.34	1.97	1.96	2.03	3.4	3.37	3.41	3.6	4	4	4	4	0.2	0.09	0.27	0.77	0.41	0.4	1	1.43	1	1.1	0	-0.97	0	-2.4	-2.66	-0.59	0	-0.43	0.31	2.15	2.13	1.49
Acti-Brachybacterium	-4	-4	-4	0	3	1	4	2	2	2	2	4	4	4	2	3	2	3	4	3	4	2	1	1	2	3	-1	0	0	0	0	3	1	0	-3	-4	-4	-2	-3	-4	0	0	0
Acti-Catenulispora	-4	-4	-3	0	0	4	4	4	4	4	4	4	4	4	4	4	1	4	4	3	4	2	2	4	3	4	-4	0	0	0	1	4	0	1	-2	-3	-4	-3	-4	-4	0	0	0
Acti-Cellulomonas	-4	-4	-2.5	0	0	0	1	1	2.5	0	0.5	2	4	4	2	2	0.5	2.5	3.5	2	4	2	2	2	2	3.5	-0.5	0	0	0.5	0	3	1.5	0.5	-2	-3	-2	0	-2	-3	0	0	0
Acti-Clavibacter	-4	-4	-2.5	0	0	3	1	0	0.5	0	0	2.5	4	4	2	2	-2	0.5	2.5	0	4	1.5	0.5	0	2	1	0	0	0	0	0	3.5	0	0	-1.5	-2.5	-2.5	0	-2	-2	0	0	0
Acti-Conexibacter	-4	-4	-2	-2	1	2	0	0	3	1	0	2	4	4	2	2	3	2	3	3	4	2	2	3	3	4	0	0	0	0	0	4	0	0	-2	-2	-2	0	0	0	1	0	0
Acti-Coriobacterium	-3	0	-1	0	0	0	0	0	0	0	2	0	4	4	2	0	4	4	4	4	4	1	0	0	1	0	0	0	0	0	0	0	0	0	1	1	-1	1	0	0	0	0	0
Acti-Corynebacterium	-4	-3.7	-3.7	0	0	0	0	0	0.2	0.95	1.25	2.05	1.9	2.55	1.6	1.6	3.3	4	3.6	4	4	0.25	0.4	0.1	0.7	0.1	-0.5	0	-0.15	0	0.2	0	-1.85	0	-1.7	-2.05	-1.7	-0.7	-1.2	-0.3	1.7	1.85	0.55
Acti-Cryptobacterium	-4	-2	-3	3	0	0	0	4	0	1	0	1	4	2	2	2	4	4	4	4	4	0	0	1	0	0	0	0	0	1	0	0	-1	0	0	-1	-1	1	0	0	-1	0	0
Acti-Eggerthella	-4	-4	-4	0	0	0	0	1	0	2	0	2	3	3	2	2	4	4	4	4	4	1	1	0	2	0	0	1	3	2	1	0	0	0	0	-2	-2	0	0	-1	1	2	0
Acti-Frankia	-4	-4	-3.11	2.33	3	3.89	4	3.89	3.89	3.89	3.89	4	4	4	3.78	3.89	3.33	4	4	4	4	2.89	3	3.89	3.33	4	-2.22	0	0.44	0.89	1.11	3.89	0.89	0.56	-3	-4	-4	-2.67	-3.56	-3.33	1.56	1.11	0
Acti-Gardnerella	-4	-4	-3	0	0	0	1	0	3.5	3	3.5	4	3	4	4	4	4	4	4	4	4	2.5	0.5	1	3.5	1.5	-2	0.5	0	0	1	1	0	0	0.5	0	0	0	0	0	3	3	4
Acti-Geodermatophilus	-4	-4	-4	0	1	0	2	2	0	0	0	3	4	4	1	2	1	3	4	3	4	0	1	1	1	3	-3	0	0	0	0	2	-2	-2	-3	-4	-4	-3	-3	-4	0	0	0
Acti-Gordonia	-4	-4	-4	0	0	0	0	0	0	0	0	3	4	4	2	2	2	4	4	4	4	0	0	0	1	0	-2	0	0	0	0	2	-1	0	-2	-4	-3	-2	-3	-3	0	0	0
Acti-Intrasporangium	-4	-4	-1	0	0	1	0	2	4	3	4	3	4	4	3	3	2	4	4	3	4	2	1	2	2	2	-2	0	0	0	0	2	0	0	-3	-4	-4	-3	-3	-3	0	0	0
Acti-Isoptericola	-4	-4	-4	-1	0	0	0	0	2	0	0	1	4	4	2	2	3	3	4	3	4	2	2	1	2	2	-1	0	0	0	0	2	0	-1	-2	-3	-2	-1	-2	-2	0	0	0
Acti-Jonesia	-4	-4	-3	0	0	0	0	0	0	0	0	4	2	4	2	0	4	4	4	4	4	0	0	0	0	0	0	0	0	0	0	0	0	0	-2	-2	-3	-1	-2	-1	0	0	0
Acti-Kineococcus	-4	-4	0	0	0	4	2	2	4	3	4	3	4	4	3	2	3	3	4	3	4	2	1	3	2	3	-3	0	-1	0	0	3	1	0	-2	-3	-4	-3	-4	-4	0	0	0
Acti-Kocuria	-4	-4	-3	0	0	0	0	2	0	0	0	1	2	3	1	2	1	4	4	4	4	0	0	0	0	0	-2	0	-2	0	0	-3	-3	-1	-1	-3	-3	-1	-2	-2	0	0	0
Acti-Kribbella	-4	-4	-4	0	1	1	3	3	0	0	1	3	4	4	1	2	0	4	4	3	4	2	2	2	2	3	-3	0	-1	0	0	3	-3	1	-3	-4	-4	-3	-4	-4	0	0	0
Acti-Kytococcus	-4	-4	-4	0	0	0	2	1	0	0	0	2	4	4	1	2	1	4	4	3	4	0	0	1	0	2	-2	0	0	0	0	0	-3	0	-2	-4	-4	-2	-3	-3	0	0	0
Acti-Leifsonia	-4	-4	0	1	2	4	2	0	3	1	2	1	1	0	3	3	3	4	4	4	4	2	1	1	2	1	0	0	0	0	0	3	0	0	-3	-4	-4	-2	-3	-2	2	0	0
Acti-Microbacterium	-4	-4	-2	0	1	2	3	2	0	0	0	2	4	4	0	2	1	3	4	3	4	1	0	1	1	3	0	0	0	0	0	3	0	0	0	-2	0	0	0	0	0	0	0
Acti-Micrococcus	-4	-4	-4	0	0	0	1	0	1	0	0	3	3	3	2	1	2	3	4	3	4	1	2	0	1	3	-1	0	0	1	0	3	0	0	-2	-4	-2	0	0	0	0	0	0
Acti-Microlunatus	-4	-4	-4	0	1	0	3	1	0	2	2	2	4	4	1	3	2	4	4	4	4	0	2	1	2	1	-2	0	0	0	0	2	-3	0	-3	-4	-3	-2	-3	-4	0	0	0
Acti-Micromonospora	-4	-4	-4	0	4	0	1	2	3	2	2	4	4	4	2	3	2	4	4	3	4	2	2	2.5	2	4	-1	0	0.5	2	2.5	4	0	1.5	-3	-4	-4	-2	-3	-4	0	0	0
Acti-Mobiluncus	-4	-4	-3	0	0	0	0	0	0	0	1	1	2	4	2	0	4	4	4	4	4	0	0	0	0	0	-3	0	-2	0	0	0	-2	0	-2	-3	-3	-3	-3	-1	3	3	1
Acti-Mycobacterium	-4	-3.64	-3.4	0.32	0.14	0.57	0.23	0.95	2.84	1.13	1.25	2.96	3.91	4	2.52	1.87	2.87	3.48	3.82	3.32	4	1.07	0.95	1.76	1.71	2.75	-2.05	0.09	-0.39	0	0	2.45	-1.5	0.18	-2.91	-3.91	-3.82	-3.02	-3.53	-3.91	1.59	0.9	0.09
Acti-Nakamurella	-4	-4	-3	0	0	3	1	2	1	2	3	4	4	4	3	3	3	3	4	4	4	2	2	3	3	4	-2	1	0	0	0	3	-2	0	-4	-4	-4	-3	-4	-3	0	0	0
Acti-Nocardia	-4	-4	-4	0	0	0	0	0	0	0	0	3	4	4	2	2	2	3	4	3	4	0	1	0	2	1	-1	0	-1	0	0	3	0	0	-2	-3	-3	-2	-3	-3	1	0	0
Acti-Nocardioides	-4	-4	-4	0	2	1	1	0	2	1	3	3	4	4	2	2	3	3	4	3	4	2	1	2	1	2	-3	0	-1	0	0	0	-3	-1	-3	-4	-4	-3	-3	-3	0	0	0
Acti-Nocardiopsis	-4	-4	-4	-1	1	1	1	0	1	1	0	3	4	4	2	3	4	4	4	4	4	1	2	1	2	2	0	0	1	0	0	2	-2	0	0	-2	2	2	3	3	2	0	0
Acti-Olsenella	-4	-3	-3	0	0	0	0	0	0	1	0	3	3	4	2	3	4	4	4	4	4	1	1	0	2	1	-1	0	0	0	0	0	-1	0	0	-1	0	1	0	0	1	1	0
Acti-Propionibacterium	-4	-3	-3.5	0	0	0	0	0	0	0	0	0.5	2	3	0	1.25	3	4	4	4	4	0	0	0	0	0	-2	0	-0.5	0	0	-0.5	-2.75	0	-2	-3.5	-3.5	-2	-3	-2.5	0.25	0	0
Acti-Pseudonocardia	-4	-4	-4	0	1	0	2	1	0	1	2	3	4	4	2	2	2	3	4	3	4	2	1	2	2	3	-3	0	-1	0	0	3	0	0	-3	-4	-4	-3	-4	-4	0	0	0
Acti-Renibacterium	-4	-4	-2	0	0	1	1	0	0	0	2	0	3	3	0	0	4	4	4	4	4	0	0	0	0	0	-3	0	-2	0	0	0	-2	0	-3	-4	-4	-3	-4	-3	1	0	0
Acti-Rhodococcus	-4	-4	-3.75	0	0	0.5	0.75	0.5	0	0.25	0.5	1	3.75	4	-0.25	0.5	3	4	4	4	4	0	0	0.25	0.25	0.5	-2	0	-0.75	0	0	1.5	-2.25	0	-3	-4	-2.75	-1.5	-2.25	-2	0.25	0	0.25
Acti-Rothia	-4	-3.5	-3.5	0	0	0	0	0	1.5	0.5	2	1.5	3	3	2	2	4	4	4	4	4	0.5	0	0	1	0.5	0	0	0.5	0	0	-0.5	-1.5	0	-2	-3.5	0	2	1.5	0.5	4	4	2.5
Acti-Rubrobacter	-4	-4	-4	-1	0	-1	0	0	0	0	1	0	2	1	2	1	3	4	4	4	4	2	0	0	1	0	0	0	0	0	0	2	-2	-2	-3	-4	-4	-3	-3	-2	0	1	0
Acti-Saccharomonospora	-4	-4	-4	0	0	0	1	2	3	3	3	0	4	4	2	2	3	4	4	4	4	0	0	0	0	1	0	0	0	0	0	1	-4	0	-3	-4	-3	-2	-2	-4	0	0	0
Acti-Saccharopolyspora	-4	-4	-4	0	0	0	2	3	0	0	2	3	4	4	2	2	3	4	4	4	4	0	1	0	2	2	-3	0	0	0	0	3	-4	-2	-3	-4	-4	-2	-3	-4	0	0	0
Acti-Salinispora	-4	-4	-2.5	0	0	3.5	2.5	1.5	0.5	0	1.5	4	4	4	2	2.5	3.5	4	4	4	4	2	2	1	2	2.5	-2	0	0	0	0	3	-3	-0.5	-4	-4	-4	-3	-4	-4	1	0.5	0
Acti-Sanguibacter	-4	-4	-4	0	1	3	4	3	2	0	3	3	4	4	3	3	3	4	4	4	4	2	2	1	2	1	-3	0	0	0	0	1	0	0	-3	-4	-4	-2	-3	-4	0	0	0
Acti-Segniliparus	-4	-4	0	0	0	1	0	0	1	0	1	1	3	4	2	2	3	4	4	4	4	0	0	0	1	0	-1	0	-1	0	0	2	0	0	-2	-4	-3	-1	-2	-2	2	1	0
Acti-Slackia	-4	-4	-4	0	0	1	0	0	0	0	1	3	3	3	0	2	3	4	4	4	4	0	0	0	0	1	0	0	0	0	0	0	-1	0	-3	-4	0	0	0	0	0	0	1
Acti-Stackebrandtia	-4	-4	-4	0	2	0	4	3	0	0	0	2	4	4	1	2	3	4	4	4	4	0	1	0	2	0	-3	0	-1	0	0	3	-2	0	-3	-4	-4	-3	-3	-4	0	0	0
Acti-Streptomyces	-4	-4	-4	0	2.5	4	4	3.75	3.75	3.5	3.5	4	4	4	3	3.25	2	3.75	4	3.75	4	2	2	3.25	2.5	4	-0.25	0.5	1.75	2.75	2.75	3.25	1.25	0.5	-2.75	-3.5	-1.5	-1	-1.75	-1	0	0	0
Acti-Streptosporangium	-4	-4	-4	0	2	4	4	3	3	2	3	4	4	4	2	3	3	4	4	4	4	2	2	2	2	4	-3	0	0	0	1	3	-1	-1	-2	-4	-4	-2	-3	-4	4	2	0
Acti-Thermobifida	-4	-4	-4	0	0	0	0	0	0	0	0	1	1	3	1	1	4	4	4	4	4	0	0	0	0	1	0	0	0	0	0	0	-3	0	-3	-4	-4	-2	-3	-3	4	4	0
Acti-Thermobispora	-4	-4	-4	0	0	0	0	0	2	0	1	4	4	4	2	3	3	3	4	4	4	0	2	0	2	3	-1	0	0	0	0	2	-4	-3	-2	-4	-4	-2	-3	-3	3	0	0
Acti-Thermomonospora	-4	-4	-4	0	0	0	0	0	3	0	2	4	4	3	3	2	3	4	4	4	4	2	2	1	2	3	-2	0	0	0	0	3	-2	-2	-3	-4	-4	-3	-4	-3	2	0	0
Acti-Tsukamurella	-4	-4	-4	0	0	0	0	0	0	0	1	2	4	4	0	0	3	3	4	3	4	0	0	0	0	0	-1	0	0	0	0	0	-4	0	-3	-4	-3	-2	-3	-3	0	1	0
Acti-Verrucosispora	-4	-4	-3	0	2	3	2	3	2	1	2	4	4	4	2	3	3	4	4	4	4	2	2	3	2	4	-1	0	3	4	4	3	0	4	-4	-4	-4	-3	-4	-4	0	0	0
Acti-Xylanimonas	-4	-4	1	0	0	3	0	0	3	1	2	3	4	4	3	3	2	4	4	3	4	2	2	1	2	1	-2	0	-1	0	0	2	0	0	-2	-4	-2	-1	-2	-2	0	0	0
AlPr-Acetobacter	-4	-4	-3	0	0	0	0	0	0	0	0	0	4	3	0	0	4	4	4	4	4	1	0	0	0	0	0	0	0	0	0	0	-3	0	0	0	0	0	0	0	2	2	0
AlPr-Acidiphilium	-4	-4	2	0	0	1	0.5	0	2	0	0	2	3	3.5	2	2	0	2	0	2	4	1.5	0	1.5	1	1	-2.5	0	-1	0	0	4	0	0	-1	-3	-4	-3	-4	-4	3.5	2	0.5
AlPr-Agrobacterium	-4	-3.25	-2	0	0	0	0.25	0	-0.38	0	0	0	0.38	0.5	-0.5	-0.88	3.62	4	3.12	4	4	0	0	0	0	0.12	-1.38	0	-0.38	0	0	0.75	-1.38	0	-2.25	-3	-3.88	-2.5	-3.38	-2.62	1.88	1.5	1.12
AlPr-Anaplasma	-4	-1.17	-1.33	0	0	0	0.33	1	-0.67	0.33	0	0.33	0.67	1.17	-1	-0.17	1.17	0.67	0.33	1.67	1.67	0	0	0.67	0	0	0	0	0.33	1	1	-0.33	-1	0	0.33	-0.17	0	0	-0.33	-0.33	3	2.33	0.33
AlPr-Asticcacaulis	-4	-3	-0.5	0	0	0.5	0	0	0	0	0	0	0	0.5	0	0	3.5	4	4	4	4	0	0	0	0	0	-1	0	0	0	0	2	0	0	1.5	-0.5	-3	-1.5	-2.5	-1.5	2.5	2	0.5
AlPr-Azorhizobium	-4	-4	-2	0	0	0	0	0	0	0	0	1	2	2	1	0	3	3	1	4	4	2	1	1	2	0	-1	0	0	0	0	4	1	0	-2	-3	-4	-1	-2	-3	3	1	0
AlPr-Azospirillum	-4	-4	0	0	0	0	2	0	1	3	3	4	1	3	3	3	3	4	4	4	4	3	3	2	2	2	1	0	0	0	0	4	1	0	-2	-4	-4	-3	-4	-3	3	2	1
AlPr-Bartonella	-4	-4	-3.33	0	0	0	0	0.33	0	0.5	1	1	1.67	2	1.17	0.83	3.83	4	2.83	4	4	0.17	0	0.17	0.83	0	1.83	0	1.83	0.33	0	0.83	-0.33	0	0.5	0	-0.17	0	-0.33	-0.17	2	2	1.83
AlPr-Beijerinckia	-4	-4	-1	0	0	0	0	0	0	0	0	0	0	1	0	0	4	4	4	4	4	0	0	0	0	0	0	0	0	0	0	2	-1	0	0	0	-1	-1	-2	-1	1	1	0
AlPr-Bradyrhizobium	-4	-4	-3.75	0	0	-1	0.75	0	-2	0	2	0	3.5	3.75	0	-0.25	4	4	4	4	4	0.25	0	0	0	0	-2.25	0	0	0	0	3.25	-0.5	1	-1.25	-2	-4	-3	-3.5	-4	0.25	0.5	0
AlPr-Brevundimonas	-4	-4	0	0	0	1	4	0	0	0	0	2	2	3	2	0	0	2	2	1	4	1	0	0	2	0	-1	0	-1	0	0	4	0	-1	1	1	-4	-2	-4	-2	0	0	0
AlPr-Brucella	-4	-1.46	-1.96	0	0	0	0	2.86	-0.06	0	0.43	0	1.86	2.68	0	0	4	4	2.99	4	4	0	0	0	0.35	0	-0.75	0	0	0	0	0	-0.5	0.06	0	0	-2.54	-2	-2.74	-0.75	1.89	1.38	0.53
AlPr-Caulobacter	-4	-3.67	0	0	0	0.67	0	0	0	0	0	2.83	3.17	3	1	0	3	3.67	3.67	3.67	4	0.33	1.5	0	1.5	1	0	0.33	-0.33	0	0	3.33	0	0	0.67	-1	-4	-2.33	-3.33	-3.33	1	0.17	0
AlPr-Dinoroseobacter	-4	-4	-1	0	0	0	0	0	0	0	3	0	1	3	2	0	2	3	4	3	4	0	0	0	0	1	-3	0	-1	0	0	2	0	0	2	0	-4	-2	-3	-3	3	2	0
AlPr-Ehrlichia	-3	-4	-1.83	0.33	0.67	0.33	0.67	0.33	-0.33	0.33	0	-0.67	0.83	1.17	-1.67	-2	2	1	1.17	2.33	2.33	-0.5	-0.33	0	0	0	0	0.17	0	0	0	0.17	1.67	0	0	0	-2.33	-2	-3.33	-2.17	1	1.33	0.83
AlPr-Erythrobacter	-4	-4	-3	0	0	0	0	0	0	0	1	0	2	3	0	-3	0	1	0	2	4	0	0	1	0	0	0	0	0	0	0	4	-1	0	0	-2	-4	-2	-3	-4	0	0	0
AlPr-Gluconacetobacter	-4	-4	0	0	0	0	0	0	0	0	2	2	2	3	2	1	3	3	4	4	4	2	0	1	2	1	0	0	0	0	0	4	0	0	0	-2	-4	-2	-3	-4	4	2	1
AlPr-Gluconobacter	-4	-3	-4	0	0	0	0	0	0	0	1	0	2	1	0	-2	3	4	4	4	4	0	0	0	0	0	-2	0	-1	0	0	2	-2	0	-2	-2	-4	-3	-4	-3	3	2	2
AlPr-Granulibacter	-4	-4	-2	0	0	0	0	0	0	0	0	0	0	2	0	0	3	4	4	4	4	0	0	0	0	0	2	0	0	0	0	3	-1	0	-3	-4	-4	-3	-4	-3	2	1	1
AlPr-Hirschia	-4	-4	-3	0	0	0	0	0	0	0	0	0	1	2	-2	-2	4	4	4	4	4	0	0	0	-1	0	-3	0	-2	-1	0	0	-1	0	0	0	0	2	2	1	2	1	1
AlPr-Hyphomicrobium	-4	-4	-3	0	0	0	0.5	0	-2	0	0	-1	1.5	1	-2	-2.5	2.5	3.5	2	3.5	4	-1	0	-0.5	0	0	-2	0	0	0	0	1	-0.5	2.5	-1.5	-3	-2.5	-2	-3	-3	-1	0	0
AlPr-Hyphomonas	-4	-3	-3	0	0	0	0	0	-1	2	2	2	2	3	0	0	2	3	3	4	4	0	0	0	0	0	-2	0	-1	-1	0	0	-1	0	2	0	-3	0	-2	-1	0	0	0
AlPr-Jannaschia	-4	-3	-2	0	0	0	0	1	0	0	3	0	2	4	0	-1	-3	0	1	0	4	0	0	0	1	0	-3	0	-1	0	0	3	0	-1	2	1	-4	-2	-3	-4	1	1	0
AlPr-Ketogulonicigenium	-4	-3	-1	0	0	1	0	0	0	0	0	0	1	2	2	3	2	4	4	4	4	0	0	0	0	0	-1	0	0	0	0	4	0	0	1	-1	-4	-2	-4	-4	2	1	1
AlPr-Liberibacter	-1	-4	-3	0	0.5	1	1.5	1.5	0	0.5	0.5	0	1.5	3	0	-0.5	3.5	3.5	1.5	4	3.5	0	0	0	0	1	2	0	0	0	0	0	-0.5	0	0	0	0	0	-0.5	0	1	1	0
AlPr-Magnetospirillum	-4	-4	3	0	0	1	1	0	1	1	0	3	4	4	2	2	3	4	4	4	4	2	2	1	2	2	-1	0	0	0	0	3	-1	0	-3	-4	-4	-3	-4	-4	1	2	0
AlPr-Maricaulis	-4	-4	-3	0	0	0	0	0	0	0	0	0	0	3	1	0	4	4	4	4	4	0	0	0	0	0	0	0	0	0	0	3	0	0	-2	-4	-4	-2	-3	-2	0	0	0
AlPr-Mesorhizobium	-4	-4	-3.75	0	0	0	2	2.25	-0.75	0	0.25	0.25	3	3	0	-0.75	3.5	3.75	4	4	4	-0.25	0	0.5	0	0.25	-0.75	0	-1	0	0	0.5	-2.75	0.25	-1.75	-2.75	-3.75	-2.75	-3.5	-3.5	0.75	0.75	0.5
AlPr-Methylobacterium	-4	-4	-2.83	0	0.5	0.44	0.56	0.56	-0.28	0.83	2.5	1.5	3	3.56	1.44	1.22	2.33	2.78	2.94	3	4	0.33	0.33	0.5	0.67	1	-3.28	0.17	-0.17	0	0	3.06	-1.06	-0.17	-2.67	-4	-4	-2.5	-3.5	-4	2.67	1.11	0.5
AlPr-Methylocella	-4	-4	0	-1	0	0	0	0	-1	0	0	0	1	2	-1	-1	2	2	1	3	4	0	0	0	0	0	-3	0	-1	0	0	3	-2	0	-1	-2	-4	-3	-4	-4	0	0	0
AlPr-Nitrobacter	-4	-2.5	-1.5	0	0	0	0	0.5	-0.5	0	1	0	2.5	2.5	1	2	4	4	2.5	4	4	0	0	0	0.5	0.5	-0.5	0.5	0	0	0	2.5	-1	0	-1.5	-1	-4	-3	-4	-4	-1	0	0
AlPr-Novosphingobium	-4	-4	-2	0	0	0	0	0	0	0	0	0	2	2.5	0.5	-0.5	0.5	3	2	3	4	0	0	0	0	0	-1	0	0	0	0	2	-1.5	0	-0.5	-2	-4	-2	-3	-3.5	1	0.5	0
AlPr-Ochrobactrum	-4	-3	-2.5	0	0	0	0	0	-0.5	0	0	0	1	1.5	-0.5	0	4	4	4	4	4	0	0	0	0.5	0	-2	0	-0.5	0	0	0	-1	0	-2	-0.5	-4	-2	-3	-2.5	0.5	0	1
AlPr-Oligotropha	-4	-4	-4	0	0	0	0	0	0	0	0	0	0	1	0	0	4	4	4	4	4	-1	0	0	0	0	-2	0	0	0	0	1	0	0	-1	-2	-4	-2	-3	-4	0	0	0
AlPr-Orientia	-3	-4	-1.5	0	0	0	0	0.5	2	0	4	0	3.5	4	3	1.5	3	4	4	4	4	0.5	0	0	0.5	0	2	3	1.5	2	1	0	0	0	0	0	-4	-3	-3.5	-1	0.5	1	2.5
AlPr-Paracoccus	-4	-4	-2.5	0	0	0.5	0	0	0	0	0	1.5	2	3	1.5	0	0	1.5	0	1.5	3.5	0.5	0	0	0	0	-2	0	-0.5	0	0	4	-1	-0.5	-2	-4	-4	-3	-4	-4	0.5	0	0
AlPr-Parvibaculum	-4	-4	-1	0	0	0	0	0	0	1	0	0	0	0	0	-1	4	3	3	4	4	1	0	0	0	0	0	0	1	1	0	2	-1	0	0	-2	-3	-2	-2	-3	0	0	0
AlPr-Parvularcula	-4	-4	0	0	0	0	1	0	0	0	0	0	3	4	0	0	2	3	1	3	3	0	0	0	0	0	1	0	0	0	0	1	-1	0	-1	-1	-4	-3	-4	-2	1	0	0
AlPr-Pelagibacter	0.5	-4	-4	-1.5	0	0	0	0	0	0.5	0.5	0	0	0.5	0	0	2	1	1	2	1	0.5	0.5	0	1.5	0.5	-4	0	-2	-0.5	0	0	0	0	0	0	0	0	0	0	-1.5	-2	-3.5
AlPr-Phenylobacterium	-4	-4	1	0	0	1	0	0	1	0	1	3	4	4	2	1	0	0	0	0	2	2	1	0	2	1	-1	0	0	2	0	3	-3	0	-2	-3	-4	-2	-3	-2	0	0	0
AlPr-Polymorphum	-4	-3	-4	0	0	1	1	0	0	2	4	3	3	4	2	2	3	3	4	3	4	0	0	0	0	0	-2	0	0	0	0	3	-2	0	-1	-1	-3	-2	-3	-2	3	2	0
AlPr-Puniceispirillum	-4	-4	-1	0	0	1	0	0	0	0	2	3	4	4	3	3	3	1	3	4	4	0	0	0	0	2	-2	0	0	0	0	2	-1	0	1	0	-3	-2	-3	-2	2	1	2
AlPr-Rhizobium	-4	-4	-3.75	0	0	0	0	0	-0.33	0	1.25	0.42	0.92	2.67	-0.25	-0.67	4	4	4	4	4	0	0	0.25	0	0	-1.17	0	-0.25	0	0	3.17	-0.75	1.5	-3	-4	-4	-3	-3.5	-3.5	2.83	2.58	1.42
AlPr-Rhodobacter	-4	-3.75	-0.75	0	0.08	0	0.58	0.33	0	0	1	1.58	1.67	2.5	1.17	1.58	1.83	2.25	0.08	2.42	3.75	0	0	0.5	0.92	0.58	-1.92	0	-0.25	-0.08	0	3.33	-0.92	-0.92	-1	-2.75	-4	-3	-4	-3.83	1.5	0.5	0
AlPr-Rhodomicrobium	-4	-4	-1	-1	0	0	0	0	-1	0	0	-1	2	4	-2	0	-2	1	0	0	4	0	0	0	0	0	-2	0	0	0	0	1	-1	0	-1	-2	-4	-2	-3	-4	0	1	0
AlPr-Rhodopseudomonas	-4	-4	-3.14	-0.14	0.14	-0.14	0.86	0.29	-0.14	0.14	0	1.57	2.43	3.29	0.57	1	3.71	3.86	4	4	4	0.43	0.14	0.29	0.43	0.43	-1.29	0	0	0	0	3.71	0.57	3.14	-2	-3.29	-4	-4	-4	-4	0	-0.14	0
AlPr-Rhodospirillum	-4	-4	0	0	1	1.5	0	0.5	1	1.5	1	4	4	4	3	2.5	2.5	4	4	3.5	4	1.5	1	1.5	1.5	2	0	0.5	0.5	0.5	0	4	0	-0.5	-2	-4	-4	-3	-4	-3.5	2.5	2	0.5
AlPr-Rickettsia	-4	-4	-3.45	0	0	0	0	0	-0.41	0.18	0.27	0.09	0	0.09	0	-0.5	3.82	3.64	3.73	3.82	3.91	0.18	0	0	-0.09	0	-2.09	0	-0.45	-0.09	0	1.14	0	0	-2.14	0	-2.82	-3	-3.27	-1.09	2	2	2
AlPr-Roseobacter	-4	0	-3	0	0	0	0	0	-2	0	0	0	1	1	-2	-2	0	3	1	3	4	0	0	0	0	0	-3	0	0	0	0	0	-1	0	2	3	-3	-1	-3	-4	0	1	2
AlPr-Ruegeria	-4	-1.5	-3	0	0	0	0	0	0.5	0	1.5	0	1	2	1	0.5	3.5	4	4	4	4	0	0	0	0	0.5	-3	0	-2	0	0	1	-1	-0.5	1.5	2	-4	-2	-3	-3.5	4	3	2.5
AlPr-Sinorhizobium	-4	-3.83	-2.67	0	0	0	0.33	0	-0.17	0	1.83	0	0.83	2.42	-0.33	-0.67	3.75	4	3.83	4	4	0	0.33	0.67	0.42	0.75	-1.58	0	0	0	0	2	-0.5	1.83	-2.42	-3.25	-3.25	-2.42	-3.25	-1.92	1.5	1.33	0.33
AlPr-Sphingobium	-4	-3.75	0	0	0	0	0	0	0	0	0.25	1.5	1.5	2.5	0.5	0	3	4	4	4	4	1.5	0	0	1.5	0.5	2.75	0	0.75	0	0	4	0.5	1	-3	-4	-4	-3	-3.75	-2.75	0.75	0.75	0
AlPr-Sphingomonas	-4	-4	0	0	0	0	0	0	1	0	0	1	0	1	1	1	3	3	0	2	4	2	2	2	2	0	3	0	0	0	0	4	0	0	-1	-2	-4	-3	-4	-4	1	0	0
AlPr-Sphingopyxis	-4	-1	0	0	1	0	0	0	0	1	2	0	2	0	2	0	3	4	4	4	4	2	0	0	0	0	1	0	0	0	0	4	1	3	0	0	-4	-2	-3	-4	1	2	0
AlPr-Starkeya	-4	-4	-4	0	0	0	0	2	0	0	0	2	2	2	2	0	3	3	3	3	4	0	0	0	0	0	-1	0	0	0	0	4	-2	0	-2	-3	-4	-2	-3	-4	2	1	0
AlPr-Wolbachia	-3.83	-4	-2.83	0	0	0	0	0	-0.17	0	0	-0.17	0	0.67	-0.83	0	3.67	3.83	2.67	4	4	0.17	-0.17	0	0	0	0	0	0.17	-0.33	0.33	0	0	0	-0.67	0	-1.83	-2.67	-2.33	-0.5	2	2	1.67
AlPr-Xanthobacter	-4	-4	-1	0	0	0	0	0	-1	0	0	1	1	4	2	2	2	3	2	4	4	2	0	0	1	0	-1	0	0	0	0	4	0	0	-1	-3	-4	-2	-3	-4	2	2	0
AlPr-Zymomonas	-4	-4	-3.33	0	0	0	0.33	1.33	-0.33	0	0	2.33	2.67	2.67	0	0	4	4	4	4	4	0	0.67	0	1.67	1.67	-1.33	0	-0.33	0	0	0.33	-1	0	-0.33	0	-3.33	-3	-4	-2	2	2	3.67
Aqui-Aquifex	-4	-4	-3	0	0	0	0	0	0	0	0	1	0	0	1	-1	0	0	0	0	0	0	0	0	0	0	-2	0	-1	-2	0	-1	-2	0	-2	0	0	2	2	0	2	3	1
Aqui-Desulfurobacterium	-4	-4	-4	0	0	0	0	0	0	0	0	0	0	1	0	-1	3	4	0	4	3	0	0	0	1	0	-2	0	0	0	0	0	-1	0	0	0	0	0	0	0	2	3	3
Aqui-Hydrogenobacter	-4	-4	-4	0	0	0	0	0	0	0	0	0	0	0	0	-1	0	0	0	0	0	0	0	0	0	0	-2	0	0	0	0	0	0	0	0	0	2	3	3	2	2	2	0
Aqui-Hydrogenobaculum	-4	-4	-4	0	0	0	0	0	0	0	0	0	1	2	1	0	1	0	0	0	-1	0	0	0	0	0	-4	0	-4	-3	-1	0	0	0	-2	0	0	0	0	0	3	3	4
Aqui-Persephonella	-4	-4	-4	0	0	0	0	0	0	0	0	0	0	1	0	0	3	2	1	3	0	0	0	0	0	0	-2	0	0	-1	0	0	-1	0	0	0	0	1	0	0	2	3	3
Aqui-Sulfurihydrogenibium	-4	-4	-4	-1	0	-0.5	0.5	0.5	0	0	0.5	1	1	0.5	0.5	0	2	1	2.5	0.5	1	0	0	0	1	0.5	-3	0	-2.5	-0.5	0	0	-0.5	0	-0.5	0	0	0.5	0	0	2	2.5	3.5
Aqui-Thermocrinis	-4	-3	-1	0	0	0	0	0	-1	0	0	0	0	0	0	-2	3	1	1	3	0	0	0	0	0	0	-1	0	0	0	0	0	-2	0	1	0	0	1	0	0	1	0	0
Aqui-Thermovibrio	-4	-4	-4	0	0	0	0	0	0	0	0	0	0	1	1	0	4	4	2	4	4	0	0	0	0	0	-3	0	-3	-1	-1	-2	-4	-1	-4	0	-1	-3	0	0	2	1	0
Bact-Amoebophilus	-4	-4	-4	0	0	0	0	0	0	0	1	1	3	4	0	0	1	4	3	4	4	0	0	0	0	0	3	3	4	4	4	0	0	0	-1	0	3	3	3	2	2	2	1
Bact-Azobacteroides	0	-2	-2	2	1	1	2	3	3	3	4	0	3	4	4	3	4	4	4	4	4	1	0	0	0	0	2	0	1	0	0	0	0	0	0	0	0	1	0	1	1	2	1
Bact-Bacteroides	-4	-4	-4	-0.2	0	-0.2	2	1.4	0.2	1.6	1.7	1.8	2.8	3.9	2	2.4	4	4	4	4	4	0.9	1.3	0.8	1.4	1.6	3	0.7	3.4	3.2	3	0.2	-1.3	0	-3.6	-0.7	-1.1	0	0.2	-0.2	1.4	1.6	3.8
Bact-Capnocytophaga	-4	-4	-4	-1	0	0	4	4	2	0	4	4	4	4	4	4	4	4	4	4	4	2	0	0	2	0	0	0	1	3	4	0	0	0	-1	-1	-1	0	-1	0	3	3	4
Bact-Cellulophaga	-4	-4	-4	-1	0	0	0.5	1	0	0	0	-1.5	1.5	2	-1.5	-2	3.5	4	4	4	4	-1	0	-0.5	-0.5	0	-2	0	-1.5	0	0	1	-0.5	0	-2.5	0	-0.5	1	0	0.5	1.5	1.5	1.5
Bact-Chitinophaga	-4	-4	-4	0	0	0	4	0	-1	0	4	4	4	4	2	3	4	4	4	4	4	2	3	4	3	4	3	0	1	3	3	1	-3	0	-4	-3	-2	0	0	-1	0	0	2
Bact-Croceibacter	-4	-4	-4	0	0	0	1	0	0	-1	0	0	1	0	-2	-1	4	4	4	4	4	-2	0	0	-1	0	-4	0	-3	-1	0	2	0	0	-1	0	-1	-1	-1	-2	0	0	-1
Bact-Cytophaga	-4	-4	-4	0	0	0	4	2	0	0	0	0	4	4	0	2	4	4	4	4	4	-1	0	0	0	0	-1	0	0	0	0	0	0	0	-1	0	3	2	3	3	-3	-3	-2
Bact-Dyadobacter	-4	-4	-4	0	0	-1	3	4	-1	1	1	4	4	4	2	1	0	4	4	4	4	1	1	0	1	2	0	1	0	2	2	3	-1	0	-3	-4	-2	0	1	3	3	3	4
Bact-Flavobacteriaceae	-4	-4	-4	0	0	0	2	0	0	0	0	0	1	0	1	0	3	4	4	4	4	0	0	0	0	0	-4	0	-2	0	0	0	0	0	-1	-1	-2	-1	-2	-1	2	2	1
Bact-Flavobacterium	-4	-4	-4	-1.5	0	0	4	2	0.5	0	0.5	0	2	2.5	2	2.5	3	4	4	4	4	0	-0.5	-0.5	0	0	-4	0	-2.5	-1	0	1.5	0	0	-2.5	0	-2	-1.5	-2	-0.5	2	2	2
Bact-Fluviicola	-4	-4	-4	-1	0	0	4	4	0	2	0	0	4	4	0	1	0	4	4	4	4	-2	0	0	-1	0	-3	0	-1	0	0	2	0	0	0	0	0	0	0	0	2	2	3
Bact-Gramella	-4	-4	-4	-1	0	0	4	0	-2	0	0	0	4	2	-2	-2	4	4	4	4	4	-1	-1	0	-2	0	-3	0	-2	-1	0	0	-2	0	-3	-1	-1	0	0	0	2	2	3
Bact-Haliscomenobacter	-4	-4	-4	-2	0	0	4	4	4	4	1	4	4	4	4	4	3	4	4	4	4	3	3	4	3	4	-1	0	0	3	3	1	1	0	-4	-4	-3	-1	-2	0	2	2	3
Bact-Krokinobacter	-4	-4	-3	0	0	0	0	0	-1	0	0	0	1	1	-2	-1	4	4	4	4	4	0	0	0	0	0	-3	0	-2	0	0	1	0	0	-3	-2	-2	0	0	0	0	0	0
Bact-Lacinutrix	-4	-4	-4	-1	0	0	1	2	-2	0	0	-1	1	1	0	-2	3	4	4	4	4	-1	-1	-1	-1	0	-3	1	-2	0	0	2	0	0	-2	0	-3	-2	-2	-1	1	0	0
Bact-Leadbetterella	-4	-4	-4	0	0	0	0	0	-2	0	0	0	1	3	-1	-2	4	4	4	4	4	0	0	0	0	0	-2	0	-2	-2	-1	0	-2	0	-1	0	0	2	2	1	2	2	4
Bact-Maribacter	-4	-4	-4	-1	0	0	0	0	0	1	0	-1	2	2	-1	-3	4	4	4	4	4	0	-1	0	-1	0	-3	0	-1	0	0	0	-2	0	-1	0	0	0	-2	-1	2	2	3
Bact-Marivirga	-4	-4	-4	0	0	0	3	0	-2	0	0	0	2	2	-1	-2	3	4	4	4	4	-2	0	0	0	0	-2	1	-1	0	0	0	0	0	-2	0	-2	-2	-2	-1	2	2	3
Bact-Odoribacter	-4	-4	-4	-1	0	0	2	4	0	1	0	4	4	4	3	3	4	4	4	4	4	0	0	0	1	1	2	0	3	4	3	0	-3	0	-4	-1	-2	0	0	0	2	2	3
Bact-Paludibacter	-4	-4	-4	0	0	0	4	2	0	0	1	0	4	4	2	3	4	4	4	4	4	0	0	0	0	0	-1	0	0	0	0	0	-1	0	-2	-1	-3	-1	-2	-2	2	2	3
Bact-Parabacteroides	-4	-4	-4	0	0	0	4	1	0	0	2	0	3	4	2	3	4	4	4	4	4	0	0	0	0	0	1	0	0	0	0	0	-2	0	-4	-2	0	2	2	0	1	2	1
Bact-Pedobacter	-4	-4	-4	-0.5	0	-0.5	1.5	1.5	-1	0	2	0	1.5	3.5	0	-0.5	3.5	4	4	4	4	0	-0.5	0	-0.5	0	-2	0	-1	-0.5	0	0	-0.5	0	-3.5	-1	-2.5	-1	-2	0	2	2	2
Bact-Porphyromonas	-3	-2.33	-3.83	0	0	0	1	0.5	0	0.17	0	2	4	4	1.67	3.67	3.83	4	4	4	4	0.5	1	1	1.83	2.33	2	1.17	2	2	1.17	0	-1.67	0	-3.5	-1.5	-2.5	-1	-1.5	-1.5	1.17	1	0
Bact-Prevotella	-4	-3.33	-3.17	0.33	0	-0.33	3.83	2.17	0.33	2	1.83	4	4	4	3.83	4	4	4	4	4	4	2.17	1.83	1	2.83	2	1.5	0	2.33	2	1.83	1.33	0.67	1.33	-3.5	-0.67	-2.83	-1.17	-1.5	-1.33	2.17	2.67	2.67
Bact-Rhodothermus	-4	-4	-4	0	0	-1	0	0	0	0	0	0	1	1	1	0	2	4	1	4	4	0	-2	0	0	0	-2	0	-1	0	0	0	-3	0	-3	-4	0	0	0	0	3	2	0
Bact-Riemerella	-4	-4	-4	0	0	0	0	0	0	0	0	0	2	1	1	0	3	4	4	4	4	0	0	0	0	0	-4	0	-3	0	0	0	0	0	-2	0	-3	-3	-2	0	2	2	1
Bact-Robiginitalea	-4	-4	-4	0	0	0	0	1	0	0	1	1	3	4	1	1	3	2	4	3	4	-1	0	0	0	0	-3	0	-1	0	0	-4	-4	0	-3	-2	0	0	0	0	3	3	4
Bact-Runella	-4	-4	-4	-1	0	0	4	1	0	0	1	2	4	4	2	2	4	4	4	4	4	0	0	0	0	0	0	1	1	2	1	2	0	0	-3	-3	-2	0	0	0	3	3	4
Bact-Salinibacter	-4	-4	-4	0	0	0	0	0	0	0	0	1.5	2	3.5	3	2.5	-1	1	0	0	3.5	0	1	0	1	1.5	0.5	0	1.5	0	0	1.5	0	-1.5	-4	-4	-4	-2	-3	-3	0	1.5	0
Bact-Sphingobacterium	-4	-4	-4	0	0	0	4	1	-1	0	0	4	4	4	2	1	4	4	4	4	4	0	0	0	0	2	1	1	1	1	0	0	-1	0	-3	0	-1	0	0	0	1	1	2
Bact-Spirosoma	-4	-4	-4	0	0	-1	4	4	0	1	0	4	4	4	2	3	4	4	4	4	4	1	1	2	2	3	0	0	2	2	0	1	0	3	-4	-4	-2	-1	-1	-1	0	0	2
Bact-Weeksella	-4	-4	-4	-1	0	0	1	1	0	0	0	0	0	0	0	0	3	4	4	4	4	0	0	0	0	0	-3	0	-1	-1	0	0	0	0	0	0	0	0	0	0	2	1	0
Bact-Zunongwangia	-4	-4	-4	-2	0	0	4	1	-2	0	0	0	1	3	-2	-2	4	4	4	4	4	-1	-1	-1	-2	0	-3	0	-3	-1	0	0	-1	0	-4	-1	-3	-1	-2	-1	2	2	3
BePr-Accumulibacter	-4	0	-4	0	0	0	3	3	1	4	2	0	4	4	2	0	3	4	4	4	4	0	0	0	-1	0	0	0	1	0	1	0	-2	0	-2	-1	0	-2	-2	-2	0	0	0
BePr-Achromobacter	-4	-3	-4	-2	0	-1	0	0	-1	0	0	2	0	3	0	-2	4	3	4	4	4	0	0	0	0	0	-2	0	0	0	0	3	-1	0	0	0	-3	-1	-2	-3	4	3	2
BePr-Acidovorax	-4	-3.5	-4	0	0	0.25	0.25	1	0	0	0	1	1.5	3.25	0.5	-0.25	2.5	1.75	1.75	2.5	4	0.25	0	0	0.25	1.25	1.75	0.5	2	0.5	0	3.5	-0.25	0	-0.5	-1.25	-3	-0.75	-2	-3	1.5	0.75	0.5
BePr-Alicycliphilus	-4	-0.5	-4	-0.5	0	0	0	0	0	0	0.5	2	0	1	1	-0.5	3	3	2.5	3	4	0	0	0	1	0	0	0	0	0	0	3	0	0	1	2	-2.5	0	-2	-3	2.5	1.5	0
BePr-Aromatoleum	-4	-4	-4	0	0	1	3	1	0	1	1	0	3	4	1	0	1	3	3	3	4	0	0	0	0	0	-1	0	0	0	0	4	0	0	-2	-3	-3	-2	-3	-4	0	0	0
BePr-Azoarcus	-4	-4	-4	-1	0	0	0	0	-1	0	0	1	3	3	0	-1	2	3	1	3	4	0	0	0	1	0	0	0	0	0	0	4	2	4	-1	-2	-4	-2	-4	-4	0	0	0
BePr-Bordetella	-4	-0.6	-3.6	-0.2	0.4	0.4	0.6	0.4	0	0.2	0.8	2.4	2.8	3.4	1.6	0.4	4	4	4	4	4	1.2	0.4	0.2	0.6	0	-0.4	0	0	0	0	3	-1	0	0.8	0.4	-3.2	-1.4	-2.6	-3.4	3.2	2.6	1.8
BePr-Burkholderia	-3.32	-3.61	-3.28	-1.16	0.67	0.37	2.23	2.52	0.7	1.07	1.34	0.84	2.65	3.54	1.33	0.61	2.37	2.89	2.94	3.27	3.9	0.69	0.61	0.78	1.06	1.1	-0.15	0.03	0.19	0.43	0.51	3.04	0.4	0.19	-1.14	-2.44	-2.73	-0.8	-2.22	-2.93	1.5	0.86	0.06
BePr-Chromobacterium	-4	-3	-3	0	0	0	0	0	-1	0	0	2	1	0	1	0	4	4	4	4	4	2	0	0	0	2	0	0	0	0	0	4	-2	0	0	0	-4	-3	-4	-4	3	3	1
BePr-Comamonas	-4	-4	-4	0	0	0	0	1	0	2	0	0	3	3	0	-2	4	4	4	4	4	0	0	0	0	0	0	0	0	0	0	1	-3	0	-1	-3	-3	-2	-3	-3	3	2	0
BePr-Cupriavidus	-4	-1.25	-4	-0.5	0	0	1	1.75	0.25	1	2.25	1.5	1.5	3.25	2.25	0	3.75	3.75	4	4	4	0.75	0.25	0	0.5	0	0	0.5	0.5	0	0	3.5	-0.5	0	0	0.25	-3	-2	-2.5	-3.25	1	0	0
BePr-Dechloromonas	-4	-4	-4	0	0	0	1	0	-1	0	0	0	1	1	0	-2	4	4	4	4	4	0	0	0	0	0	-3	0	-1	0	0	0	-1	0	-4	-4	-4	-3	-4	-4	2	1	0
BePr-Delftia	-4	-4	-4	0	0	1.5	3	2.5	0.5	2	3.5	2.5	3.5	4	2	1	3	3	4	3.5	4	0	-0.5	0.5	0	0.5	0	0	1	0.5	0	3	0	-0.5	1	-1.5	-3	0	-2	-3	3	3	0.5
BePr-Gallionella	-4	-4	-4	0	0	0	4	0	0	0	1	0	2	2	1	-1	3	4	4	4	4	0	0	0	0	0	-2	0	0	0	0	0	0	0	-1	-2	-4	-2	-4	-4	2	1	0
BePr-Herbaspirillum	-4	-3	-4	0	0	0	3	4	2	4	4	3	4	4	3	1	3	4	4	4	4	0	0	0	0	1	2	1	4	4	3	4	0	0	0	0	-3	-2	-2	-3	3	4	1
BePr-Herminiimonas	-4	-4	-4	0	0	0	0	0	-1	0	0	0	0	1	0	-3	4	4	4	4	4	0	0	0	0	0	-1	0	0	0	0	2	0	0	-1	-2	0	0	-2	-2	-2	-1	0
BePr-Janthinobacterium	-4	-4	-4	0	0	0	0	0	-1	0	1	0	0	1	0	-1	4	4	4	4	4	0	0	0	0	0	0	0	0	0	1	3	-1	0	-2	-4	-2	-1	-2	-1	0	0	1
BePr-Laribacter	-4	-4	-4	0	0	0	1	0	0	0	0	3	1	2	2	0	4	4	4	4	4	0	0	-1	0	0	-1	0	0	0	0	2	-3	0	-3	-4	-4	-3	-3	-3	3	3	1
BePr-Leptothrix	-4	-4	-4	0	0	1	0	0	0	0	0	2	0	3	2	1	2	1	1	2	3	0	0	0	0	0	-1	0	0	0	0	4	0	0	-2	-4	-4	-2	-3	-4	0	0	0
BePr-Methylibium	-4	-4	-4	0	1	0	0	1	0	0	0	1	1	2	1	-1	3	3	3	3	4	0	0	0	1	0	0	0	0	0	0	4	0	0	-2	-3	-4	-3	-4	-4	0	0	0
BePr-Methylobacillus	-4	-3	-3	0	0	0	0	0	0	0	0	0	3	3	0	-2	4	4	4	4	4	0	0	0	0	0	0	0	0	0	0	1	-2	0	-2	0	-3	-2	-3	-3	2	1	0
BePr-Methylotenera	-4	-4	-4	0	0	0	0	0	-0.5	0	0.5	0	0	0	0	-0.5	4	4	4	4	4	0	0	0	0	0	-3	0	-0.5	0	0	0.5	0	0	-2	-1.5	-2.5	-1	-2	-1	1	0	0
BePr-Methylovorus	-4	-4	-4	0	0	0	0	0	-1.5	0	0.5	0	0.5	2.5	0	-1	4	4	4	4	4	0	0	0	0	0	-2	0	0	0	0	0	-2	0	-2	-3	-2.5	-1	-2	-2.5	0	0	0
BePr-Neisseria	-4	-4	-1.9	0.67	2.6	0	1.63	2.13	0	2.83	0.5	1.5	3.03	4	3	2.53	4	4	4	4	4	2.53	1.47	0.87	2.47	0.87	-0.5	2.67	0.17	0.5	1.1	4	0.47	0	-2	-0.27	-3.6	-2	-2.67	-1.23	2	2	2
BePr-Nitrosomonas	-4	-3.67	-4	0	0.33	0	0.33	1.67	-0.33	0	0.33	0	1.67	3.33	-0.33	-2	4	4	4	4	4	0	0	0	0	0	-0.67	0	0	0.33	0.33	0.67	0	0	-0.67	0	-2.67	-2	-2.33	-2.33	1.33	1.33	0.67
BePr-Nitrosospira	-4	-3	-3	0	0	1	0	0	3	3	3	0	1	2	3	0	4	4	4	4	4	0	0	0	0	0	1	1	3	3	1	3	0	0	0	0	-2	-1	-1	0	0	0	0
BePr-Polaromonas	-4	-4	-4	0	1	2.5	2	2.5	2	2	2	0.5	3.5	4	2.5	0.5	2.5	4	3	3.5	4	0.5	0	0	0	0	-1	0.5	1	1	0.5	2.5	-0.5	0	0	-3	-3.5	-2	-3	-3.5	3	1.5	1
BePr-Polynucleobacter	-4	-4	-3.5	0	0	0	0	0	-1	0.5	0	0	0	0.5	0	-1.5	4	4	4	4	4	0	0	0	0	0	-3	0	-0.5	0	0	0	-1	0	0	0	-0.5	-1	-1	-0.5	-1	0	2
BePr-Pusillimonas	-4	-4	-4	0	0	0	0	0	-1	0	2	0	2	2	-1	-3	4	4	4	4	4	0	0	-1	0	0	-2	0	0	0	0	0	-2	0	-2	-2	-3	0	-1	-2	0	0	2
BePr-Ralstonia	-3.58	-2.81	-3.92	-0.11	0.11	-0.11	0.53	0.28	0	0.31	0.5	0.31	1.25	1.92	0.72	-0.42	2.25	3.08	2.72	3.42	4	0	-0.08	0	0	0.08	0.17	0	0	0	0	3.08	-0.92	0	0	-1.17	-2.42	-1	-2	-2.67	0.56	0.47	0
BePr-Ramlibacter	-4	-4	-3	0	0	0	0	0	0	0	0	2	1	2	1	0	3	2	4	3	4	1	0	0	1	2	1	0	3	3	0	3	-1	2	0	-2	-4	-2	-3	-3	0	0	0
BePr-Rhodoferax	-4	-4	-3	0	0	0	0	0	0	0	1	0	1	2	0	-1	3	3	4	4	4	0	0	-1	0	0	-1	0	0	1	0	3	0	2	0	-1	-4	-2	-4	-4	0	0	0
BePr-Sideroxydans	-4	-4	-4	0	0	0	2	0	-2	0	0	0	2	3	0	-1	4	4	4	4	4	0	0	0	0	0	-1	0	0	0	0	3	4	0	-1	-3	-3	-2	-3	-4	-1	0	0
BePr-Taylorella	-4	-4	-4	0	0	0	0	0	-1	0	0	1	3	4	0	0	4	4	2	4	4	0	0	-1	0	0	-3	0	-1	0	0	2	0	0	-3	0	0	2	2	0	0	0	0
BePr-Thauera	-4	-1	-4	0	0	0	1	0	0	0	2	0	2	3	2	1	2	4	3	3	4	0	0	0	0	0	0	0	0	1	0	4	1	0	-1	0	-1	0	0	0	0	0	0
BePr-Thiobacillus	-4	-3	-3	0	0	0	4	0	0	0	0	0	2	2	1	0	2	3	1	3	4	0	0	0	0	0	-2	0	0	0	0	2	0	1	-1	-1	-3	-1	-2	-4	0	0	0
BePr-Thiomonas	-4	-4	-4	0	0	0	0	0	0	0	2	1	2	3	2	0	3	4	2	3	4	0	0	0	0	0	-1	0	0	0	0	4	3	0	-2	-4	-4	-2	-3	-4	0	1	1
BePr-Variovorax	-3.67	-3.67	-3	0	0	1	0	0.33	-0.67	0.33	0	0.33	2.67	3	-0.33	-1	0.67	0	1	1.33	3	0	0	0	0	0	2	0.67	2.33	0.33	0	2.67	1	0	-0.33	-2	-2.67	-1.33	-2.67	-3	0	0	0
BePr-Verminephrobacter	-4	-2	-4	1	2	4	4	4	4	4	4	4	4	4	4	3	2	4	4	3	4	0	0	0	0	3	-1	2	3	1	0	3	1	1	0	0	-3	-2	-3	-4	0	0	0
Chla-Chlamydia	-3.58	-3.5	-1.83	0	0	0	0	0	0	0	0	0	0	0	0	0	4	4	4	4	4	-0.42	0.5	0	0	0	0	0	-1	0	0	0	-0.08	0	0	0	0.83	2	0.42	0.5	0	0	0
Chla-Chlamydophila	-4	-3.79	-0.92	0	0	0	0	0.17	0	0	0	0	0	0.17	0	-0.42	4	4	3.83	4	4	0	0	0	0	0	-1	0	-0.5	0	0	0.29	0	0	0	0	1	1.67	1.83	0.33	1.33	0.67	0
Chla-Parachlamydia	-3	-4	-4	-1	0	0	0	0	-1	0	0	0	0	1	-1	-2	4	4	4	4	4	0	0	0	0	0	-2	0	0	0	0	1	0	0	0	0	3	2	3	1	2	2	0
Chla-Protochlamydia	-3	-4	-4	0	0	0	0	0	-1	0	1	0	1	0	0	-2	4	4	4	4	4	0	0	0	0	1	0	0	0	0	0	0	0	0	0	0	0	0	1	0	1	1	2
Chla-Simkania	-4	-4	-4	-1	0	0	0	0	0	0	0	0	0	0	0	-3	4	4	4	4	4	0	0	0	0	0	2	0	1	0	0	0	0	0	1	0	0	0	0	0	2	2	2
Chla-Waddlia	-4	-4	-4	0	0	0	0	0	0	0	0	0	0	0	0	-2	4	4	4	4	4	0	0	0	0	0	1	0	0	0	0	0	0	0	0	0	0	1	1	0	2	2	2
Chlb-Chlorobaculum	-4	-4	-3	0	0	0	0	0	0	0	0	0	0	0	0	0	3	4	4	4	4	1	0	0	0	1	0	0	0	1	0	1	-1	0	-4	-4	-4	-3	-4	-3	0	0	1
Chlb-Chlorobium	-2.33	-3.33	-3.42	0.17	0	0	1.67	0.67	0	0.33	1.17	0.92	2.33	2.67	1.25	1.42	3.25	4	3.83	4	4	0	0.33	0.25	0.17	0.25	0.67	0.08	1.33	0.75	0.75	0.17	-0.17	0	-3.83	-2.83	-3.42	-2.42	-3.42	-2.58	1	0.58	0.17
Chlb-Chloroherpeton	-4	-4	-4	-2	0	0	0	0	-1	0	0	-1	2	2	-2	0	3	4	4	4	4	0	0	0	0	0	-3	0	-1	0	0	0	-1	0	-3	-4	-4	-2	-3	-1	2	1	0
Chlb-Pelodictyon	-2	-4	-4	0	0	0	0	0	0	1	1	0	1	4	0	0	3	4	4	4	4	0	0	0	-1	0	2	0	1	0	0	0	-1	0	-4	-3	-4	-3	-4	-2	2	1	1
Chlb-Prosthecochloris	-1	-4	-2	0	0	0	4	0	0	0	1	4	4	4	3	1	4	4	4	4	4	0	0	1	1	2	0	0	0	0	1	0	-1	0	-4	-2	-3	-3	-4	-2	2	2	0
Chlf-Anaerolinea	-4	-4	-4	0	0	0	0	0	0	0	0	1	1	2	0	0	4	4	4	4	4	0	0	0	0	0	0	0	1	1	2	2	-1	0	2	0	-1	0	0	0	2	2	1
Chlf-Chloroflexus	-4	-4	-2.33	0	0	0	2.67	0	2.33	1.33	1	4	4	4	3	3.67	4	4	4	4	4	2	1.67	2	2.33	3.33	2.33	0.33	2.67	3	2.67	4	2.67	0.33	-3.67	-4	-4	-3	-4	-4	2	0.67	2
Chlf-Dehalococcoides	-4	-4	-2.88	0	0	0	0	0	0	0	0	0	0	1.12	0	-1.25	4	4	4	4	4	-0.38	0	-0.38	0	0	-2.88	0	-2.12	0	0	0	-0.5	0	-2.62	0	-1.5	-0.5	0	0	2	1.12	0
Chlf-Dehalogenimonas	-4	-3	-2	0	0	0	0	0	0	0	0	0	2	4	0	0	4	4	4	4	4	0	0	-1	0	0	-1	0	0	0	0	0	-2	0	-4	-2	-3	-4	-4	-1	0	0	0
Chlf-Herpetosiphon	-4	-4	-2	0	0	0	4	0	4	1	2	4	4	4	4	4	2	4	4	4	4	2	2	2	3	2	-3	0	0	1	2	4	4	1	-4	-4	-4	-3	-4	-4	2	2	4
Chlf-Roseiflexus	-4	-1.5	-0.5	0	0	2	4	3.5	2.5	1	1	4	4	4	4	4	4	4	4	4	4	2.5	3	4	3.5	4	4	0.5	4	2.5	2	4	3.5	2.5	0.5	0.5	-3.5	-2	-3	-3.5	0	1	0.5
Chlf-Sphaerobacter	-4	-4	-3.5	0	0	0	4	0	0	3.5	0.5	0	0	0.5	2	0	4	4	4	4	4	0	0	0	0	0	2	0	0.5	0	0	0.5	0	2	-1	-4	-4	-3	-3.5	-2.5	0	0	0
Chlf-Thermomicrobium	-4	-4	-4	0	0	0	0	0	0	1	0	0	0	1	0	-1	4	4	4	4	4	0	-1	0	0	0	1	0	0	0	0	0	-3	0	-2	-4	-4	-2	-3	-2	0	0	0
Chry-Desulfurispirillum	-4	-4	-4	0	0	0	2	0	0	0	0	0	2	3	2	-1	4	4	4	4	4	0	2	0	1	1	0	0	0	0	0	-1	-2	0	-2	-1	-4	-2	-3	0	3	3	0
Cren-Acidianus	-4	-4	-4	0	0	-1	0	0	-1	1	0	0	0	0	0	0	0	2	2	2	2	0	0	0	0	0	0	0	1	1	2	0	0	0	-1	0	-1	-2	-2	0	3	3	4
Cren-Acidilobus	-4	-3	-4	0	0	0	0	0	0	0	0	0	2	1	1	0	2	0	0	1	1	0	0	0	0	0	-2	0	0	0	0	0	-1	0	-1	-1	0	-2	-1	0	0	0	0
Cren-Aeropyrum	-4	-4	-4	0	0	0	0	0	0	0	0	0	0	1	2	1	2	3	2	3	2	0	0	0	0	0	-3	0	-2	0	0	1	-1	-2	-3	-1	-1	-2	-2	0	0	0	0
Cren-Caldivirga	-4	-3	-4	0	0	0	0	0	2	2	0	4	3	3	3	3	3	3	2	4	3	2	1	0	2	0	-1	0	-1	0	0	0	0	0	-2	0	-1	-2	-3	-2	-2	-1	0
Cren-Desulfurococcus	-4	-3	-3	0	0	0	0	0	0	0.5	0	0	0.5	1.5	1.5	0	3.5	4	1.5	3.5	3	0	0	0	0	0	-2.5	0	-0.5	0	0	0	-2	0	-2	-0.5	0	0	0	0	-0.5	-0.5	0
Cren-Hyperthermus	-4	-3	-3	0	0	0	0	0	0	1	2	2	0	0	2	0	2	2	0	3	1	0	0	0	1	1	-1	1	0	0	1	0	0	0	-4	-2	-1	-2	-3	-1	0	0	0
Cren-Ignicoccus	-4	-3	-4	0	0	0	0	0	0	0	0	3	1	0	2	0	2	1	0	1	1	0	0	0	0	0	-3	0	0	0	0	3	0	-1	1	0	0	1	0	0	1	0	0
Cren-Ignisphaera	-4	-4	-4	0	0	0	0	0	0	0	1	0	1	2	2	0	3	3	1	3	1	0	0	0	2	0	-4	2	-2	0	0	0	0	0	0	0	0	2	2	2	1	0	0
Cren-Metallosphaera	-4	-3.5	-3.5	0	0	0	0	0	-0.5	0.5	0	0	0	0	-0.5	-0.5	1	0.5	0	1	0	0	-1	0	0	0	0	0	0	0	0	0	-2	0	0	0	-0.5	-1.5	-0.5	-0.5	2.5	1.5	0
Cren-Pyrobaculum	-4	-4	-3.75	0	0	-0.25	0	0	0	0	0.25	1.25	0	0.25	1	0	3	1.5	0.75	2.25	1.25	0	0.25	0	0.25	0.25	-1.25	0.75	0	0	0.5	3.5	0.5	0	-4	-2.75	0	-0.25	-0.75	0	3.25	3.25	0.25
Cren-Staphylothermus	-4	-4	-4	0	0	0	0	0	0	0	0	1.5	0.5	1.5	3	0	2	2.5	0	0.5	1.5	0	0	0	0	0	-1	0.5	0	0	0	0	0	0	0	0	0	0	2	0.5	0.5	0.5	0
Cren-Sulfolobus	-4	-4	-3.96	-0.25	0	-0.29	0	0	0	0.11	0	0	0.5	0.29	0.14	1.07	0.79	2.32	0.79	1.46	1.86	0	0	0	0	0	0	0.14	1.39	0.54	1.25	0	-0.5	0	0.25	0	-0.96	-1.5	-1.64	-0.32	2.11	2.18	3.21
Cren-Thermofilum	-4	-4	-4	0	0	-1	0	0	0	0	0	0	0	0	3	0	1	0	2	0	0	0	0	0	0	0	-3	0	-2	-1	0	0	0	0	3	3	2	2	3	2	2	1	1
Cren-Thermoproteus	-4	-4	-3.5	0	0	-0.5	0	0	0	0	0	2	0	0	0.5	0	2.5	0.5	0.5	1.5	0	0	0	0	1	0.5	-2	0	-0.5	0	0	2	-1.5	0	-3.5	-3	-0.5	-1	-1	-0.5	3.5	2.5	1
Cren-Thermosphaera	-4	-4	-3	0	0	0	0	0	-1	0	0	0	0	0	0	0	3	1	0	1	0	0	0	0	0	0	-3	0	-2	0	0	1	0	0	0	-1	0	-1	0	0	0	-1	0
Cren-Vulcanisaeta	-4	-4	-4	0	0	0	0	0	0	0	0	2	0	1	3	0	4	3	3	3.5	2	2.5	0.5	0	1.5	1.5	-1.5	0	0	1	1	0	0	0	-1.5	-0.5	0	0	0	-0.5	0.5	0.5	0.5
Cyan-Acaryochloris	-4	-4	-4	0	0	0	0	0	0	0	1	0	4	4	0	0	3	4	4	4	4	1	0	0	1	0	-4	0	-2	-1	0	2	-1	0	-4	-2	-4	-3	-4	-2	1	2	3
Cyan-Anabaena	-4	-4	-3	0	0	1	4	4	3	1	2	4	4	4	4	4	4	4	4	4	4	2	2	3	2	4	-3	0	4	4	4	4	4	4	-4	-2	-4	-3	-3	-4	3	3	4
Cyan-Cyanobacterium	-4	-4	-3	0	0	0	0	0	0	0	0	-1	1	3	0	-2	4	4	4	4	4	0	0	0	0	0	-1	0	-1	0	0	0	0	0	0	0	0	-2	0	0	1	1	0
Cyan-Cyanothece	-4	-4	-3.67	-0.33	0	0.5	3.33	1.5	1.5	2.17	2.5	3.17	3.83	3.67	3.17	2.33	2	2.33	2.17	2.33	3.33	0.5	0.33	0.67	1	1.33	-2.33	1.83	1.83	2.83	2.5	3.67	3.67	2.33	-3.17	-2	-4	-4	-4	-1.83	2.17	2.33	3.33
Cyan-Gloeobacter	-4	-4	2	0	0	1	1	0	1	0	1	1	4	4	2	2	3	4	4	4	4	1	1	0	1	0	-4	0	-2	0	0	4	1	0	-2	-4	-3	-2	-2	-1	0	0	0
Cyan-Microcystis	-4	-4	-4	-1	0	1	4	4	-1	2	4	4	4	4	4	4	4	4	4	4	4	3	3	4	3	4	-2	0	3	4	4	4	4	4	-4	-2	-4	-4	-4	-2	3	4	4
Cyan-Nostoc	-4	-4	-3.33	-0.33	0	0	4	3.67	3	3.33	3	4	4	4	4	4	4	4	4	4	4	2	2	3	2.67	3.67	0	1.33	4	4	4	4	4	4	-4	-1.33	-4	-3	-3	-2.67	2.33	3	4
Cyan-Prochlorococcus	-3.5	-3.75	-2.92	-0.17	0	0.5	0	0.08	-0.17	0	1.08	0.08	1.67	2.17	-0.25	-2.25	3	3.25	2.75	3.5	3.25	0	-0.08	0.08	0	-0.08	-3.33	0	-2.67	-1.25	-0.25	0.17	-0.17	0	-1	-0.08	-0.17	0.25	-0.17	0	0.08	-0.25	-0.08
Cyan-Synechococcus	-4	-3.47	-1.22	0	0	0.06	0	0.06	0.11	0.89	0.44	0	0.89	1.75	0.83	0.47	1.5	3.11	2.36	1.94	3.28	-0.06	0	0	0.06	0	-2.39	0	-1.11	-0.72	-0.06	0.33	-1.39	0	-3.94	-3.5	-3.56	-3.44	-3.67	-2.44	0.11	0.17	0.17
Cyan-Synechocystis	-4	-4	-2	0	0	0	0	0	0	3	0	0	1	1	2	0	-4	-4	0	-4	0	0	-1	0	0	0	0	0	0	0	2	1	-1	0	-4	-1	-3	-4	-4	-3	2	2	3
Cyan-Thermosynechococcus	-4	-4	-2	0	0	0	0	0	1	4	4	0	1	2	3	2	-2	-2	0	-4	0	2	0	0	0	0	-3	0	-2	-1	0	1	-1	0	-4	-2	-4	-3	-4	-2	0	0	0
Cyan-Trichodesmium	2	-4	-4	1	0	2	4	4	4	4	4	4	4	4	4	4	2	4	4	3	4	2	2	2	2	4	0	4	4	4	4	3	0	0	-2	1	-4	-3	-3	0	2	2	2
DePr-Anaeromyxobacter	-4	-2.75	0	-0.75	0	1.25	0.75	0	0.5	0.5	0	2.5	4	3.25	2	1.75	1.5	-1	0.25	1.5	2.25	2	2	3	2.5	3.75	-1	0	0	0	0	3.75	1.5	0.75	0	-0.5	-2.25	0	-0.75	-2.25	0	0	0
DePr-Bdellovibrio	-4	-4	-4	-1	0	0	0	0	-1	0	0	0	3	4	-1	-2	4	4	4	4	4	0	0	0	0	0	-4	0	-3	-1	0	2	-2	0	0	0	0	1	0	0	-2	-2	0
DePr-Desulfarculus	-4	-4	0	0	0	3	2	0	1	1	0	4	3	4	3	2	0	3	4	3	4	2	2	2	2	2	-2	3	2	2	3	4	-1	1	0	-2	-3	-2	-3	-2	3	0	0
DePr-Desulfatibacillum	-4	-4	-4	-1	0	0	0	0	0	0	0	1	4	4	1	2	4	4	4	4	4	0	0	0	0	1	-3	0	-2	-1	0	0	-3	0	-3	-4	-1	0	1	0	2	2	0
DePr-Desulfobacca	-4	-4	0	0	0	0	4	0	0	0	0	2	4	3	2	0	4	4	2	4	4	1	0	0	0	0	0	0	0	2	1	2	-1	0	-4	-2	-4	-4	-4	-2	2	2	0
DePr-Desulfobacterium	-3	-4	-4	0	0	0	0	0	1	0	2	0	4	4	2	0	3	4	4	4	4	0	0	0	0	0	-3	0	-2	-1	0	-1	-4	0	-4	-1	-3	-2	-3	-1	1	1	0
DePr-Desulfobulbus	-4	-4	-4	0	0	0	0	0	0	1	2	0	0	1	0	0	3	4	4	4	4	0	0	0	0	0	4	0	4	2	0	3	-2	-1	-3	-4	-3	-2	-3	-2	2	2	0
DePr-Desulfococcus	-4	-4	-3	0	0	4	3	0	0	1	0	4	1	3	3	3	4	4	4	4	4	2	1	0	2	2	0	0	0	0	0	0	-2	0	-4	-4	-3	-2	-3	-2	1	0	1
DePr-Desulfohalobium	-4	-4	-4	0	0	0	2	4	0	0	0	3	3	3	2	0	4	4	4	4	4	0	0	0	0	0	0	1	1	1	1	0	-3	0	-4	-3	-2	-2	-1	0	3	3	0
DePr-Desulfomicrobium	-4	-4	-4	0	0	0	0	0	0	0	0	0	4	4	1	0	4	4	4	4	4	0	0	0	1	0	-1	0	0	0	0	2	0	0	-2	-3	0	1	2	0	3	3	1
DePr-Desulfotalea	-1	-4	-3	0	0	1	4	0	0	1	0	2	4	4	1	0	4	4	4	4	4	1	0	0	0	1	2	1	4	3	3	3	-1	0	-3	0	-2	-2	-2	-1	2	2	1
DePr-Desulfovibrio	-4	-4	-3.2	-0.2	0	0	0.4	0.7	1.03	0.83	0.9	1.27	3.1	3.33	2.3	1.33	4	4	4	4	4	0.83	0.6	0.6	1.03	1.27	-0.77	0.67	1.07	1.67	1.27	1.17	-1.13	-0.07	-1.4	-2.07	-2.8	-1.2	-2.27	-1.93	1.63	1.57	0.27
DePr-Desulfurivibrio	-4	-4	0	0	0	1	0	0	1	1	2	2	0	4	3	2	4	4	4	4	4	2	0	0	2	0	0	0	2	1	0	4	-3	0	-4	-4	-4	-4	-4	-3	2	2	0
DePr-Geobacter	-3.89	-4	-3.83	0	0	0.89	2.67	0.67	0.83	1.61	1.17	2	2.67	2.83	1.78	1.17	3.83	4	4	4	4	0.61	0.28	0.06	0.89	0.78	0.72	0	0.61	0.67	0.83	1.78	-0.39	0.17	-3.28	-3.44	-4	-3.17	-4	-3.22	2.56	2.28	0.33
DePr-Haliangium	-4	2	2	-1	2	4	2	2	4	4	4	3	4	4	3	4	-2	0	1	0	3	2	3	4	2	4	0	1	2	2	2	4	2	0	0	1	2	2	2	3	4	2	0
DePr-Hippea	-4	-4	-4	0	0	0	1	0	0	0	0	0	0	1	0	-1	3	4	1	4	4	1	0	0	0	0	-2	3	0	1	0	0	-1	0	0	0	0	0	0	0	3	3	4
DePr-Lawsonia	-2	-4	0	2	1	4	1	1	3	3	0	1	1	2	2	2	4	4	4	4	4	1	2	2	2	1	1	1	0	0	0	0	0	0	0	0	0	-1	-1	0	-1	-2	-1
DePr-Myxococcus	-4	-4	-3	0	0	2	0	1	0	0	0	1	4	4	0.5	2	-1	2	0	2	4	0.5	1	0	1	2	-2	0	0	0	0	3	-2	-0.5	0.5	-0.5	-2	0	-0.5	-2	1	0	0
DePr-Pelobacter	-3.5	-4	-4	0	0	0	3	0	0.5	0	0	0.5	3	3.5	1	-0.5	3.5	4	4	4	4	0	0	0	0	0	-0.5	0	0	0	0	1	-1.5	0	-3	-3.5	-4	-2.5	-3	-2	2	2.5	0.5
DePr-Sorangium	-4	-3	0	-1	2	4	4	4	4	4	4	4	4	4	3	4	2	3	4	3	4	2	3	4	3	4	0	2	4	4	4	3	0	2	0	0	-3	-1	-2	-3	4	1	0
DePr-Stigmatella	-4	-4	-2	0	0	4	0	0	3	0	0	3	4	4	2	2	1	2	0	2	4	0	1	1	1	3	-1	0	0	2	2	2	0	0	0	-2	0	1	0	0	1	0	0
DePr-Syntrophobacter	-4	-4	-3	0	0	0	1	0	0	0	0	3	4	4	0	0	4	4	4	4	4	0	1	0	0	0	0	0	0	0	0	-1	-3	-1	-2	-2	-2	-1	0	0	3	3	1
DePr-Syntrophus	-4	-4	-4	0	0	0	0	0	-1	0	1	0	0	1	0	-2	2	4	4	4	4	0	0	0	0	0	0	0	0	0	0	0	-3	0	-3	-2	-3	-2	-2	-1	2	1	0
Defe-Calditerrivibrio	-4	-4	-4	0	0	0	4	3	0	0	0	1	4	4	1	-1	3	3	2	3	4	0	0	0	0	0	-3	0	-3	-1	0	0	0	0	0	0	-2	-2	-1	-1	2	3	4
Defe-Deferribacter	-4	-4	-4	-1	0	0	0	0	0	0	0	0	0	0	0	-2	3	4	3	3	4	0	0	0	0	0	-4	0	-3	-1	0	0	-1	0	-1	0	-2	-2	-2	0	2	2	4
Defe-Denitrovibrio	-4	-4	-4	0	0	0	0	0	0	0	1	0	3	1	0	-1	3	4	2	4	4	0	0	0	0	0	-4	0	-3	-2	0	0	-2	0	-4	-1	0	0	0	0	2	3	1
Defe-Flexistipes	-4	-4	-4	0	0	3	4	4	0	0	0	4	4	4	3	0	4	4	4	4	4	0	0	0	0	0	-3	0	0	0	0	2	0	0	-3	0	-1	0	0	0	2	3	4
Dein-Deinococcus	-4	-3.4	-2	0	0	0	0	0	0.2	0	1	1.2	0.8	1.6	2	1.4	-0.8	3.8	1.8	2	4	0.4	0.4	0	0.2	0	0.2	0	0.8	0.2	0	2.4	1.8	0.6	-1.4	-2.2	-2.8	-1.2	-2.2	-2	1.2	0.8	0
Dein-Marinithermus	-4	-4	-4	0	0	0	0	0	3	0	0	0	0	0	2	0	4	4	4	4	4	0	0	0	0	0	-1	0	0	0	0	3	2	0	2	0	0	1	-1	-1	0	0	0
Dein-Meiothermus	-4	-4	-2.5	0	0	0	1	0	0	0	1	1	1.5	3	1	0	2	4	3.5	3.5	4	0	0	0	0	0	-3.5	0	-1.5	-0.5	0	4	2	0	-3.5	-3.5	-2	-1.5	-3.5	-1	0.5	0	0
Dein-Oceanithermus	-4	-4	-3	0	0	1	1	0	1	1	0	0	0	2	3	1	4	4	4	4	4	0	0	0	0	0	-1	0	0	1	1	3	0	0	-1	-2	-1	0	0	0	1	1	0
Dein-Thermus	-4	-4	-4	-0.25	0	-0.5	0	0	0	0	1	-1	0	0	2	0.5	2.75	3.5	3.5	3.5	4	0	-0.25	0	0	0	-2.5	0	0	0	0	3	-1	-0.5	-4	-2.5	0	1	0	0	-0.5	0	0
Dein-Truepera	-4	-2	-1	0	0	0	0	0	2	2	2	2	0	4	3	3	2	4	4	4	4	0	0	1	1	0	-2	0	0	0	0	2	2	0	0	1	-2	0	-2	-1	1	1	0
Dict-Dictyoglomus	-4	-4	-4	-0.5	0	-0.5	0	0	-0.5	0	0	0	0	0	0	-2	3	4	3.5	4	4	0	0	0	0	0.5	-2	0	-0.5	-1	0	0	-2	0	0	0	-0.5	0	0	0	2	2	3
Elus-Elusimicrobium	-4	-4	-4	-2	0	0	0	0	0	0	0	0	0	0	0	0	4	4	4	4	4	0	0	-1	0	0	-3	0	-1	0	0	0	-1	0	2	2	0	0	0	0	1	1	0
Elus-Termite	-4	-4	-3	0	2	0	1	1	0	0	2	0	0	0	0	-2	2	2	1	2	4	0	0	0	0	0	0	0	0	0	0	3	3	4	-2	-1	0	2	0	0	2	2	1
EpPr-Arcobacter	-4	-4	-4	-2.5	0	-0.5	0	0	0	0.5	1	0	0	0	1	-0.5	3.5	4	4	4	4	0	-0.5	0	0	-0.5	-4	0	-2.5	-1	-0.5	0	0	0	0	0	-3	-1	-0.5	0	2.5	2.5	3.5
EpPr-Campylobacter	-4	-4	-4	-1.31	0	-0.17	0	0	0	0.19	0.28	2.33	1.53	0.17	2.22	1	3	4	3.36	3.94	4	0.33	0.33	-0.33	0.67	0.17	-4	0	-2.64	-0.81	0	0	0.06	0.17	-1.92	-0.67	-1.83	-1.47	-0.5	-0.19	3.44	3.31	4
EpPr-Helicobacter	-4	-3.83	-3	0.5	0.17	0.17	0.57	1.1	1.05	1.38	0.73	1.45	2.42	2.67	2.55	1.3	1.28	2	0.5	2.08	1.6	0.5	0.17	0.17	1.52	0.35	-3.17	0	-0.97	0	0.07	1.17	1.7	0.5	0.9	1.12	0.67	1.57	1.5	1	2.98	2.93	3.82
EpPr-Nautilia	-4	-4	-4	-2	0	0	4	0	0	0	0	2	2	1	3	0	3	1	3	3	3	0	0	0	1	0	-3	0	-3	-1	0	0	-1	0	-2	0	-1	1	0	0	3	3	4
EpPr-Nitratifractor	-4	-4	-4	0	0	0	4	4	1	0	1	4	4	4	4	3	4	4	3	4	4	1	0	2	1	2	0	0	0	0	0	0	-2	0	-4	-2	-2	-3	-3	-1	3	3	1
EpPr-Nitratiruptor	-4	-4	-4	-1	0	0	0	0	0	0	1	0	0	0	1	0	4	4	3	4	4	0	0	0	0	0	-2	0	0	0	0	0	0	0	-3	0	-2	-1	-1	0	3	3	4
EpPr-Sulfuricurvum	-4	-4	-4	0	0	0	0	0	0	1	1	0	0	1	0	-1	4	4	2	4	4	0	0	0	0	0	1	0	0	0	0	0	-2	0	-4	-1	-3	-2	-3	-1	2	2	3
EpPr-Sulfurimonas	-4	-4	-4	-1	0	0	0	1	0	0	2	0	2	2	2	-1	3	4	3.5	4	4	0	0	0	1	0.5	-3.5	0	-1.5	0	0	0	0	0	-1.5	0	0	1	0.5	0	3	3	4
EpPr-Sulfurospirillum	-4	-4	-4	-1	0	0	0	0	-1	1	2	0	0	0	0	0	4	4	4	4	4	0	0	0	0	0	0	0	0	0	0	0	0	0	-4	-1	0	0	0	0	2	2	3
EpPr-Sulfurovum	-4	-4	-4	0	0	0	4	0	0	0	0	1	3	1	2	0	4	4	4	4	4	2	2	0	2	0	0	0	1	0	0	0	-1	0	-2	0	-3	-2	-1	-1	3	3	4
EpPr-Wolinella	-4	-4	-4	0	0	0	0	0	1	1	1	0	0	0	3	0	3	4	0	4	4	0	0	0	0	0	0	0	1	1	0	0	0	0	-1	0	-2	-2	-2	-1	3	3	2
Eury-Aciduliprofundum	-4	-4	-4	0	0	0	0	0	0	0	0	0	0	0	0	-1	0	0	0	0	0	0	0	0	0	0	0	2	3	3	3	0	-2	0	-2	0	0	1	0	0	3	3	3
Eury-Archaeoglobus	-4	-4	-4	0	0	0	0	0	0	0.67	0.67	0.33	1	1.33	2.67	-0.67	0.67	0.33	0	1	0.67	0.33	0	0	0	0.33	-2	0.33	-1	-0.33	0.33	0	-0.67	0	-3	-0.33	0	-0.33	-0.67	0	2.67	3.67	2.67
Eury-Ferroglobus	-4	-4	-4	-1	0	0	0	0	0	1	2	1	2	4	2	0	1	0	1	2	1	1	0	0	0	0	-3	1	-2	-1	0	0	0	0	-3	0	0	-1	0	0	3	3	4
Eury-Halalkalicoccus	-4	-3	-4	0	0	0	0	0	0	0	0	0	1	2	1	-1	2	3	0	2	2	0	0	0	0	0	-3	0	-2	0	0	-3	-3	0	-3	-3	-3	-1	0	0	0	0	0
Eury-Haloarcula	-4	-4	-4	0	0	0	0	0	0	0	0	0	3	3	0	-1	3	1	0	3	2	1	1	1	1	0	-2	0	-2	0	0	-1	-3	0	-4	-4	-4	-2	-3	-2	2	2	0
Eury-Halobacterium	-4	-4	-1	0	0	0	0	0	0	0	0	0	1	0	0	0	3	3	3	3	4	0	0	0	1	1	-2	0	0	0	0	-1.5	-4	0	-1	-1.5	-3	0	0	-1	0	0	0
Eury-Haloferax	-4	-4	-3	0	1	2	2	0	2	2	2	1	2	2	2	2	3	2	0	2	4	0	0	0	0	0	-2	0	-1	0	0	-2	-3	0	-3	-4	-4	-3	-3	-2	1	1	0
Eury-Halogeometricum	-4	-3	-3	0	0	0	0	0	0	0	0	0	4	4	0	1	2	0	0	2	0	0	0	0	0	1	-2	0	0	0	0	0	-2	0	-2	-2	-4	-1	-2	-1	0	0	0
Eury-Halomicrobium	-4	-4	-4	0	0	0	0	0	0	0	0	0	3	4	2	0	3	4	2	4	4	0	0	2	0	0	-2	0	0	0	0	-2	-4	0	-4	-4	-4	-2	-3	-1	1	1	0
Eury-Halopiger	-4	-4	-4	0	0	2	0	3	0	2	0	3	3	4	2	1	3	1	2	3	0	0	0	1	1	0	-1	0	0	0	1	0	-2	0	-3	-4	-4	-2	-2	0	1	1	0
Eury-Haloquadratum	-4	-2	0	0	4	4	4	1	1	3	1	4	4	4	3	0	4	4	2	4	4	2	3	1	4	3	-1	1	0	0	0	3	1	0	-3	-1	0	0	0	0	2	0	0
Eury-Halorhabdus	-4	-4	-4	0	0	0	0	0	0	0	0	1	3	4	0	1	3	2	0	3	0	0	0	0	0	0	-3	0	-1	0	0	-1	-3	0	-3	-4	-4	-2	-1	0	2	2	0
Eury-Halorubrum	-4	-4	-3	0	0	0	0	1	3	0	2	3	4	4	3	2	3	2	1	3	4	1	0	0	1	2	-2	0	0	1	1	0	-3	0	-3	-4	-3	-1	-1	-1	0	0	1
Eury-Haloterrigena	-4	-4	-4	0	0	-1	0	0	0	1	0	2	3	4	2	1	3	3	1	3	0	0	0	0	0	0	-1	0	0	0	0	-2	-3	0	-4	-4	-4	-2	-3	-2	1	0	0
Eury-Methanobacterium	-2.5	-4	-4	0	0	0	0	0.5	1.5	2	2.5	2.5	3	3	3	2	2.5	1	1.5	2.5	0.5	1	1	1	1.5	1.5	-4	0	-3	-1.5	0	0	-1.5	0	0	0	-1	-1	0	0	2.5	3	4
Eury-Methanobrevibacter	-4	-4	-4	-1	0	0	0	1.5	2	2	2	1.5	2.5	3	2	2	3	3.5	3	3.5	4	1	0.5	1	1	2	-3.5	0	-1	0.5	1	0	0	0	0	0	-2	-1.5	-1	-1	2.5	3	4
Eury-Methanocaldococcus	-4	-4	-4	-1.2	0	0	0	0	1.6	1.6	1	2.6	0.8	0.8	3.2	0.6	2	1.4	0.6	1.6	1.2	2	0.4	1	1.8	1.2	-2.8	0.4	-2.6	-0.8	0	0	-1.4	0	0	0	-0.4	-0.2	0	0	1.6	2.2	3.4
Eury-Methanocella	-4	-4	-4	0	0	0	0	0	2	2	0	3	3	4	2	1	3	0	1	2	3	3	1	1	3	0	-2	0	0	0	0	0	-3	0	-4	-4	-3	-1	-2	-2	2	3	2
Eury-Methanococcoides	-4	-4	-4	1	0	0	0	2	0	2	0	0	2	3	0	0	4	4	3	4	4	0	1	0	0	0	-1	0	0	2	2	0	-1	0	0	0	0	0	0	0	2	2	2
Eury-Methanococcus	-4	-4	-3.5	-0.62	1.75	1.69	2	2.5	2.25	3	2.75	2.75	3.19	3.19	3.25	2.44	2.44	1.56	2.31	1.94	2.25	1.75	1.25	2.19	1.5	2.69	-3.75	0	-2.75	-1.44	-0.69	0	-0.38	0	-0.38	0	-1.94	-1.38	-1.44	-0.5	3	3	4
Eury-Methanocorpusculum	-4	-4	-2	0	0	0	0	2	0	2	0	0	1	2	3	0	4	4	4	4	2	0	0	0	0	0	1	0	0	0	0	0	-1	0	-4	-2	0	1	0	0	3	3	2
Eury-Methanoculleus	-4	-4	-1	0	0	0	0	0	0	0	0	0	4	4	0	0	4	4	1	3	3	0	0	0	1	0	0	0	0	0	0	0	0	4	-4	-4	-3	-2	-2	-1	4	3	2
Eury-Methanohalobium	-4	-4	-4	-1	0	0	0	1	0	0	0	1	1	1	0	-2	4	4	2	4	3	0	0	0	0	0	-1	0	0	0	0	0	-1	0	-1	0	-2	-1	-1	-2	2	3	3
Eury-Methanohalophilus	-4	-4	-3	0	0	0	0	0	0	0	0	0	0	1	0	-3	4	3	2	4	1	0	0	0	0	0	-1	0	0	-1	0	0	-2	0	-1	0	0	0	0	0	3	3	3
Eury-Methanoplanus	-4	-4	-4	0	0	0	0	0	0	0	0	0	1	2	0	-1	4	3	4	4	4	0	0	0	0	0	0	0	-1	-1	0	0	0	0	-4	-1	-1	0	-2	0	3	3	4
Eury-Methanopyrus	-4	-3	-4	0	0	-1	0	0	0	0	0	0	0	1	1	-2	0	0	0	0	0	0	0	0	0	0	-2	4	0	1	2	-2	-3	0	-2	-1	0	0	0	0	2	1	0
Eury-Methanoregula	-3	-4	-3	0	0	0	0	0	0	1	0	0	0	0	0	0	3	2	0	4	0	0	0	0	0	0	0	0	0	0	0	0	-2	0	-4	-3	0	0	0	0	3	4	4
Eury-Methanosaeta	-4	-2.5	-3	0	0	-0.5	0	0	0	0.5	1	0	2.5	2.5	0.5	0	1	2.5	0	1	2	0	-0.5	0	0	0	-2	0	-1.5	0	-0.5	0	-2	0	-1	0	-1	0	-0.5	0	2	3	1
Eury-Methanosalsum	-4	-4	-4	1	0	0	0	3	0	0	2	0	1	3	0	-2	3	2	0	3	2	0	0	0	0	0	-2	0	-2	-2	0	0	-1	0	0	0	0	0	0	0	2	3	3
Eury-Methanosarcina	-4	-4	-4	-0.67	0.33	0.67	1	3	1.67	4	4	4	4	4	4	4	3.33	4	4	4	4	3	3	3.67	4	4	-2.33	2.33	0.67	3.67	4	0	-1.67	0	-3.33	-0.67	1.33	2	2	1.67	3	3	4
Eury-Methanosphaera	-1	-4	-4	0	0	0	0	0	0	2	0	0	3	3	2	2	3	3	2	3	1	2	2	1	2	0	-1	0	0	0	0	0	0	0	0	0	0	0	0	0	2	2	4
Eury-Methanosphaerula	-4	-2	-2	0	0	0	0	0	0	0	1	0	0	2	2	0	3	2	2	4	1	0	0	0	0	0	2	0	0	0	0	1	-3	0	-4	-2	-2	-2	-2	-1	3	1	1
Eury-Methanospirillum	-4	-4	-4	0	0	0	0	0	0	1	0	0	1	3	0	0	0	0	0	0	0	0	0	0	0	0	3	1	3	2	3	0	-1	0	-3	0	0	1	0	1	3	3	4
Eury-Methanothermobacter	-4	-4	-4	0	0	0	0.5	0	0	0	0.5	0	0.5	1	0	2	0.5	0.5	1	1	0.5	0	0	0	0	0	-4	0	-4	-2	0	-2.5	-4	0	-0.5	0	-0.5	-1.5	0	0	3	3	2
Eury-Methanothermococcus	-4	-4	-4	-3	0	1	2	2	4	4	4	4	4	4	4	3	-1	0	-1	-1	-1	4	3	4	3	4	-3	0	0	0	0	0	0	0	0	0	-4	-2	-3	-1	2	3	4
Eury-Methanothermus	-4	-4	-4	-1	0	0	0	0	2	0	0	2	0	0	3	0	2	0	0	0	0	2	1	0	3	0	-3	0	-2	0	0	0	-1	0	0	0	0	0	0	0	2	2	4
Eury-Methanotorris	-4	-4	-4	-2	0	0	0	0	4	4	4	4	0	1	4	3	4	4	2	4	4	3	2	3	3	3	-3	0	-3	-2	0	0	-1	0	-1	0	0	-1	0	1	2	3	4
Eury-Natrialba	-4	-4	-4	0	2	4	4	4	4	4	4	4	4	4	4	4	3	1	0	3	2	3	3	3	4	4	0	2	3	4	4	4	1	2	-3	-4	-4	-2	-2	0	0	0	0
Eury-Natronomonas	-4	-3	-3	1	0	0	0	0	1	0	0	1	3	3	2	0	3	3	0	4	0	0	1	0	1	2	-3	0	0	0	0	0	-4	0	-4	-4	-4	-3	-3	-1	0	0	0
Eury-Picrophilus	-4	-4	-4	-1	0	-1	0	0	0	0	0	0	0	0	1	0	2	2	0	2	0	0	0	0	0	0	-4	0	-1	0	0	0	0	0	-2	0	-2	-1	-1	0	2	3	3
Eury-Pyrococcus	-4	-4	-4	0	0	-0.8	0	0	-0.6	0.2	0	0	0.4	0	0.2	-2.8	1.2	0.8	0.6	1.4	1.4	0	0	0	0	0	-2.2	0.2	-2.6	-1.4	-0.2	-0.6	-2	0	-0.8	-0.2	-0.4	-0.6	-0.2	0	2	1.8	1
Eury-Thermococcus	-4	-4	-4	0	0	-0.8	0	0	-0.6	0	0.2	0	0	0	0	-2.4	0.8	0.2	0	0.4	0	-0.2	-0.2	-0.2	-0.2	0	-3	0	-3.2	-2.4	-1	-1.2	-2.6	0	-1	-0.2	-0.6	-1.2	0	0	3	3	3.2
Eury-Thermoplasma	-4	-3.5	-3	0	0	0	0	0	-0.5	0	0.5	0	0	0	0	-1.5	2	1.5	0.5	2.5	0.5	0	-1	0	0	0	0	0	0	0	0	-0.5	-1	0	-3	-0.5	0	0.5	0	0	2.5	1.5	0
Eury-methanogenic	-4	-4	-4	0	0	2	1	1	4	4	1	4	4	4	4	4	4	4	4	4	4	1	1	2	3	3	-2	0	0	0	0	1	-2	0	-4	-3	-3	-1	-2	0	3	4	3
Fibr-Fibrobacter	-4	-4	-4	-1	0	-2	4	0	-1	0	0	1	3	3	2	3	4	4	4	4	4	0	0	0	1	0	-4	0	-1	0	0	0	0	0	-4	-4	-3	0	-1	0	2	2	4
Firm-Acetohalobium	-4	-4	-4	0	0	0	0	0	0	0	0	1	0	0	0	0	4	4	4	4	4	0	0	0	0	0	-3	0	-1	0	0	0	-2	0	-1	0	-2	-3	-4	-2	1	2	2
Firm-Acidaminococcus	-4	-4	-4	0	0	0	3	4	0	0	2	2	2	4	3	2	4	4	4	4	4	0	0	0	0	0	0	0	1	0	0	-1	-4	0	-4	0	-1	-2	0	0	3	3	2
Firm-Aerococcus	-4	-4	-4	0	0	0	0	0	0	0	0	0	0	0	0	0	4	4	4	4	4	0	0	0	0	0	-1	0	0	0	0	0	-2	0	-2	0	-2	-2	-2	0	2	2	2
Firm-Alicyclobacillus	-4	-4	-4	0	0	-1	0	0	0	1	1	-1	0	1	0	-3	3	4	2	4	4	0	0	0	0	0	0	0	0	0	0	-1	-3	0	0	-1	0	0	0	0	1	1	0
Firm-Alkaliphilus	-4	-4	-4	0	0	0	0	0.5	0	1.5	2	0	3	3.5	1	-1	4	4	4	4	4	0.5	0	0	0.5	0.5	-3	0	-3.5	-2.5	-0.5	0	-3	0	-2	0	-3.5	-2	-2.5	-2	2	2	1
Firm-Ammonifex	-4	-4	-4	0	0	0	0	0	0	0	0	0	0	0	0	0	4	4	4	4	4	0	0	0	0	0	3	0	4	2	1	2	-4	-2	-2	-1	0	0	0	0	1	0	1
Firm-Anaerococcus	-4	-4	-4	0	0	0	0	0	0	0	2	0	3	2	0	0	4	4	4	4	4	1	0	0	1	0	-3	0	-1	0	0	0	0	2	0	0	-1	-1	0	0	3	3	4
Firm-Anoxybacillus	-4	-4	-4	0	0	0	0	0	0	0	0	0	1	2	1	0	4	4	4	4	4	0	0	0	0	0	4	0	4	4	0	0	-2	0	-2	-2	3	2	3	3	2	2	0
Firm-Bacillus	-4	-4	-3.94	-0.81	0	-0.35	0	0.07	-0.93	0.12	0.21	-0.16	2.24	2.93	-0.8	-1.9	3.94	4	3.94	4	4	-0.04	-0.08	-0.15	-0.08	0.06	1.14	0.12	1.5	0.51	0.42	0.12	-2.26	-0.06	-2.89	-0.63	0.47	1.06	0.73	0.2	1.71	1.44	1.75
Firm-Brevibacillus	-4	-4	-4	0	0	0	0	0	-1	0	0	0	4	4	-2	-3	3	4	4	4	4	0	0	0	0	0	2	0	2	1	0	0	-3	0	-4	-2	1	2	2	1	2	2	2
Firm-Butyrivibrio	-4	-4	-4	0	0	-1	0	0	0	1	2	1	3	4	0	1	4	4	4	4	4	0	0	0	0	0	-3	0	-1	0	0	0	-2	0	-1	0	-1	0	0	0	3	3	4
Firm-Caldicellulosiruptor	-4	-4	-4	-0.29	0	0	0	0.43	0	0.14	1.14	0	1.86	2.43	0.29	-0.14	3	4	3.71	4	4	0	0	-0.71	0	0	-2.57	0	-1.43	-0.86	-0.29	0	-1.86	0	0.86	0	0	0.57	0	0	2	2.29	2.86
Firm-Carboxydothermus	-4	-4	-4	-1	0	0	0	0	-1	0	0	-1	0	1	0	-3	4	4	4	4	4	-2	-1	-1	-1	0	-3	0	-3	-2	-1	-1	-4	-1	-3	0	-1	-3	-2	0	3	3	4
Firm-Carnobacterium	-4	-4	-4	0	0	0	0	0	-1	0	0	0	0	1	0	-1	4	4	4	4	4	0	-1	0	0	0	-3	0	0	0	0	1	-1	0	0	0	0	0	0	0	1	1	1
Firm-Clostridiales	-4	-4	-3	0	0	1	1	2	1	3	2	2	4	4	3	4	2	4	3	4	4	0	0	0	0	1	-1	0	0	0	0	3	0	0	-4	-3	0	-2	-2	0	2	2	2
Firm-Clostridium	-4	-4	-4	-0.73	0	-0.24	0.27	0.32	-0.47	0.44	1.16	0.66	2.13	2.67	0.74	0.28	3.51	4	4	4	4	0.29	0.29	-0.09	0.67	0.34	-2.88	0.06	-3.08	-2.34	-0.99	0.06	-2.05	-0.06	-1.18	-0.19	-1.05	-0.04	-0.43	-0.12	1.83	1.99	2.76
Firm-Coprothermobacter	-4	-3	-2	0	0	0	0	0	0	0	0	0	0	0	0	-3	4	4	4	4	4	0	0	0	0	0	0	0	0	0	0	0	-1	0	0	0	0	0	0	0	1	1	0
Firm-Desulfitobacterium	-4	-4	-4	-0.5	0	0	0	0	0	0.5	1.5	1	4	4	1	0	4	4	4	4	4	0	0	0	0	0	-2	0	-0.5	0	0	0	-3.5	-0.5	-4	-3	-4	-2	-3	-1.5	2	2	2.5
Firm-Desulforudis	-4	-4	-1	0	0	0	1	2	0	3	3	0	0	3	2	0	4	4	3	4	4	0	0	0	0	0	-1	0	0	0	1	0	-4	-1	-2	0	0	-1	0	0	4	3	3
Firm-Desulfotomaculum	-4	-4	-4	-0.6	0	-0.2	1	0.2	-0.6	0.6	1.6	0.2	1.6	2.6	0.6	-0.6	4	4	4	4	4	0	-0.4	-0.2	0	0	-2.2	0	-1.2	-0.2	0	-0.2	-3.6	-0.8	-3.6	-1.2	-2.2	-1.6	-1.8	-0.6	2	2	2.8
Firm-Enterococcus	-4	-4	-4	-2	0	-1	0	0	-1	0	0	0	0	0	0	-2	4	4	4	4	4	0	0	0	0	0	-2	0	0	0	0	0	-2	0	-3	0	0	0	0	0	2	2	3
Firm-Erysipelothrix	-4	-4	-4	0	0	0	0	0	0	0	0	-1	1	3	0	-1	4	4	4	4	4	0	0	0	0	0	0	0	0	0	0	0	-1	0	0	0	-2	-1	-1	-1	0	0	0
Firm-Ethanoligenens	-4	-4	-4	0	0	0	0	0	0	0	0	0	3	3	0	0	4	4	4	4	4	0	0	0	1	0	0	0	0	0	0	0	-3	0	1	0	-2	0	0	0	3	3	2
Firm-Eubacterium	-4	-4	-4	-0.33	0	-0.67	0.33	0	-0.33	1.67	0.67	0	1.33	3	1.33	-0.33	4	4	4	4	4	0	0	0	0.33	0	-2.67	0	-1.33	-0.33	0	0	-2	0	-1.33	-0.33	-0.67	-0.33	-0.33	0	2.67	2.67	3.67
Firm-Exiguobacterium	-4	-4	-4	0	0	0	0	0	-0.5	1	0	0	0	1.5	0	-2.5	4	4	4	4	4	0	0	0	0	0	-0.5	0	0.5	0	0	0	-2.5	0	-3.5	-0.5	-0.5	-0.5	-1	0	0.5	0.5	0.5
Firm-Finegoldia	-4	-4	-4	-1	0	0	0	0	0	1	0	2	3	4	2	0	4	4	4	4	4	0	0	0	1	0	-4	0	-3	-1	0	0	0	0	0	0	-2	-2	-1	-1	2	2	3
Firm-Geobacillus	-4	-4	-4	-0.6	0	-0.85	0	0	-0.5	0.05	0.85	0	1.2	2.35	0.05	-0.95	4	4	4	4	4	0.15	0	0	0.25	0.3	3.7	0.45	4	4	1.65	0	-2.9	0	-3	-2.9	0.05	0.05	0.35	0	2	2	2.1
Firm-Halanaerobium	-4	-4	-4	-1	0	0	0	0	0	0	0	0	1	1	1	-1	3	4	4	4	4	0	0	0	1	0	-3	0	-3	-1	0	0	-1	0	0	0	-2	-3	-1	-1	2	2	3
Firm-Halothermothrix	-4	-4	-4	0	0	0	0	0	0	0	3	3	0	2	2	2	4	4	4	4	4	0	0	0	1	0	-1	0	-1	0	0	-2	-4	0	0	0	-1	-2	-1	0	2	2	3
Firm-Heliobacterium	-4	-4	-3	0	0	0	0	0	0	0	4	3	4	4	2	0	4	4	4	4	4	1	0	0	2	2	0	0	0	1	0	0	-4	-1	-3	-4	-2	-2	-2	-1	3	4	0
Firm-Lactobacillus	-4	-4	-3.86	0	0	-0.36	0	0	-0.92	0.14	0.52	0.03	0.78	0.93	-0.94	-1.53	3.67	4	4	4	4	0.04	0.04	0.02	0.35	0	-1.6	0	-0.37	0.2	0.1	-0.09	-1.39	0	-2.25	-0.75	-1.81	-2.17	-2.52	-1.06	1.78	1.85	2.31
Firm-Lactococcus	-4	-4	-4	-0.75	0	0	0	0	-0.75	0	0.75	-0.25	0.25	1	0.75	0	4	4	4	4	4	0	-0.25	-0.25	0	0	-3	0	0	-0.25	0	0	-0.5	0	-0.5	0	-1.25	-2.25	-2	-0.25	2	2	3.75
Firm-Leuconostoc	-4	-4	-3.75	0	0	0	0	0	-0.5	0	0	-0.25	1.5	1.5	-0.5	-2.25	4	4	4	4	4	0	0	0	0	0	-1.5	0	0	0	0.25	0	0	0	0	0	-2	-2.25	-2.5	-1.25	2	2	1
Firm-Listeria	-4	-4	-4	-0.96	0	0	0	0	-1.75	0	0.33	0	2.29	2.83	-0.88	-2.75	0.83	4	4	4	4	-0.12	-0.25	-0.5	0	0	-2.96	0	-1.17	0	0	0	-1.5	0	-1	-0.25	-0.25	0	0	0	3	3	4
Firm-Lysinibacillus	-4	-4	-4	-1	0	0	0	0	-1	0	1	0	3	4	-1	-3	4	4	4	4	4	0	0	0	0	1	0	0	0	0	0	0	0	0	-2	0	-1	0	0	0	2	2	3
Firm-Macrococcus	-4	-4	-3	0	0	0	0	0	0	0	0	0	2	3	0	0	4	4	4	4	4	1	0	0	0	0	0	0	0	0	0	0	-1	0	0	0	-1	-1	-3	-1	0	0	1
Firm-Mahella	-4	-4	-4	0	0	0	0	0	0	0	1	0	0	2	0	0	4	4	4	4	4	0	0	0	0	0	0	0	0	0	0	0	-4	0	-3	-2	-3	-1	-2	-4	2	2	3
Firm-Melissococcus	-4	-4	-4	0	0	0	0	0	0	0	0	0	0	0	1	0	3	4	4	4	4	0	1	0	1	0	0	0	2	1	1	0	0	0	0	0	0	0	0	0	2	2	2
Firm-Moorella	-4	-4	-3	0	0	0	0	0	-1	1	1	0	1	1	1	0	4	4	4	4	4	0	0	0	0	0	0	0	0	0	0	0	-4	-1	-4	-2	-2	-3	-3	-2	2	1	0
Firm-Natranaerobius	-4	-4	-4	0	0	0	0	0	0	2	2	0	2	3	2	0	4	4	4	4	4	0	0	0	1	1	-3	0	-2	0	0	-1	-3	0	0	0	-2	-2	-1	0	2	2	4
Firm-Oceanobacillus	-4	-4	-4	-1	0	0	0	0	-2	0	0	0	0	0	0	-3	3	4	4	4	4	0	1	0	0	0	0	0	0	0	0	0	-2	0	-1	0	1	2	2	2	2	2	1
Firm-Oenococcus	-4	-4	-4	0	0	1	0	0	0	0	0	0	0	1	0	0	4	4	4	4	4	0	0	0	0	0	-4	0	-1	0	0	0	-1	0	-2	0	0	-1	0	0	1	1	1
Firm-Paenibacillus	-4	-4	-4	0	0	0	0.33	1.5	-0.5	1.5	1.83	1.67	2.67	3.33	0.67	-0.33	4	4	4	4	4	0.83	0.67	0	0.5	0.33	0	0	0.17	0.17	0.17	0	-3.33	-0.67	-3.5	-2.5	-1.83	-0.33	-0.83	-1.67	1.33	1.5	1.5
Firm-Pediococcus	-4	-4	-4	0	0	0	0	0	-1	0	1	-1	1	1	0	-1	4	4	4	4	4	0	0	0	0	0	-4	0	-2	0	0	0	-1	0	0	0	-1	-2	-1	-1	2	2	2
Firm-Pelotomaculum	-4	-4	-4	0	0	0	0	0	0	2	3	1	1	2	2	0	4	4	4	4	4	0	0	1	1	0	-3	0	-2	0	0	2	-3	-1	-3	-2	-2	-2	-1	0	3	3	3
Firm-Ruminococcus	-4	-4	-4	0	0	-1	0	0	0	0	3	0	2	4	1	0	4	4	4	4	4	2	0	0	2	0	-3	0	0	0	0	0	-1	0	-4	-4	-4	-2	-2	-2	2	3	4
Firm-Selenomonas	-4	-4	-3	0	0	0	0	0	0	0	1	0	4	4	2	1	4	4	4	4	4	1	0	1	1	2	0	0	2	2	1	0	-2	0	-4	-4	-2	0	-1	-2	3	4	2
Firm-Staphylococcus	-4	-4	-4	-0.07	0	-0.7	0	0	-1.06	0	0.06	0	1.76	1.93	-0.71	-1.96	2.14	4	3.86	4	4	0	0	-0.13	0	0.43	-1.33	0	-0.19	0	0	0	-0.45	0	-0.3	-0.14	-0.35	-0.18	-0.72	-0.1	1.45	1.38	1.57
Firm-Streptococcus	-4	-4	-3.94	0.04	0.01	-0.12	0	0.06	-0.18	0.14	0.43	-0.14	0.63	1.32	0.12	-0.53	3.98	4	4	4	4	-0.04	-0.08	-0.11	0.01	0.02	-1.19	0	-0.24	-0.06	0	0.06	-0.85	0	-1.12	-0.06	-1	-2	-1.26	-0.4	2.65	2.71	3.54
Firm-Symbiobacterium	-4	-4	-4	0	0	0	1	0	0	0	0	1	4	4	1	0	4	4	4	4	4	0	0	0	0	1	0	0	0	0	0	2	-4	-1	-3	-4	0	0	0	0	0	0	0
Firm-Syntrophobotulus	-4	-4	-4	0	0	0	0	0	0	0	1	1	4	4	0	0	4	4	4	4	4	-1	0	0	0	0	-2	0	-1	0	0	0	-3	0	-3	-2	-2	-2	-3	-2	2	2	1
Firm-Syntrophomonas	-4	-4	-4	0	0	0	3	0	0	2	4	2	3	3	3	2	4	4	4	4	4	0	0	0	0	0	0	0	1	1	0	0	-2	0	-3	-1	-2	-1	-1	0	2	2	3
Firm-Syntrophothermus	-4	-4	-3	0	0	0	4	2	0	3	2	1	4	4	1	0	4	4	4	4	4	1	0	2	1	3	-1	0	0	-1	0	-1	-4	0	0	0	-1	-1	-1	0	1	1	0
Firm-Tepidanaerobacter	-4	-4	-4	0	0	0	0	0	-1	1	1	0	1	0	0	-1	3	4	4	4	4	0	0	0	0	0	-3	0	-3	-1	0	0	-2	0	-2	0	0	-1	0	0	2	2	3
Firm-Thermaerobacter	-4	-4	-2	0	0	0	0	0	4	3	1	4	3	3	3	3	4	4	4	4	4	2	3	1	3	4	0	0	0	0	0	3	-2	-2	-4	-4	-4	-4	-4	-3	1	0	0
Firm-Thermincola	-4	-4	-4	0	0	-1	3	0	0	2	4	0	4	4	1	0	4	4	4	4	4	0	0	0	0	3	-2	0	-2	-1	0	-1	-3	-1	-4	0	-1	-1	-2	-1	3	3	4
Firm-Thermoanaerobacter	-4	-4	-4	-0.08	0	-0.75	0	0.17	0.17	0.83	1.33	0	0	0.25	1.17	-1.33	4	4	4	4	4	-0.17	0	0	-0.17	0	-2.67	0	-0.92	-0.67	-0.08	0	-2.33	0	-1	0	-0.33	0	-0.33	-0.33	2.5	3	4
Firm-Thermoanaerobacterium	-4	-4	-4	0	0	0	0.5	0	-0.5	0	0.5	0	0	1	0	-2	4	4	4	4	4	-0.5	0	0	0	0	-3.5	0	-1.5	-0.5	0	0.5	-1.5	0	-2	0	-0.5	-0.5	0	0	2	2	3
Firm-Thermodesulfobium	-4	-4	-4	0	0	0	0	0	0	0	0	0	0	0	0	0	3	3	3	4	4	0	0	0	1	0	-3	0	-3	-1	0	0	-1	0	1	0	0	0	0	0	2	2	3
Firm-Thermosediminibacter	-4	-4	-4	-1	0	-1	0	0	-1	0	0	0	0	0	0	0	4	4	4	4	4	-1	0	0	0	0	-3	0	-3	-1	-1	-1	-4	0	-4	-1	-2	-2	-1	-1	3	3	3
Firm-Veillonella	-4	-4	-4	0	0	0	1	0	0	2	0	4	3	3	1	0	4	4	4	4	4	0	0	0	0	1	-2	0	0	0	0	0	-1	0	-2	0	-1	-1	-1	0	2	2	2
Fuso-Fusobacterium	-4	-4	-4	-2	0	0	0	0	0	0	0	0	0	0	0	0	3	4	4	4	4	2	2	0	1	1	-3	0	-3	-2	-2	0	0	0	0	0	-1	0	0	0	2	2	0
Fuso-Ilyobacter	-4	-4	-4	-1	0	0	0	0	0	0	0	0	0	1	2	0	4	4	4	4	4	1	0	0	1	0	-4	0	-4	-4	-3	0	-3	0	0	0	0	0	0	0	2	2	4
Fuso-Leptotrichia	-4	-4	-4	-3	0	-1	0	0	0	0	0	3	1	0	2	0	1	2	0	2	3	0	0	-1	1	0	-4	-1	-3	-2	-1	0	-1	0	-2	0	-2	-2	-2	-1	3	3	4
Fuso-Sebaldella	-4	-4	-4	-3	0	-2	0	0	-1	0	0	0	1	2	0	0	3	4	4	4	4	1	1	0	2	1	-4	0	-3	-4	-3	0	-3	0	-1	0	-1	0	-1	0	2	3	4
Fuso-Streptobacillus	-4	-4	-4	-1	0	-1	0	0	0	0	0	0	0	1	0	-1	3	4	2	4	4	0	0	0	0	0	-3	0	-1	0	0	0	0	0	0	0	0	2	0	0	2	2	3
GaPr-Acidithiobacillus	-4	-3.5	-3	0	0	0	0	0.5	0	0	0	0	1.5	3.5	0	-2	3	4	2.5	4	4	0	0	0	0.5	0	-1	0.5	0	0	0	1.5	-1	0	-2	-2	-4	-2	-3	-2.5	1.5	0	-0.5
GaPr-Acinetobacter	-4	-4	-4	-0.5	0	-0.25	0.08	0	-1.58	0	0	0.17	2.33	2.25	-1.83	-2.5	4	4	4	4	4	-0.17	0	-0.08	0.08	0.17	-3.92	0	-1.67	0	0	0.58	-0.42	0	-2.58	-0.42	-2.08	-0.42	-1.58	-0.58	0.25	0.17	0.67
GaPr-Actinobacillus	-4	-4	-4	0	0	0	0.5	0	-1.5	0	0	0	1.33	1.67	-0.5	-1.17	4	4	4	4	4	-0.17	0	0	-0.17	0	-1.83	0	0	0.5	0.17	0.33	-0.5	0	-4	-2.83	-4	-3	-4	-2.83	2.5	2.5	4
GaPr-Aeromonas	-4	-4	-4	0	0	0.67	1	2	-0.33	1	0	0	2.67	3.33	0	-0.33	4	4	4	4	4	0.33	0.33	0.33	0	0	2	0	1	1.33	0.67	-0.33	-2.67	-0.33	-3	-4	-4	-4	-4	-4	3.33	4	1.33
GaPr-Aggregatibacter	-4	-4	-4	0	0	0	0	0	-0.5	0	0	0	0.5	1.5	0	-2.5	4	4	4	4	4	0	0	-0.5	0	0	-1	0	0	0	1	0	-1	0	-3	-1	-4	-3	-4	-3	2	2	3
GaPr-Alcanivorax	-4	-3	-3	0	0	1	4	1	0	0	1	0	1	1	0	-1	4	4	4	4	4	0	0	0	0	0	0	0	1	0	0	0	-2	0	-3	-3	-4	-3	-3	-2	-1	-1	0
GaPr-Aliivibrio	-4	-4	-3.5	0	0	1.5	2.5	2	0	0	0	0	2.5	3.5	-1	-1.5	4	4	4	4	4	0	0	0	0	0	2	0	0.5	1	0	1.5	0	0	-3.5	-1.5	-1.5	-2	-2	-1.5	-0.5	0	0
GaPr-Alkalilimnicola	-4	-4	-4	0	0	0	0	0	0	0	0	1	4	4	2	1	3	4	4	4	4	0	0	0	0	0	-1	0	-1	0	0	2	-3	-1	-3	-4	-4	-3	-4	-3	0	0	0
GaPr-Allochromatium	-4	1	-3	0	0	0	0	0	0	0	0	0	2	3	1	0	2	3	0	3	4	0	0	0	0	0	-3	0	-1	0	0	2	-1	0	2	3	-3	-1	-2	-2	0	0	0
GaPr-Alteromonas	-4	-4	-4	0	0	1	2.5	0	-2	0.5	1	0.5	3	3.5	-1.5	-0.5	4	4	4	4	4	0	0	0	0	0	-2	0	0	0	1	0	0	0	-3	-4	-4	-2	-2.5	-2.5	0.5	0	0.5
GaPr-Azotobacter	-4	-4	-4	0	0	0	1	1	0	0	0	3	2	3	0	0	4	4	4	4	4	0	0	0	0	0	0	0	0	0	0	0	-3	-1	-2	-4	-4	-2	-3	-4	3	2	0
GaPr-Cellvibrio	-4	-4	-3	0	0	0	0.5	0	-0.5	0	1	0.5	2.5	3.5	1	1	3	3.5	4	3.5	4	1	0	0	1	1	-1.5	0	0	0	0	1	-1	0	0.5	0.5	-1.5	-0.5	-1	-1.5	-0.5	0	0
GaPr-Chromohalobacter	-4	-4	-4	0	0	0	4	0	-1	0	0	0	4	4	0	-1	4	4	4	4	4	-2	-1	0	-1	0	-1	0	0	0	0	-1	-3	0	-3	-4	-4	-3	-4	-4	0	0	0
GaPr-Citrobacter	-4	-4	-4	-1	-0.5	0	0	0.5	-1.5	0	0.5	0	2	2.5	-1.5	-2	4	4	4	4	4	0	0.5	-0.5	0	0	0	0	0.5	0	0	0	-3	-0.5	-2	-3	-4	-3	-4	-4	2	2	2
GaPr-Colwellia	-4	-4	-4	0	1	0	1	3	-1	2	1	0	2	4	0	-1	4	4	4	4	4	0	0	0	0	0	-2	0	0	0	0	0	0	0	-3	-1	-4	-3	-3	-3	0	0	0
GaPr-Coxiella	-4	-4	-4	0	0	0	1.6	0	0	0	0	0	1.6	1	0	0	4	4	3.4	4	4	0	0.2	0	0	0.4	0.4	1.6	2	1.2	1.2	0	0	0	-1.4	0	-0.2	-2	-0.6	-1.4	0	0	0
GaPr-Cronobacter	-4	-4	-4	-1	0	0	0	0	-2	0	0	0	1	1.5	-1.5	-0.5	4	4	4	4	4	0	0	0	0	0	-0.5	0	0	0	0	0	-2.5	0	0	-3	-4	-3	-4	-4	2	2.5	0.5
GaPr-Dichelobacter	-4	-4	-4	-1	0	-1	0	0	0	0	0	0	2	2	0	0	3	3	2	4	4	0	0	0	0	0	-1	0	0	0	0	0	0	0	0	0	-4	-3	-4	-3	3	3	4
GaPr-Dickeya	-4	-4	-3.83	0	0	0	0.67	2.17	0	0.83	0.83	2	2.67	4	1.17	1.67	4	4	4	4	4	0	0	0.5	0.67	0.5	0	0	1.67	1	0.17	0	-2.5	0	-2.83	-4	-4	-3.17	-4	-4	2	1.17	0.67
GaPr-Edwardsiella	-4	-4	-2	0	0	0.5	1.5	3	0	0.5	0	1	3.5	4	1	-1	4	4	4	4	4	0	0.5	0	0	0.5	0	0	1	2	1	0	-3	-0.5	-2	-3.5	-4	-3.5	-4	-4	3.5	3.5	2
GaPr-Enterobacter	-4	-4	-4	-0.33	0	-0.17	0	0.33	-2	0	0	0.33	2	2.83	-1	-2.17	4	4	4	4	4	-0.17	0	-0.33	0	0	0.33	0	0	0	0	0	0.67	0	-2	-3.33	-4	-2.67	-3.67	-4	1.33	1.67	0.83
GaPr-Erwinia	-3.25	-4	-1.25	0	0	0.25	0.25	0.5	-0.25	0.25	0.75	0.12	1.88	2.88	-0.25	-0.62	4	4	4	4	4	0	0	0	0	0	0	0	0	0	0	0.5	-2.25	0	-2	-2.5	-4	-3	-4	-4	1.5	1	0.75
GaPr-Escherichia	-4	-4	-4	-0.02	0	0	0	0.12	-2.3	0	0.15	0.15	1.22	1.47	-0.47	-1.93	4	4	4	4	4	0	0	0	0	0	0	0.02	0.02	0	0	-0.02	-1.87	0	-3	-4	-4	-3	-4	-4	0.78	1.8	0.9
GaPr-Ferrimonas	-4	-4	-4	0	0	0	0	0	-1	0	0	0	3	3	0	-2	4	4	4	4	4	0	0	0	0	0	-1	0	0	0	0	0	-3	-1	-4	-4	-4	-4	-4	-4	2	4	1
GaPr-Francisella	-4	-4	-4	0	0	0	0.5	0	-0.5	0	1	0	0.62	1.06	0	-1.75	2.12	0.62	0	2.44	0.5	0	0	-0.12	0	0	-4	0	-2.75	-0.62	0	0.5	0	0	0	0	-1.38	0	-0.19	0	2	2	2.88
GaPr-Gallibacterium	-4	-4	-4	-1	0	0	0	0	0	0	0	1	4	4	0	0	4	4	4	4	4	0	0	0	0	0	-1	0	2	2	2	0	0	0	-3	0	-4	-3	-4	-3	2	2	4
GaPr-Gamma	-4	-4	-4	0	1	0	4	1	0	2	3	4	4	4	2	4	3	4	4	4	4	0	0	0	1	1	-4	0	0	0	1	1	0	0	-2	-3	-4	-1	-2	-2	2	0	0
GaPr-Glaciecola	-4	-4	-4	0	0	0	3	2	-1	0	2	2	4	4	0	0	4	4	4	4	4	0	0	0	0	1	-2	0	0	0	1	0	0	0	-3	-3	-3	-2	-2	-2	1	1	1
GaPr-Haemophilus	-4	-4	-4	0.88	0.04	0	1.12	1.62	-0.54	0.42	0	0.21	3.04	3.21	-0.12	-0.67	4	4	4	4	4	-0.38	-0.25	0	0	0.17	-1.08	0.12	0	0.12	0.5	0.21	-0.38	0	-2.67	0	-4	-3	-4	-2.75	2	2	3.33
GaPr-Hahella	-4	-4	-4	0	0	0	3	4	-3	0	1	1	4	4	-2	-2	4	4	4	4	4	0	0	0	0	0	0	1	0	1	1	0	-2	0	-2	-3	-3	-1	-2	0	0	0	2
GaPr-Halomonas	-4	-4	-4	0	0	0	4	0	-2	0	0	0	4	4	0	0	4	4	4	4	4	0	0	0	-1	0	0	2	2	3	1	-1	-4	0	-3	-4	-4	-3	-4	-4	1	0	0
GaPr-Halorhodospira	-4	-4	-3	0	0	0	0	0	0	0	0	0	2	1	0	0	3	4	4	4	4	0	0	0	0	0	-1	0	0	0	0	0	-4	0	-3	-4	-4	-3	-4	-3	0	0	0
GaPr-Halothiobacillus	-4	-3	-2	0	0	0	0	0	-1	0	0	0	2	2	0	0	4	4	3	4	4	0	0	0	0	0	-2	0	-1	0	0	0	0	0	-1	0	-3	-1	-2	-2	0	0	0
GaPr-Hamiltonella	-3	-4	-4	0	0	0	1	3	1	0	1	1	2	3	1	0	4	4	4	4	4	0	0	0	2	0	0	1	0	0	1	0	0	0	-1	0	-3	-3	-3	-1	1	1	2
GaPr-Idiomarina	-4	-4	-4	0	0	0	0	0	-1	0	0	2	0	0	-1	-3	4	4	4	4	4	0	0	0	1	0	-3	0	0	0	0	-1	-1	0	-3	-2	-3	-3	-3	-2	0	0	0
GaPr-Kangiella	-4	-4	-3	0	0	0	0	0	-1	0	0	0	0	2	0	-2	4	4	4	4	4	0	0	0	0	0	-2	0	-1	0	0	0	-1	0	0	0	-4	-3	-4	-2	-2	0	0
GaPr-Klebsiella	-4	-4	-4	-0.17	0	-0.17	0	0	-1.67	0	0	0	1.17	2	-0.83	-2.17	4	4	4	4	4	0	0	0	0	0	0	0	0.67	0	0	0	-2.5	0	-2	-4	-4	-3.33	-4	-4	2.5	3	2.83
GaPr-Legionella	-4	-4	-4	-0.1	0	0	0	0.1	-1.1	0	0.5	-0.3	2.6	3.4	-0.9	-1.9	3.6	4	4	4	4	0	0	0	0	0.3	-2.2	0	-1	0	0	0.1	-1.1	0	-0.2	0	-3.5	-2	-3.3	-2	1	1	1
GaPr-Mannheimia	-4	-4	-4	0	0	-1	0	0	-1	0	0	-1	0	0	0	-3	4	4	4	4	4	-1	0	0	0	0	-3	0	-1	0	0	0	-1	0	-4	-3	-4	-3	-4	-3	2	2	4
GaPr-Marinobacter	-4	-4	-4	0	0	0	0	0	-1	0	0	0	1	4	0	-2	4	4	4	4	4	-1	0	0	0	0	-4	0	-1	0	0	0	-4	0	-3	-3	-4	-3	-3	-3	0	0	0
GaPr-Marinomonas	-4	-4	-4	0	0	0	1.67	1	-1.33	0.33	0.33	0.33	3.33	4	-0.67	-0.67	4	4	4	4	4	-0.33	0	0	0	0	-2.67	0.33	-0.33	0.33	0.33	0	-1	0	-3.33	-2.33	-3.67	-2.67	-3	-3	0	0	0.67
GaPr-Methylococcus	-4	-4	-3	0	0	0	0	0	-1	0	0	0	2	1	0	-2	3	4	4	4	4	0	0	0	2	2	0	0	0	0	0	3	-2	0	-3	-4	-4	-3	-4	-2	1	0	0
GaPr-Methylomonas	-4	-4	-4	0	0	0	0	0	-2	0	0	0	4	4	-2	-2	4	4	4	4	4	0	0	0	0	0	-4	0	-2	0	0	2	0	0	-3	-4	-4	-3	-4	-4	1	0	0
GaPr-Moraxella	-4	-4	-4	0	0	0	0	2	2	3	2	2	1	3	4	3	4	4	4	4	4	1	0	0	1	0	-3	0	0	0	0	0	0	0	0	0	-3	-2	-3	0	3	3	4
GaPr-Nitrosococcus	-4	-4	-3.33	0	0	0	0	0.33	-1	0.33	0.67	0	3	4	-0.33	-2.33	4	4	4	4	4	0	0	0	0	0	0	0	0	0	0	0	-2	-0.33	-3	-2	-4	-3	-3	-1.67	1	1	0
GaPr-Pantoea	-4	-4	-3.67	0	0	0	0.67	1.67	-1	0.33	0.33	1.33	2.33	2.33	0	-1	4	4	4	4	4	0	0	0.33	0	0	0	0	0	0.33	0.33	0	-0.33	0	-1.33	-3	-4	-3	-4	-4	1.67	2	1
GaPr-Pasteurella	-4	-4	-4	0	0	0	0	0	0	1	0	0	1	2	-1	-1	4	4	4	4	4	0	0	0	0	0	0	0	1	1	1	0	-1	0	-1	0	-4	-3	-4	-3	2	2	4
GaPr-Pectobacterium	-4	-4	-4	0	0	0	0.33	1	-2.33	0	0	0.33	1.33	2.33	-1.67	0	4	4	4	4	4	0	0	0	0	0	0.67	0	2	2	0.33	0	-1.67	0	-3.33	-4	-4	-3	-4	-4	2	2	1
GaPr-Photobacterium	-4	-4	-3.5	0	0	1	3.5	1.5	-2	0	0.5	0.5	2.5	3	-1	-1	4	4	4	4	4	0	0	0	0	0	0	0.5	0	0.5	0	1	-0.5	0	-4	-2	-4	-2	-3	-2.5	-0.5	-1.5	0
GaPr-Photorhabdus	-4	-4	-4	0	0.5	0	2	4	-1	0.5	2.5	2	3.5	4	1	0	4	4	4	4	4	0	0	0	1.5	1.5	0	0	0	0.5	1.5	0.5	-1	0	-4	-1.5	-4	-3	-4	-3	2	2	3
GaPr-Proteus	-4	-4	-4	0	0	0	1	2	-1	0	0	2	3	4	0	-1	4	4	4	4	4	2	0	0	1	1	0	0	2	2	1	0	-1	0	-4	-2	-4	-3	-4	-3	2	2	3
GaPr-Pseudoalteromonas	-4	-4	-4	0	0	0.67	4	1.33	-1.67	0	0	0.33	4	4	-1	-1.33	4	4	4	4	4	0	0	0	0	0	-2.67	0	0	0.67	0.67	0	-0.33	0.33	-3	-2.67	-3.33	-2	-2.67	-2	1	0.67	1.33
GaPr-Pseudomonas	-4	-4	-4	-0.11	0	0.07	1.37	0.97	-1.66	0	0.48	0.26	2.51	2.96	-0.33	-0.5	3.74	4	4	4	4	-0.49	-0.38	0	-0.26	-0.06	-2.32	0	-0.33	0	0.03	0.99	-2.06	-0.29	-2.27	-3.92	-3.76	-2.18	-3.21	-3.89	0.91	0.79	0.19
GaPr-Pseudoxanthomonas	-4	-3	-4	0	0	0	4	2	0	1	1	0	4	4	2	1	3	3	4	3	4	0	0	0	0	1	0	0	0	0	0	4	0	0	-1	0	0	0	0	0	0	0	0
GaPr-Psychrobacter	-4	-4	-3	0	0	1.67	3	3.33	0.33	1.33	1.67	3.33	4	4	2.33	3	4	4	4	4	4	0.67	0.33	0	0.33	1	-2	0	0	0	0	0.33	0	0	-1.67	0.33	-4	-2.67	-3.33	-3.33	0.67	0.33	0.67
GaPr-Psychromonas	-4	-4	-4	0	0	3	4	4	0	2	3	4	4	4	3	3	4	4	4	4	4	0	0	0	1	4	-2	0	0	0	0	1	-1	0	0	-2	-4	-3	-3	-3	0	0	0
GaPr-Rahnella	-4	-4	-4	0	0	-1	0	0	-2	1	0	0	1	1	-1	-2	4	4	4	4	4	0	0	0	0	0	-1	0	0	0	0	0	2	0	-3	-4	-4	-3	-4	-4	0	0	1
GaPr-Ruthia	-4	-4	-2	0	0	0	0	0	0	0	1	0	0	4	0	0	3	4	3	4	4	0	-1	0	0	0	-1	0	0	0	0	0	0	0	0	0	-1	-1	-1	0	2	1	1
GaPr-Saccharophagus	-4	-4	-4	0	0	3	4	1	-1	2	1	4	4	4	2	2	4	4	4	4	4	0	0	0	0	0	-2	0	0	2	3	1	0	0	-1	0	-2	0	0	0	-1	-1	0
GaPr-Salmonella	-4	-4	-4	0	0	0	0	0.19	-0.94	0.44	0.31	0.06	2.06	2.81	-0.75	-2.44	4	4	4	4	4	-0.19	0	-0.06	0	0.31	0.06	0.12	0	0	0.12	0	-2.69	0	-2	-3	-4	-3	-4	-4	2	2	2.19
GaPr-Serratia	-4	-4	-4	-0.5	0	-0.5	0	0	-2	0	0.5	0	1	2	-1.5	-2.5	4	4	4	4	4	0	0	0	0	0.5	-1.25	0	0	0	0	0	-2	0	-2.5	-4	-4	-3	-4	-4	2	2	1
GaPr-Shewanella	-4	-4	-4	0	0.23	0.7	3.88	2.57	-0.82	0.84	1.07	2.86	3.91	3.93	1.07	1.23	4	4	4	4	4	0	0	0.14	0.38	0.16	-2.57	0	-0.82	0.12	0.36	-0.25	-0.96	0	-2.96	-2.54	-4	-2.93	-3.71	-3.57	1.2	1.34	1.68
GaPr-Shigella	-4	-4	-4	0	0	0	1	0.5	-2.25	0	0.25	0.5	2.17	3.92	-0.5	-1.5	4	4	4	4	4	-0.58	0	0	-0.25	0	-0.25	0	0.08	0.08	0	0	0	0	-3	-4	-4	-3	-4	-4	1.5	2	0.25
GaPr-Sodalis	-4	-3	0	0	0	4	4	4	0	0	0	4	4	4	2	0	4	4	4	4	4	1	2	1	1	2	3	0	2	2	0	2	-1	0	-2	-3	-4	-4	-4	-4	3	3	3
GaPr-Stenotrophomonas	-4	-3.5	-4	0	0	2	0.5	0	-0.5	0	0	1	2	3.5	2	0	4	4	4	4	4	0	0	0	0	0.5	0	0	0.5	0	0	4	-0.5	0	-1.5	-1.5	-2	0	-2	-2.5	0.5	0	0
GaPr-Teredinibacter	-4	-4	-4	0	0	2	2	3	0	0	2	3	4	4	0	2	4	4	4	4	4	0	0	0	0	0	-3	0	0	0	0	0	-2	0	-1	0	-3	-1	-1	-1	1	0	0
GaPr-Thioalkalimicrobium	-4	-4	-3	0	0	0	0	0	0	0	2	0	1	2	0	0	4	4	3	4	4	0	0	0	0	0	-2	0	-2	0	0	1	0	0	-3	-2	-3	-2	-4	-1	0	-1	0
GaPr-Thioalkalivibrio	-4	-4	-4	0	0	0	2	2	0.5	0	1	2	3	3.5	2	0	4	4	4	4	4	1	0	0	1	0	-2.5	0	0	1	0.5	0.5	-1.5	0	-0.5	-2.5	-2.5	0	0	-1	0	0	0
GaPr-Thiomicrospira	-4	-4	-4	0	0	0	0	0	-1	0	0	0	1	1	-1	-2	4	4	4	4	4	0	0	0	0	0	-4	0	-2	0	0	0	-2	0	-1	-1	-2	-2	-2	-2	0	0	0
GaPr-Tolumonas	-4	-4	-4	0	0	0	1	0	-1	0	0	0	2	2	0	-2	4	4	4	4	4	0	0	0	0	0	-1	0	0	0	0	0	-2	0	-3	-3	-4	-3	-3	-3	2	1	2
GaPr-Vesicomyosocius	-4	-4	-2	0	1	0	0	2	0	0	0	0	0	2	0	-1	4	4	4	4	4	0	0	0	0	0	-2	0	0	0	0	0	0	0	0	0	0	-1	0	0	1	2	0
GaPr-Vibrio	-4	-3.94	-3.56	0.06	0	0.19	1.88	1.16	-1.02	0	0.1	0.46	2.45	2.41	-1.19	-1.62	3.97	4	4	4	4	-0.02	-0.05	-0.02	0.13	0.25	-0.49	0	-0.02	0.02	0.31	0.8	-0.16	0	-3	-1.58	-3.36	-2.4	-3.11	-1.99	0.12	0.15	1.22
GaPr-Xanthomonas	-1.98	-3.02	-3.25	0.25	1.88	3.27	3.5	3.27	0.42	0.31	1	0.52	3.42	3.75	1.52	0.33	3	4	4	4	4	0.25	0	0.67	0	0.71	-0.17	0	0	0.12	0.06	4	2.75	0.06	-1.33	-2	-1.5	-0.08	-1.17	-1.79	1.98	1.08	0.08
GaPr-Xenorhabdus	-4	-4	-4	0	0.5	0	0.5	2	-1.5	0.5	0.5	0	2	3	-0.5	-1	4	4	4	4	4	0	0.5	0	0	0	-1	0	0	0	0	0	-0.5	0	-3.5	-1.5	-4	-3	-4	-3.5	2	2	2.5
GaPr-Xylella	-3.25	-1	0	0.75	0.75	3.25	4	4	1.5	2.5	2	3.75	4	4	2.75	2	4	4	4	4	4	0.25	0	0.75	1.25	1.75	1.5	0	0	0	0	2.5	0	0	-2	-0.25	-3	-2	-3	-3	0	0	0
GaPr-Yersinia	-4	-4	-4	0	0.12	0.12	2.54	2.83	-0.33	0.92	0.21	3.5	3.83	4	0.5	2.5	4	4	4	4	4	0.83	0.54	0.62	2	2.17	-0.17	0	1.38	1.62	1.21	0.54	-0.67	0	-2.67	-2.83	-4	-3	-4	-4	1.79	1.42	1.46
Gemm-Gemmatimonas	-4	-3	-2	0	0	0	0	0	0	1	1	0	4	4	2	0	2	4	4	4	4	0	0	0	0	0	-1	0	0	0	0	3	-1	0	-1	-2	-3	-2	-3	-4	0	0	0
Kora-Korarchaeum	-4	-4	-4	0	0	-1	0	0	0	0	0	0	1	1	0	-1	1	0	1	2	0	0	0	0	0	0	-2	0	-2	-2	-1	0	-1	0	-2	0	0	0	0	0	4	4	2
MaPr-Magnetococcus	-3	-4	-2	0	0	0	0	3	0	1	0	3	4	4	2	2	4	4	4	4	4	2	0	0	2	1	-1	0	-1	0	0	0	0	-1	-4	-3	-4	-2	-3	-3	2	3	2
Nitr-Nitrospira	-4	-2	-4	0	0	0	1	0	0	0	0	0	0	0	-1	-3	2	4	3	4	4	0	0	0	0	0	0	0	0	0	0	1	-2	0	-1	0	-3	-2	-2	-2	-3	-1	0
Nitr-Thermodesulfovibrio	-4	-4	-4	-1	0	-1	0	0	-1	0	0	0	0	0	0	-1	2	3	2	3	4	0	0	-1	0	0	-4	0	-4	-2	-1	0	0	0	0	0	0	-1	-1	0	2	2	3
Plan-Isosphaera	-3	-4	-1	0	4	4	4	0	4	4	3	4	4	4	4	4	0	4	1	3	4	3	3	4	3	3	3	0	4	3	4	4	3	3	-2	-4	-4	-4	-4	-3	-1	0	0
Plan-Pirellula	-4	-4	-3	0	0	0	4	2	-2	0	0	2	4	4	1	2	2	4	2	4	4	0	0	0	0	0	0	0	0	0	0	4	-2	0	0	-4	-4	-3	-4	-4	2	2	0
Plan-Planctomyces	-4	-4	-3.5	0	0	0	4	1.5	0	0	0.5	2.5	4	4	0	1	4	4	4	4	4	0	0	0	1	0.5	-2.5	0.5	-0.5	0.5	1	0.5	-1.5	0	-4	-3.5	-4	-2.5	-3.5	-2	-1	0	0
Plan-Rhodopirellula	-4	-4	-4	0	0	0	4	3	-3	0	0	3	4	4	-2	0	3	4	3	4	4	1	0	0	1	1	-3	0	0	0	0	4	0	0	-4	-4	-4	-3	-4	-4	-4	-4	0
Spir-Brachyspira	-4	-4	-4	-0.67	2	-1.33	1	2	0	1.33	0	1.67	3	3.33	1.33	1.67	-2	3.67	3.33	2.67	4	1.67	2	0	2	1	-3	0	-1	0	0	1.67	1	0	-2.33	0	-2	-0.67	-1.67	-0.67	0	-0.33	-0.67
Spir-Leptospira	-4	-4	-4	-1.17	0	0	0	0	-2	0	0	0	0.17	0.83	-1	-1.5	3.33	4	3.83	4	4	0.5	0	-0.33	0.17	0	-2.17	0	-1.83	-1	-0.17	0.83	0	0	-0.5	0	-1	-0.67	-0.17	-0.33	-0.33	-1	-1
Spir-Spirochaeta	-4	-3.25	-4	0.75	0	1	0	1	-0.25	1	1.75	1.75	2.5	3.25	1.5	0.25	3.75	4	3.5	4	4	1.25	0.75	0	1.25	1.25	2	1	2.75	2.5	2	0.5	-1	0.5	-2.75	-0.75	-0.5	0.75	0.5	0	2.5	2.5	2
Spir-Treponema	-2.86	-2.86	-3	-0.57	0.14	0	0.29	0.43	-0.71	0.43	0.14	0.43	1.71	2.43	-0.57	0.5	2.86	4	3.21	3.86	3.86	-0.29	0	-0.43	0	0	-0.86	0.79	-0.29	0.36	-0.14	-0.14	-1.29	0	-0.86	-0.29	-0.14	0.14	-0.43	0.57	1.14	0.86	1.14
Syne-Aminobacterium	-4	-4	-4	-1	0	0	0	0	-2	0	0	0	0	0	0	-1	4	4	4	4	4	0	0	0	0	0	0	0	0	0	0	-1	-3	0	-1	-1	-2	-2	0	0	2	2	0
Syne-Thermanaerovibrio	-4	-4	-4	0	0	0	0	0	1	0	0	-1	0	0	1	0	4	4	4	4	4	-1	0	0	-1	-1	-4	0	-3	-2	0	-3	-4	-3	-4	-2	-2	-3	-2	-1	1	1	0
Tene-Acholeplasma	-4	-4	-4	0	0	0	0	0	0	1	0	0	0	1	0	-1	4	4	4	4	4	0	0	0	0	0	-2	0	0	0	0	0	0	0	0	0	0	0	0	0	2	2	1
Tene-Mycoplasma	-4	-3.89	-3.56	0.33	0	1.06	0.44	1.67	0.33	0.33	0.5	0.61	2.06	1.61	1	-0.06	3.22	3.89	3.44	3.78	3.67	0.11	0.22	0.28	0.61	0.44	-1.28	0.56	-0.22	-0.11	0.44	0.83	0	0	0	0.06	-0.11	-0.44	-0.17	0	1.11	0.89	1.28
Thau-Nitrosopumilus	-4	-4	-4	0	0	0	0	0	0	0	0	0	4	4	0	0	2	0	2	2	1	0	0	0	0	0	-4	0	-3	-3	-2	1	0	0	0	0	0	-2	-2	-1	2	2	2
Ther-Fervidobacterium	-4	-4	-4	0	0	0	0	0	0	2	1	0	0	2	3	0	4	4	4	4	4	0	0	0	0	0	-3	0	-1	0	0	0	-1	0	2	0	0	0	0	0	2	3	4
Ther-Kosmotoga	-4	-4	-4	0	0	0	1	3	0	1	1	0	0	0	2	0	4	4	4	4	4	-1	0	0	0	0	-3	0	-2	0	0	0	-2	0	-2	0	0	0	0	0	2	2	3
Ther-Petrotoga	-4	-4	-4	0	0	0	0	0	0	1	0	0	0	1	0	0	4	4	4	4	4	0	0	0	0	0	-3	0	-2	0	0	0	4	0	-1	0	0	1	1	0	2	2	3
Ther-Thermosipho	-4	-4	-4	-0.5	0	0	0	0	0	0	0	0	0	0	1.5	-2	4	4	4	4	4	0	0	0	0	0	-3	0	-2.5	-0.5	-0.5	0	-1	0	0	0	0.5	0.5	0.5	0	2	2	3.5
Ther-Thermotoga	-4	-4	-4	-0.14	0	-0.43	0	0	-0.71	0	0	0	0	0	-0.14	-1.14	4	4	3	4	3.57	-0.43	0	-0.43	-0.14	0	-3.29	0	-3.29	-2.71	-1.43	-0.43	-2.29	0	0.14	0	0	-0.14	0	0	2.71	3	1.86
Unc1-Thermobaculum	-4	-3	-3.5	0	0	0	0	0	0	0	0	0	0	0.5	0	-0.5	4	4	4	4	4	0	0	0	0	0	-3	0	-1.5	-0.5	0	0.5	-1	0	0	0	0	0.5	0	0	0.5	0	0
Unc2-Thermodesulfatator	-4	-4	-4	-1	0	-1	0	0	0	0	1	0	2	4	0	1	4	4	4	4	4	0	0	0	0	0	-4	0	-4	-2	0	0	-3	0	-3	-2	0	-2	0	0	3	3	4
Unc2-Thermodesulfobacterium	-4	-4	-4	-1	0	0	0	1	1	2	1	2	1	2	2	0	2	0	1	1	4	0	0	0	0	1	-3	0	-3	-2	0	0	-2	0	0	0	0	0	0	0	2	2	3
Verr-Akkermansia	-4	-4	-2	0	0	0	0	0	0	0	0	0	0	1	0	0	4	4	4	4	4	0	0	0	0	0	3	0	3	1	0	0	-3	0	0	0	0	1	0	0	2	1	0
Verr-Coraliomargarita	-4	-1	-4	0	0	4	4	0	0	0	0	4	4	4	0	0	4	4	4	4	4	1	0	0	1	2	-1	0	-2	0	0	-1	-1	0	-3	-2	0	0	0	-1	0	0	1
Verr-Methylacidiphilum	-3	-4	-4	-2	0	0	0	0	0	0	0	0	0	0	0	-2	3	3	1	3	4	1	0	0	0	0	2	0	3	4	2	0	-2	0	-3	0	0	-1	0	0	1	0	0
Verr-Opitutus	-4	-4	-1	0	0	0	4	1	0	0	1	1	2	0	2	0	4	4	4	4	4	2	2	2	2	3	0	0	2	2	1	3	-3	0	-2	-3	-3	-2	-3	-4	-2	-1	0
cand-Cloacamonas	-4	-4	-4	0	0	0	3	4	4	0	4	4	4	4	4	4	-1	4	2	3	4	2	0	0	3	4	3	2	4	4	4	0	0	0	-1	0	-2	-2	-2	0	2	2	2

## Sheet: readme
	This file contains pattern representations in the complete genome of 1424 organisms.
1	The "species" tab includes the pattern representations in all available species. The number in the table correpsonds to the mean of pattern representations for genomes that belongs to a species. The value of pattern representation are explained in Supplementary Table S8.
2	Similarly to the "species" table, the "genus" tab includes the pattern representations in all available genera.
